# Supplementary material for: Synthesis and crystal structures of (E)-N′-(4-chloro-3-nitro­benzyl­idene)acetohydrazide and (E)-2-(4-chloro­benzyl­idene)-1-(quinolin-8-yl)hydrazine
Source: Acta Crystallogr E Crystallogr Commun. 2023 Jul 28;79(Pt 8):762–6. doi: 10.1107/S2056989023006412 (PMC10439415; doi:10.1107/S2056989023006412)
Supplement: Supplementary file 1 [file e-79-00762-sup1.cif]

##############################################################################
#                                                                            #
# This CIF contains the data in a paper accepted for publication in          #
# Acta Crystallographica Section E. It conforms to the requirements of       #
# Notes for Authors for Acta Crystallographica Section E, and has been       #
# peer reviewed under the auspices of the IUCr Commission on Journals.       #
#                                                                            #
# Full details of the Crystallographic Information File format               #
# are given in the paper "The Crystallographic Information File (CIF):       #
# a New Standard Archive File for Crystallography" by S. R. Hall, F. H.      #
# Allen and I. D. Brown [Acta Cryst. (1991), A47, 655-685].                  #
#                                                                            #
# The current version of the core CIF dictionary is obtainable from          #
# ftp://ftp.iucr.org/pub/cif_core.dic.                                       #
#                                                                            #
# Software is freely available for graphical display of the structure(s)     #
# in this CIF. For information consult the CIF software page                 #
# http://www.iucr.org/resources/cif/software.                                #
#                                                                            #
# This file may be used for bona fide research purposes within the           #
# scientific community so long as proper attribution is given to the journal # 
# article from which it was obtained.                                        #
#                                                                            #
##############################################################################
data_IV
_audit_creation_method     'SHELXL-2018/1'
_chemical_name_systematic
;
(<i>E</i>)-<i>N</i>'-(4-Chloro-3-nitrobenzylidene)acetohydrazide
;
_chemical_name_common
;
<i>N</i>'-[(1<i>E</i>)-(4-Chloro-3-nitrophenyl)methylidene]acetohydrazide
;
_chemical_formula_moiety     'C9 H8 Cl N3 O3'
_chemical_formula_sum     'C9 H8 Cl N3 O3'
_chemical_formula_iupac     'C9 H8 Cl N3 O3'
_chemical_formula_weight     241.63
_chemical_melting_point     ?
_space_group_crystal_system     monoclinic
_space_group_name_H-M_alt     'P 21/c'
_space_group_name_Hall     '-P 2ybc'
loop_
    _space_group_symop_operation_xyz
    'x, y, z'
    '-x, y+1/2, -z+1/2'
    '-x, -y, -z'
    'x, -y-1/2, z-1/2'
_cell_length_a     4.47170(10)
_cell_length_b     11.9367(2)
_cell_length_c     20.1382(3)
_cell_angle_alpha     90
_cell_angle_beta     95.689(2)
_cell_angle_gamma     90
_cell_volume     1069.63(3)
_cell_formula_units_Z     4
_cell_measurement_reflns_used     5559
_cell_measurement_theta_min     4.2770
_cell_measurement_theta_max     72.8600
_cell_measurement_temperature     293(2)
_exptl_crystal_description     plate
_exptl_crystal_colour     yellow
_exptl_crystal_size_max     0.340
_exptl_crystal_size_mid     0.210
_exptl_crystal_size_min     0.060
_exptl_crystal_density_diffrn     1.500
_exptl_crystal_density_meas     ?
_exptl_crystal_density_method     ?
_exptl_crystal_F_000     496
_exptl_absorpt_coefficient_mu     3.173
_exptl_absorpt_correction_type     gaussian
_exptl_absorpt_process_details
;
(CrysAlis PRO; Rigaku OD, 2022)
;
_exptl_absorpt_correction_T_min     0.500
_exptl_absorpt_correction_T_max     1.000
_diffrn_ambient_temperature     293(2)
_diffrn_source     ?
_diffrn_radiation_type     CuK\a
_diffrn_radiation_wavelength     1.54184
_diffrn_measurement_device_type
         'Rigaku OD SuperNova Dual source diffractometer with an Atlas detector'
_diffrn_measurement_method     '\w scans'
_diffrn_detector_area_resol_mean     ?
_diffrn_reflns_number     7967
_diffrn_reflns_av_R_equivalents     0.0209
_diffrn_reflns_av_unetI/netI     0.0167
_diffrn_reflns_theta_min     4.311
_diffrn_reflns_theta_max     72.625
_diffrn_reflns_theta_full     67.684
_diffrn_measured_fraction_theta_max     0.987
_diffrn_measured_fraction_theta_full     1.000
_diffrn_reflns_limit_h_min     -5
_diffrn_reflns_limit_h_max     4
_diffrn_reflns_limit_k_min     -11
_diffrn_reflns_limit_k_max     14
_diffrn_reflns_limit_l_min     -24
_diffrn_reflns_limit_l_max     23
_diffrn_standards_number     0
_diffrn_standards_interval_count     0
_diffrn_standards_interval_time     0
_diffrn_standards_decay_%     0
_refine_special_details
;
Single-crystal XRD
data were collected on an Agilent SuperNova Dual Atlas diffractometer with a
mirror monochromator using Cu radiation. Crystal structures were solved and
refined using <i>SHELXT</i> (Sheldrick, 2015a) and <i>SHELXL</i> (Sheldrick,
2015b). Non-hydrogen atoms for both <b>IV</b> and <b>VII</b> were refined with
anisotropic displacement parameters.
;
_reflns_number_total     2107
_reflns_number_gt     1960
_reflns_threshold_expression     'I > 2\s(I)'
_refine_ls_structure_factor_coef     Fsqd
_refine_ls_matrix_type     full
_refine_ls_R_factor_all     0.0403
_refine_ls_R_factor_gt     0.0383
_refine_ls_wR_factor_gt     0.1083
_refine_ls_wR_factor_ref     0.1111
_refine_ls_goodness_of_fit_ref     1.084
_refine_ls_restrained_S_all     1.129
_refine_ls_number_reflns     2107
_refine_ls_number_parameters     174
_refine_ls_number_restraints     132
_refine_ls_hydrogen_treatment     constr
_refine_ls_weighting_scheme     calc
_refine_ls_weighting_details
              'w=1/[\s^2^(Fo^2^)+(0.0628P)^2^+0.2562P] where P=(Fo^2^+2Fc^2^)/3'
_atom_sites_solution_hydrogens     geom
_atom_sites_solution_primary     ?
_atom_sites_solution_secondary     ?
_refine_ls_shift/su_max     0.001
_refine_ls_shift/su_mean     0.000
_refine_diff_density_max     0.295
_refine_diff_density_min     -0.265
_refine_ls_extinction_method     none
_refine_ls_extinction_coef     .
loop_
    _atom_type_symbol
    _atom_type_description
    _atom_type_scat_dispersion_real
    _atom_type_scat_dispersion_imag
    _atom_type_scat_source
    'C' 'C' 0.0181 0.0091
                         'International Tables Vol C Tables 4.2.6.8 and 6.1.1.4'
    'H' 'H' 0.0000 0.0000
                         'International Tables Vol C Tables 4.2.6.8 and 6.1.1.4'
    'N' 'N' 0.0311 0.0180
                         'International Tables Vol C Tables 4.2.6.8 and 6.1.1.4'
    'O' 'O' 0.0492 0.0322
                         'International Tables Vol C Tables 4.2.6.8 and 6.1.1.4'
    'Cl' 'Cl' 0.3639 0.7018
                         'International Tables Vol C Tables 4.2.6.8 and 6.1.1.4'
_computing_data_collection
;
CrysAlis PRO (Rigaku OD, 2022)
;
_computing_cell_refinement
;
CrysAlis PRO (Rigaku OD, 2022)
;
_computing_data_reduction
;
CrysAlis PRO (Rigaku OD, 2022)
;
_computing_structure_solution
;
SHELXT (Sheldrick, 2015a)
;
_computing_structure_refinement
;
SHELXL2018 (Sheldrick, 2015b)
;
_computing_molecular_graphics
;
Mercury (Macrae <i>et al.</i>,  2020) and ORTEP-3 for Windows (Farrugia,
2012)
;
_computing_publication_material
;
Mercury (Macrae <i>et al.</i>,  2020)
;
loop_
    _atom_site_type_symbol
    _atom_site_label
    _atom_site_fract_x
    _atom_site_fract_y
    _atom_site_fract_z
    _atom_site_U_iso_or_equiv
    _atom_site_adp_type
    _atom_site_calc_flag
    _atom_site_occupancy
    _atom_site_disorder_assembly
    _atom_site_disorder_group
    C C1 1.1687(3) 0.64078(14) 0.65566(9) 0.0471(4) Uani d 0.837(4) A 1
    N N1 1.2480(5) 0.52916(17) 0.63231(17) 0.0625(7) Uani d 0.837(4) A 1
    O O1 1.2534(7) 0.45143(16) 0.67293(12) 0.0952(8) Uani d 0.837(4) A 1
    O O2 1.2958(7) 0.51630(18) 0.57543(12) 0.1103(10) Uani d 0.837(4) A 1
    C C1A 1.1687(3) 0.64078(14) 0.65566(9) 0.0471(4) Uani d 0.163(4) A 2
    N N1A 1.2420(17) 0.5222(3) 0.6464(8) 0.068(3) Uani d 0.163(4) A 2
    O O1A 1.034(2) 0.4543(3) 0.6471(9) 0.116(4) Uani d 0.163(4) A 2
    O O2A 1.4995(17) 0.4946(6) 0.6475(7) 0.090(3) Uani d 0.163(4) A 2
    C C2 1.3004(3) 0.68734(15) 0.71455(8) 0.0482(4) Uani d 1 . .
    C C3 1.2216(4) 0.79476(16) 0.73109(8) 0.0512(4) Uani d 1 . .
    H H3 1.313563 0.828395 0.769479 0.061 Uiso calc 1 . .
    C C4 1.0057(4) 0.85255(15) 0.69064(8) 0.0472(4) Uani d 1 . .
    H H4 0.952715 0.924666 0.702441 0.057 Uiso calc 1 . .
    C C5 0.8667(3) 0.80468(13) 0.63268(7) 0.0411(3) Uani d 1 . .
    C C6 0.9539(3) 0.69802(13) 0.61454(8) 0.0450(4) Uani d 1 . .
    H H6 0.868744 0.665462 0.575164 0.054 Uiso calc 1 A 1
    C C7 0.6293(3) 0.86655(13) 0.59289(8) 0.0415(3) Uani d 1 . .
    H H7 0.572080 0.936881 0.606968 0.050 Uiso calc 1 . .
    C C8 0.1213(3) 0.85608(14) 0.44985(8) 0.0446(3) Uani d 1 . .
    C C9 0.2010(5) 0.74632(18) 0.42125(11) 0.0691(5) Uani d 1 . .
    H H9A 0.062133 0.729457 0.383109 0.104 Uiso calc 1 . .
    H H9B 0.191210 0.688737 0.454244 0.104 Uiso calc 1 . .
    H H9C 0.401094 0.749991 0.407961 0.104 Uiso calc 1 . .
    N N2 0.5005(3) 0.82510(11) 0.53927(6) 0.0419(3) Uani d 1 . .
    N N3 0.2774(3) 0.88996(11) 0.50721(7) 0.0428(3) Uani d 1 . .
    H H3A 0.235971 0.953659 0.524035 0.051 Uiso calc 1 . .
    O O3 -0.0780(3) 0.91708(11) 0.42345(6) 0.0548(3) Uani d 1 . .
    Cl Cl1 1.56369(10) 0.61768(4) 0.76803(3) 0.0685(2) Uani d 1 . .
loop_
    _atom_site_aniso_label
    _atom_site_aniso_U_11
    _atom_site_aniso_U_22
    _atom_site_aniso_U_33
    _atom_site_aniso_U_12
    _atom_site_aniso_U_13
    _atom_site_aniso_U_23
    C1 0.0399(7) 0.0448(8) 0.0565(9) -0.0002(6) 0.0039(7) 0.0106(7)
    N1 0.0628(13) 0.0481(11) 0.0749(17) 0.0061(10) -0.0019(10) 0.0087(10)
    O1 0.137(2) 0.0523(11) 0.0910(15) 0.0084(12) -0.0170(14) 0.0188(10)
    O2 0.171(2) 0.0700(13) 0.0966(17) 0.0287(14) 0.0491(17) -0.0050(11)
    C1A 0.0399(7) 0.0448(8) 0.0565(9) -0.0002(6) 0.0039(7) 0.0106(7)
    N1A 0.071(5) 0.055(5) 0.078(5) 0.002(4) 0.007(4) 0.015(4)
    O1A 0.122(8) 0.077(6) 0.146(8) -0.015(6) 0.003(7) -0.005(6)
    O2A 0.072(5) 0.060(5) 0.138(7) 0.027(4) 0.010(5) -0.007(5)
    C2 0.0362(7) 0.0569(9) 0.0509(9) -0.0012(6) 0.0014(6) 0.0177(7)
    C3 0.0457(8) 0.0625(10) 0.0435(8) -0.0052(7) -0.0046(7) 0.0048(7)
    C4 0.0446(8) 0.0496(9) 0.0464(8) -0.0002(7) 0.0003(6) 0.0018(7)
    C5 0.0343(7) 0.0465(8) 0.0421(7) -0.0018(6) 0.0021(6) 0.0084(6)
    C6 0.0418(7) 0.0462(8) 0.0461(8) -0.0028(6) -0.0005(6) 0.0049(6)
    C7 0.0356(7) 0.0437(8) 0.0447(8) 0.0003(6) 0.0016(6) 0.0053(6)
    C8 0.0418(7) 0.0490(8) 0.0422(8) -0.0022(6) -0.0003(6) 0.0015(6)
    C9 0.0786(13) 0.0622(11) 0.0628(11) 0.0109(10) -0.0116(10) -0.0160(9)
    N2 0.0359(6) 0.0448(7) 0.0444(7) 0.0028(5) 0.0004(5) 0.0067(5)
    N3 0.0396(6) 0.0429(7) 0.0443(7) 0.0049(5) -0.0044(5) 0.0006(5)
    O3 0.0522(6) 0.0591(7) 0.0494(6) 0.0066(5) -0.0138(5) -0.0016(5)
    Cl1 0.0502(3) 0.0778(4) 0.0735(3) 0.0036(2) -0.0134(2) 0.0291(2)
_geom_special_details
;
 All esds (except the esd in the dihedral angle between two l.s. planes)
 are estimated using the full covariance matrix.  The cell esds are taken
 into account individually in the estimation of esds in distances, angles
 and torsion angles; correlations between esds in cell parameters are only
 used when they are defined by crystal symmetry.  An approximate (isotropic)
 treatment of cell esds is used for estimating esds involving l.s. planes.
;
loop_
    _geom_bond_atom_site_label_1
    _geom_bond_atom_site_label_2
    _geom_bond_site_symmetry_2
    _geom_bond_distance
    _geom_bond_publ_flag
    C1 C6 . 1.385(2) ?
    C1 C2 . 1.387(2) ?
    C1 N1 . 1.468(3) ?
    N1 O2 . 1.196(4) ?
    N1 O1 . 1.236(3) ?
    C1A C6 . 1.385(2) ?
    C1A C2 . 1.387(2) ?
    C1A N1A . 1.469(3) ?
    N1A O2A . 1.196(4) ?
    N1A O1A . 1.236(4) ?
    C2 C3 . 1.379(3) ?
    C2 Cl1 . 1.7281(15) ?
    C3 C4 . 1.384(2) ?
    C3 H3 . 0.9300 ?
    C4 C5 . 1.390(2) ?
    C4 H4 . 0.9300 ?
    C5 C6 . 1.391(2) ?
    C5 C7 . 1.465(2) ?
    C6 H6 . 0.9300 ?
    C7 N2 . 1.273(2) ?
    C7 H7 . 0.9300 ?
    C8 O3 . 1.230(2) ?
    C8 N3 . 1.351(2) ?
    C8 C9 . 1.489(3) ?
    C9 H9A . 0.9600 ?
    C9 H9B . 0.9600 ?
    C9 H9C . 0.9600 ?
    N2 N3 . 1.3726(17) ?
    N3 H3A . 0.8600 ?
loop_
    _geom_angle_atom_site_label_1
    _geom_angle_atom_site_label_2
    _geom_angle_atom_site_label_3
    _geom_angle_site_symmetry_1
    _geom_angle_site_symmetry_3
    _geom_angle
    _geom_angle_publ_flag
    C6 C1 C2 . . 121.62(15) ?
    C6 C1 N1 . . 115.56(19) ?
    C2 C1 N1 . . 122.81(18) ?
    O2 N1 O1 . . 123.0(2) ?
    O2 N1 C1 . . 119.7(2) ?
    O1 N1 C1 . . 117.3(3) ?
    C6 C1A C2 . . 121.62(15) ?
    C6 C1A N1A . . 123.4(6) ?
    C2 C1A N1A . . 114.4(6) ?
    O2A N1A O1A . . 122.9(3) ?
    O2A N1A C1A . . 119.4(3) ?
    O1A N1A C1A . . 117.0(3) ?
    C3 C2 C1 . . 118.81(14) ?
    C3 C2 C1A . . 118.81(14) ?
    C3 C2 Cl1 . . 118.12(13) ?
    C1 C2 Cl1 . . 123.06(14) ?
    C1A C2 Cl1 . . 123.06(14) ?
    C2 C3 C4 . . 120.07(16) ?
    C2 C3 H3 . . 120.0 ?
    C4 C3 H3 . . 120.0 ?
    C3 C4 C5 . . 121.15(16) ?
    C3 C4 H4 . . 119.4 ?
    C5 C4 H4 . . 119.4 ?
    C4 C5 C6 . . 118.90(14) ?
    C4 C5 C7 . . 119.45(14) ?
    C6 C5 C7 . . 121.64(14) ?
    C1A C6 C5 . . 119.37(15) ?
    C1 C6 C5 . . 119.37(15) ?
    C1 C6 H6 . . 120.3 ?
    C5 C6 H6 . . 120.3 ?
    N2 C7 C5 . . 120.71(14) ?
    N2 C7 H7 . . 119.6 ?
    C5 C7 H7 . . 119.6 ?
    O3 C8 N3 . . 118.88(15) ?
    O3 C8 C9 . . 123.02(15) ?
    N3 C8 C9 . . 118.10(15) ?
    C8 C9 H9A . . 109.5 ?
    C8 C9 H9B . . 109.5 ?
    H9A C9 H9B . . 109.5 ?
    C8 C9 H9C . . 109.5 ?
    H9A C9 H9C . . 109.5 ?
    H9B C9 H9C . . 109.5 ?
    C7 N2 N3 . . 115.24(13) ?
    C8 N3 N2 . . 121.54(13) ?
    C8 N3 H3A . . 119.2 ?
    N2 N3 H3A . . 119.2 ?
loop_
    _geom_hbond_atom_site_label_D
    _geom_hbond_atom_site_label_H
    _geom_hbond_atom_site_label_A
    _geom_hbond_site_symmetry_A
    _geom_hbond_distance_DH
    _geom_hbond_distance_HA
    _geom_hbond_distance_DA
    _geom_hbond_angle_DHA
    _geom_hbond_publ_flag
    N3 H3A O3 3_576 0.86 2.04 2.8803(18) 166.9 yes
    C3 H3 O1 2_856 0.93 2.61 3.442(3) 149.3 yes
    C9 H9A O1A 3_666 0.96 2.30 2.906(8) 120.0 yes
_shelx_space_group_comment
;
The symmetry employed for this shelxl refinement is uniquely defined
by the following loop, which should always be used as a source of
symmetry information in preference to the above space-group names.
They are only intended as comments.
;
_shelx_estimated_absorpt_T_min     0.412
_shelx_estimated_absorpt_T_max     0.832
_shelx_hkl_file
;
   0   0   2 22811.0 352.189   2
   0   0   3 3.71707 19.2816   2
   0   0   4 567.141 49.3067   2
   0   0   5 20.7899 26.5355   2
   0   0   6 180484. 2494.72   3
   0   0   6 178479. 2450.38   2
   0   0   7 11.5229 34.9257   3
   0   0   7 58.9763 27.5153   2
   0   0   8 1919.68 102.448   2
   0   0   8 1921.49 122.557   3
   0   0   9 44.5415 39.9204   3
   0   0  10 7164.15 268.779   3
   0   0  11-8.54601 39.0874   3
   0   0  12 5326.77 255.611   3
   0   0 -13 22.2937 32.8141   6
   0   0  13 59.4538 46.4520   3
   0   0 -14 11653.3 406.256   6
   0   0  14 11457.2 433.430   3
   0   0 -14 12571.5 269.035  18
   0   0 -15-15.4760 26.9674  18
   0   0  15 36.2244 41.2889   3
   0   0 -15 27.1216 35.7778   6
   0   0  16 222.448 75.6951   3
   0   0 -16 130.202 32.1058  18
   0   0 -16 174.084 31.2073  15
   0   0 -16 198.124 59.0214   6
   0   0 -17-54.8053 31.2869  18
   0   0 -17 12.7875 23.8528  15
   0   0  17 22.3547 48.3669   3
   0   0 -18 274.291 40.6111  15
   0   0 -18 310.459 43.6703  18
   0   0 -19-77.6879 36.0171  18
   0   0 -19 1.45841 25.0221  15
   0   0 -20 2903.63 120.941  15
   0   0 -20 2843.97 112.356   7
   0   0 -21 5.56711 20.1056   7
   0   0 -21-5.27183 23.6795  15
   0   0 -22 5708.37 161.463  15
   0   0 -22 5294.60 145.720   7
   0   0 -23 1.75177 14.1598   7
   0   0 -23 20.1526 19.3935  15
   0   0 -24-7.01825 14.5079  15
   0   0 -24 18.3516 10.9847   7
   0   1   0 18.0710 7.11201   5
   0   1   0 13.9446 5.24345   6
   0  -1   1 33154.5 445.891   3
   0   1  -1 32338.3 462.823   1
   0   1  -1 32444.0 471.124   6
   0   1   2 102267. 1556.15   2
   0  -1   2 117933. 1502.97   3
   0  -1   3 187027. 2448.37   3
   0   1   3 178400. 2502.72   2
   0  -1   3 183570. 2392.59   2
   0  -1   4 58869.3 810.027   2
   0  -1   4 56483.7 864.521   3
   0  -1   5 44493.1 654.919   2
   0  -1   5 44713.5 718.490   3
   0  -1   6 22678.6 443.525   3
   0  -1   6 22253.8 379.966   2
   0  -1   7 97095.7 1503.74   3
   0   1   7 106472. 1520.09   2
   0   1   8 18407.9 414.998   2
   0  -1   8 17580.6 413.277   3
   0   1   9 55865.6 1006.25   3
   0   1   9 56150.5 967.125   2
   0  -1  10 42344.1 805.452   3
   0   1  10 40397.1 807.694   3
   0   1  11 1869.89 143.742   3
   0  -1  11 2059.16 152.326   3
   0   1 -12 25877.4 620.123   6
   0   1  12 24179.0 617.880   3
   0   1 -13 4475.44 236.293   6
   0   1  13 4220.49 240.399   3
   0  -1  13 4682.93 255.353   3
   0   1 -14 5112.91 153.002  18
   0  -1  14 4868.97 272.299   3
   0  -1 -14 5363.40 256.792   6
   0   1  14 5391.46 290.364   3
   0   1 -14 4742.77 254.940   6
   0   1 -14 4588.85 142.142  15
   0  -1 -14 5113.43 155.148  18
   0  -1  15 3502.08 239.361   3
   0  -1 -15 3733.48 216.803   6
   0   1 -15 3625.56 130.411  18
   0   1 -15 3704.71 232.218   6
   0   1 -15 3172.73 121.531  15
   0  -1 -15 3944.82 136.397  18
   0   1  15 3645.32 249.979   3
   0  -1  16 1101.95 138.395   3
   0   1 -16 1108.28 72.2511  15
   0   1 -16 1269.92 76.7265  18
   0   1  16 1175.64 146.724   3
   0   1 -16 1185.46 136.719   6
   0  -1 -16 1298.47 79.1521  18
   0   1 -17 2592.32 114.686  18
   0   1 -17 2627.92 207.924   6
   0  -1 -17 2466.88 111.138  15
   0  -1  17 2702.91 221.171   3
   0  -1 -17 3058.73 124.528  18
   0   1  17 2793.71 232.451   3
   0   1 -17 2529.09 111.872  15
   0   1 -18 2662.89 116.117  18
   0   1 -18 2549.78 114.336  15
   0  -1 -18 2733.55 116.968  15
   0   1 -19 2414.61 112.065  15
   0   1 -19 2311.01 103.551   7
   0  -1 -19 2470.59 112.433  15
   0   1 -19 2443.33 110.008  18
   0   1 -20 6.53914 26.0273  18
   0  -1 -20 92.2407 25.9658   7
   0   1 -20 66.5579 28.5148  15
   0   1 -20 71.2122 26.9856   7
   0  -1 -20 79.6306 31.0584  15
   0  -1 -21 5539.31 151.995   7
   0   1 -21 5685.06 169.248  15
   0   1 -21 5179.93 154.708   7
   0  -1 -21 5446.28 164.626  15
   0   1 -22 14.7753 19.0053   7
   0  -1 -22 15.5946 15.9087   7
   0  -1 -22 11.3301 20.2476  15
   0   1 -22 30.3915 25.2742  15
   0  -1 -23-2.35068 16.8609  15
   0   1 -23 28.6357 20.4144  15
   0   1 -23 5.15057 14.4227   7
   0  -1 -23-14.2846 14.8699   7
   0   1 -24 90.1573 16.2296  10
   0  -1 -24 107.720 20.5575  15
   0   1 -24 98.1243 17.8828   7
   0   2   0 20698.3 339.764   5
   0   2   0 21169.8 339.471   1
   0   2   0 21531.1 352.039   2
   0   2   0 21524.4 324.138   6
   0   2  -1 102919. 1437.87   1
   0   2  -1 104488. 1435.06   6
   0   2   1 103613. 1477.17   2
   0   2   1 106994. 1406.88   4
   0   2  -2 4338.58 123.215   6
   0  -2   2 4437.88 92.0538   3
   0   2  -2 4155.04 111.426   1
   0  -2   3 25581.9 404.098   3
   0   2  -3 26138.7 421.407   1
   0  -2   4 21437.6 373.735   3
   0   2   4 23686.0 458.842   2
   0   2   5 81746.5 1208.52   2
   0  -2   5 73246.6 1106.61   3
   0   2   6 21680.4 463.597   2
   0  -2   6 19098.6 392.848   3
   0  -2   7 77873.7 1225.41   3
   0   2   7 83834.4 1291.44   2
   0   2   8 4751.69 199.232   3
   0  -2   8 4498.29 185.084   3
   0   2   8 4530.00 199.709   2
   0   2   9 2144.11 139.556   2
   0  -2   9 2469.01 143.453   3
   0   2   9 2267.99 145.311   3
   0   2 -10 895.151 98.2210   6
   0  -2  10 852.793 91.7860   3
   0   2  10 851.609 97.6680   3
   0   2  11 40095.7 847.990   3
   0  -2  11 41916.7 848.177   3
   0  -2  12 30978.6 704.165   3
   0   2 -12 30118.9 697.843   6
   0   2 -13 15282.6 479.230   6
   0  -2  13 15042.9 480.033   3
   0   2  13 14701.7 480.504   3
   0   2 -14 717.138 56.2128  18
   0   2  14 638.198 108.419   3
   0  -2  14 808.163 111.911   3
   0   2 -14 762.410 104.405   6
   0   2 -14 682.731 53.0516  15
   0  -2 -14 802.009 60.0819  18
   0   2 -14 748.296 42.4157  17
   0  -2 -15 2335.79 105.345  18
   0  -2  15 1865.70 169.788   3
   0   2 -15 2028.54 97.4606  18
   0   2 -15 2164.70 184.433   6
   0   2 -15 2219.42 76.9715  17
   0   2  15 1912.37 181.016   3
   0   2 -15 2049.33 94.4769  15
   0  -2  16 1913.88 176.861   3
   0   2 -16 2050.09 99.3417  18
   0   2 -16 1798.20 91.6076  15
   0   2  16 1913.94 188.523   3
   0   2 -16 1778.88 172.508   6
   0  -2 -17 3336.34 128.045  15
   0   2 -17 3405.23 242.368   6
   0   2 -17 3291.59 131.115  15
   0   2 -17 3409.39 131.713  18
   0   2 -18 956.765 67.7905   7
   0   2 -18 935.840 69.9726  15
   0   2 -18 986.710 70.1074  18
   0  -2 -18 1004.65 71.2034  15
   0   2 -19 4353.93 149.167  18
   0   2 -19 3951.91 140.310   7
   0  -2 -19 3940.51 143.883  15
   0   2 -19 4125.46 148.753  15
   0   2 -20 28.9368 25.4183  15
   0   2 -20 7.03814 23.7830  18
   0  -2 -20 68.5243 26.3787  15
   0  -2 -20 69.7410 22.1468   7
   0   2 -20 53.9609 25.3356   7
   0   2 -21-8.90457 23.9555  18
   0  -2 -21 27.9432 15.3310  19
   0   2 -21 34.1934 20.7330   7
   0   2 -21 83.6754 30.7524  15
   0  -2 -21 50.5056 25.7649  15
   0   2 -22 311.486 36.2493   7
   0  -2 -22 353.588 38.5743  15
   0  -2 -22 311.137 26.9491  19
   0   2 -22 360.037 41.3914  15
   0  -2 -23 430.083 37.3665  15
   0   2 -23 469.541 38.8681   7
   0   2 -23 532.509 44.4482  15
   0   2 -24-2.66251 8.98683  10
   0  -2 -24 3.08635 12.7501  15
   0   2 -24-0.70141 11.4940   7
   0   3   0 29.7337 14.2177   6
   0   3   0-6.24645 26.3853   2
   0   3   0 42.5393 21.2373   1
   0   3   0-5.23289 19.9185   5
   0   3   1 321792. 4285.44   2
   0   3  -1 314444. 4236.25   6
   0   3  -1 322278. 4244.69   1
   0   3   1 333712. 4197.10   4
   0   3   1 324092. 4233.57   5
   0   3  -2 7416.87 181.684   1
   0   3   2 7226.59 148.244   4
   0   3  -2 7251.16 182.351   6
   0  -3   3 3940.49 96.9469   3
   0   3  -3 3806.19 136.689   6
   0   3   3 3691.67 161.438   2
   0   3  -3 3834.40 125.879   1
   0  -3   4 25734.2 421.874   3
   0   3  -4 26833.9 495.814   6
   0   3   4 26608.8 540.024   2
   0   3  -5 12106.7 307.419   6
   0  -3   5 11489.7 249.667   3
   0   3  -6 36953.5 692.013   6
   0  -3   6 36522.9 625.842   3
   0   3  -7 18503.2 445.031   6
   0   3   7 19595.2 481.994   2
   0  -3   7 19014.7 398.647   3
   0   3  -8 20339.6 494.003   6
   0  -3   8 20330.7 447.711   3
   0   3   8 21261.6 493.370   3
   0   3   9 70.6974 39.3330   3
   0   3  -9 54.9531 42.0980   6
   0  -3   9 113.469 38.6110   3
   0  -3  10 18791.5 463.781   3
   0   3  10 17789.9 487.901   3
   0   3 -10 18482.3 494.770   6
   0   3  11 12328.0 409.090   3
   0  -3  11 13262.4 394.312   3
   0   3 -11 13790.1 429.238   6
   0  -3  12 32981.3 724.332   3
   0   3  12 31260.2 742.969   3
   0   3 -12 33763.7 769.209   6
   0  -3  13 1847.42 151.763   3
   0   3 -13 1854.00 87.9437  18
   0   3 -13 1858.40 161.137   6
   0   3  13 1807.13 162.805   3
   0   3 -13 1766.21 82.2253  15
   0   3 -13 1892.01 91.1143  11
   0   3 -14 3162.21 95.7397  17
   0   3  14 2987.12 222.351   3
   0  -3  14 3125.34 203.510   3
   0   3 -14 2843.71 111.708  15
   0   3 -14 2913.96 210.998   6
   0   3 -14 3055.88 117.888  18
   0   3  14 3282.52 120.560  12
   0   3 -15 1012.33 53.5546  17
   0   3 -15 1151.25 73.9222  18
   0   3 -15 1118.25 136.355   6
   0   3  15 1149.98 73.4194  12
   0   3  15 983.054 135.390   3
   0   3 -15 1049.56 68.5404  15
   0   3 -16 18435.3 320.615  17
   0   3 -16 18457.8 601.318   6
   0   3 -16 17331.1 357.575  15
   0   3  16 18190.8 623.272   3
   0   3  16 18630.7 368.003  12
   0   3 -16 17847.8 364.586  18
   0   3 -17 2327.97 108.435  15
   0   3 -17 2596.17 89.6725  17
   0  -3 -17 2323.29 104.963  15
   0   3 -17 2381.06 110.325  18
   0   3 -17 2302.10 105.208   7
   0   3 -18 5674.15 140.584  17
   0   3 -18 5261.22 169.341  15
   0   3 -18 5423.94 168.194   7
   0   3 -18 5229.54 170.516  18
   0  -3 -18 5003.02 162.522  15
   0  -3 -19 7666.86 205.927  15
   0   3 -19 7928.18 213.634  15
   0   3 -19 8109.46 211.267   7
   0   3 -19 7410.30 206.955  18
   0   3 -20 1161.42 72.8559   7
   0   3 -20 1155.60 72.7610  18
   0  -3 -20 1071.76 68.0229  15
   0   3 -20 1339.76 79.0907  15
   0   3 -21 9539.85 220.998  18
   0  -3 -21 9244.21 191.737  19
   0   3 -21 9865.99 228.465  15
   0   3 -21 9687.11 221.481   7
   0   3 -22 369.331 37.3706   7
   0  -3 -22 330.690 28.7608  19
   0  -3 -22 366.793 36.7936  15
   0   3 -22 327.117 34.8017  18
   0   3 -22 392.065 40.3558  15
   0  -3 -23 1042.62 42.3333  19
   0   3 -23 1024.47 44.3094  10
   0  -3 -23 1081.88 54.1035  15
   0  -3 -24 440.984 28.1266  10
   0   3 -24 489.887 31.0796   7
   0   4   0 145914. 2023.70   1
   0   4   0 146174. 2032.91   5
   0   4   0 145113. 1984.49   6
   0   4  -1 12529.8 292.755   5
   0   4  -1 13168.5 269.948   6
   0   4   1 13053.5 282.275   5
   0   4   1 12972.0 281.112   1
   0   4  -1 13204.6 288.906   1
   0   4  -2 14043.0 325.502   5
   0   4   2 15112.6 352.654   2
   0   4   2 13857.6 292.339   5
   0   4   2 13333.5 255.229   4
   0   4  -2 14482.3 306.127   6
   0   4  -2 14044.5 307.064   1
   0   4  -3 22581.5 427.904   1
   0   4  -3 22513.9 460.505   5
   0   4   3 21092.2 366.305   4
   0   4  -3 21848.7 433.682   6
   0   4  -4 188142. 2625.82   1
   0   4  -4 191491. 2658.93   6
   0  -4   4 190957. 2514.65   3
   0   4   4 185720. 2734.54   2
   0   4  -5 64280.0 1071.36   6
   0  -4   5 66489.3 958.956   3
   0   4   5 67183.3 1148.73   2
   0   4  -6 431.533 64.6798   6
   0  -4   6 437.128 44.2911   3
   0   4   6 445.137 76.4582   2
   0  -4   7 13698.3 308.779   3
   0   4   7 12716.6 363.370   3
   0   4   7 13961.4 422.366   2
   0   4  -7 12460.9 368.981   6
   0   4   8 1468.88 119.052   3
   0   4  -8 1485.91 121.808   6
   0  -4   8 1411.17 94.7838   3
   0  -4   9 7251.14 236.865   3
   0   4  -9 6926.71 282.428   6
   0  -4  10 108.055 37.6159   3
   0   4  10 94.2789 46.0694   3
   0   4 -10 161.268 51.1152   6
   0   4  11 9999.88 375.740   3
   0   4 -11 11283.2 398.703   6
   0   4 -12 2832.88 109.732  18
   0   4 -12 3001.52 118.045  11
   0   4 -12 3053.02 91.9132  17
   0   4 -12 3003.16 207.535   6
   0   4  12 2635.73 191.633   3
   0   4  13 675.693 107.905   3
   0   4 -13 742.714 108.515   6
   0   4 -13 719.585 54.5726  15
   0   4 -13 815.871 47.7747  17
   0   4 -13 750.093 62.2537  11
   0   4  13 745.708 60.0132  12
   0   4 -13 643.078 54.5224  18
   0   4  14 279.339 42.0902  12
   0   4 -14 194.215 32.0002   7
   0   4 -14 186.823 31.9077  15
   0   4 -14 202.158 25.3756  17
   0   4 -14 236.284 40.7339  11
   0   4 -14 260.228 70.0285   6
   0   4 -14 211.219 33.3811  18
   0   4  14 297.831 87.6740   3
   0   4  15-20.1719 55.2631   3
   0   4 -15-15.5105 24.8536  18
   0   4 -15 10.3623 20.1989  15
   0   4  15-17.6548 22.7091  12
   0   4 -15 49.2200 18.9522  17
   0   4 -15 45.8785 61.1188   6
   0   4 -15 10.6035 19.0504   7
   0   4 -16 1555.00 89.3577  18
   0   4  16 1355.10 85.2190  12
   0   4 -16 1572.43 70.3566  17
   0   4 -16 1429.93 82.9449  15
   0   4 -16 1346.27 80.7341   7
   0  -4 -17 8752.28 222.375  15
   0   4 -17 9682.33 241.454  18
   0   4 -17 9273.39 235.407  15
   0   4 -17 8810.85 229.000   7
   0   4 -17 9776.55 205.184  17
   0   4  17 9761.03 248.083  12
   0   4 -18 1929.10 78.2021  17
   0   4 -18 1784.36 92.3001   7
   0   4 -18 1777.05 95.4219  18
   0  -4 -18 1832.88 89.8573  15
   0   4  18 1857.38 96.6431  12
   0   4 -18 1813.67 94.7843  15
   0   4 -19 3805.42 137.445  18
   0   4 -19 3456.03 130.373   7
   0  -4 -19 3668.27 128.048  15
   0   4 -19 3860.69 111.330  17
   0   4 -19 3698.28 135.680  15
   0  -4 -20 2722.61 104.293  15
   0   4 -20 2932.26 113.815   7
   0   4 -20 2980.25 116.325  15
   0   4 -20 2797.69 88.0038  17
   0  -4 -20 2769.87 93.7112  19
   0   4 -20 2924.72 113.563  18
   0  -4 -21 4538.89 120.079  19
   0  -4 -21 4343.77 129.116  15
   0   4 -21 4865.10 142.960   7
   0   4 -21 4863.89 141.419  18
   0   4 -22 1936.23 78.5883  18
   0   4 -22 2040.48 81.7441   7
   0  -4 -22 1889.47 66.6930  19
   0  -4 -22 1966.65 74.8977  15
   0  -4 -23-12.5028 11.3584  10
   0  -4 -23-0.24879 9.41645  19
   0   4 -23 14.4994 14.0826   7
   0   5   0 75.9278 20.6914   6
   0   5   0 67.5129 29.8869   1
   0   5  -1 124220. 1791.04   1
   0   5  -1 121679. 1810.17   5
   0   5  -1 127925. 1760.54   6
   0   5   1 122635. 1779.25   1
   0   5   1 121901. 1786.74   5
   0   5  -2 67091.1 1060.79   6
   0   5   2 69490.8 1077.02   5
   0   5   2 69415.9 1073.44   1
   0   5  -2 69485.7 1119.84   5
   0   5   3 2666.46 123.404   5
   0   5   3 2553.37 120.917   1
   0   5  -3 2548.19 127.768   6
   0   5   3 2745.09 97.9268   4
   0   5  -3 2450.64 141.896   5
   0   5  -3 2519.32 127.722   1
   0   5   4 171.805 37.6204   5
   0   5  -4 163.191 43.5349   1
   0   5  -4 134.391 37.9758   6
   0   5  -4 203.574 50.0712   5
   0   5   4 150.135 24.5535   4
   0   5   5 1210.25 95.6474   3
   0   5   5 1122.82 64.9455   4
   0   5  -5 1043.62 94.9196   6
   0   5   6 137.306 26.0507   4
   0   5  -6 113.365 45.2316   6
   0   5   6 142.561 42.2420   3
   0   5  -7 46062.3 910.488   6
   0   5   7 50542.6 909.818   3
   0   5  -8 5071.63 240.439   6
   0   5   8 5076.60 235.188   3
   0   5   9 34894.8 759.507   3
   0   5  -9 33353.0 763.816   6
   0   5 -10 55236.7 1057.08   6
   0   5  10 47288.3 1000.86   3
   0   5 -11 4044.46 126.016  16
   0   5  11 3710.05 227.523   3
   0   5 -11 4117.96 136.722  18
   0   5  11 4101.63 142.048  12
   0   5 -11 4187.11 143.033  11
   0   5 -11 4003.16 241.281   6
   0   5 -11 3796.85 124.769   7
   0   5 -12 18020.3 567.587   6
   0   5 -12 19021.2 378.082  11
   0   5  12 17500.5 558.345   3
   0   5  12 18592.9 372.262  12
   0   5 -12 18127.2 319.661  17
   0   5 -12 19059.8 346.992  16
   0   5 -12 18239.1 362.270  18
   0   5 -12 17311.8 343.394   7
   0   5 -12 18758.3 348.474  15
   0   5 -13 19116.3 371.800  15
   0   5 -13 18890.8 369.486   7
   0   5  13 19854.8 398.461  12
   0   5 -13 20700.2 403.972  11
   0   5  13 18931.3 608.834   3
   0   5 -13 19924.3 343.238  17
   0   5 -13 20248.0 371.783  16
   0   5 -13 19157.6 383.620  18
   0   5 -13 20241.0 622.658   6
   0   5 -14 1340.68 66.4344  17
   0   5 -14 1158.97 73.7994   7
   0   5 -14 1246.20 79.3614  18
   0   5 -14 1308.74 151.780   6
   0   5 -14 1332.74 87.1938  11
   0   5  14 1304.61 85.6055  12
   0   5 -14 1314.85 76.5206  15
   0   5  14 992.904 135.280   3
   0   5 -15 109.566 32.2552   7
   0   5 -15 77.0698 22.0267  17
   0   5 -15 139.748 39.2087  11
   0   5 -15 82.7382 31.2029  18
   0   5 -15 94.3192 25.5462  15
   0   5  15 103.821 30.9802  12
   0   5 -15-10.7663 43.4607   6
   0   5  16 4981.35 176.194  12
   0   5 -16 4946.14 159.577  15
   0   5 -16 4885.70 163.301  18
   0   5 -16 4728.45 157.621   7
   0   5 -16 5094.53 139.619  17
   0   5 -17 4247.47 146.662  15
   0   5  17 4255.96 160.080  12
   0  -5 -17 4079.38 134.322  15
   0   5 -17 4386.76 126.148  17
   0   5 -17 4359.37 152.661  18
   0   5 -17 4102.66 145.810   7
   0   5 -18 1225.80 75.0782  15
   0   5 -18 1167.41 75.4829   7
   0   5  18 1109.74 78.4332  12
   0  -5 -18 1142.96 66.5883  15
   0   5 -18 1189.85 77.3096  18
   0   5 -18 1225.93 62.7290  17
   0   5 -19 29.6620 24.1424   7
   0   5 -19 2.60890 23.4223  18
   0   5  19 67.5031 27.9322  12
   0   5 -19 37.0780 17.2514  17
   0  -5 -19 44.2477 20.6047  15
   0  -5 -19 42.7992 20.2326  19
   0   5 -20 134.180 27.1118  18
   0   5 -20 187.297 25.1805  17
   0  -5 -20 127.376 21.8975  15
   0   5 -20 192.676 32.7600   7
   0  -5 -20 165.385 25.6203  19
   0  -5 -21 97.4228 20.4484  19
   0   5 -21 108.284 24.9476   7
   0   5 -21 89.9098 23.1357  18
   0   5 -22 160.917 23.4486  18
   0  -5 -22 121.211 18.0082  19
   0  -5 -22 137.638 17.3842  10
   0   5 -22 151.588 23.5391   7
   0  -5 -23 234.115 19.0455  19
   0   5 -23 237.644 22.9289   7
   0   6   0 31421.2 638.718   5
   0   6   0 34017.3 635.636   1
   0   6   1 50420.6 890.890   5
   0   6   1 52614.6 880.749   1
   0   6  -1 50910.5 881.496   1
   0   6  -1 52333.5 839.052   6
   0   6  -1 49254.1 902.577   5
   0   6   2 527.228 64.3646   5
   0   6  -2 577.403 62.4634   6
   0   6  -2 617.037 78.9630   5
   0   6  -2 487.183 64.6747   1
   0   6   2 585.662 66.7631   1
   0   6   3 58779.9 975.424   5
   0   6  -3 58197.8 971.111   6
   0   6  -3 58737.2 993.072   1
   0   6   3 57226.8 963.952   1
   0   6  -3 56794.6 1026.56   5
   0   6   4 6697.90 230.062   5
   0   6  -4 6858.42 246.675   1
   0   6   4 6828.09 231.148   1
   0   6   4 7274.94 220.796   3
   0   6  -4 6730.98 242.459   6
   0   6   4 6597.40 178.299   4
   0   6   5 15401.8 377.935   3
   0   6   5 14880.9 370.897   5
   0   6   5 15101.4 373.588   1
   0   6  -6 11361.3 361.238   6
   0   6   6 11629.1 319.708   5
   0   6   6 11370.0 319.306   1
   0   6   6 11663.0 340.271   3
   0   6   7 2334.29 134.531   5
   0   6   7 2293.45 132.997   1
   0   6  -7 2312.24 164.847   6
   0   6   7 2142.55 145.309   3
   0   6  -8 4367.67 238.424   6
   0   6   8 4319.37 188.231   1
   0   6   8 4449.64 193.678   5
   0   6  -9 27963.5 708.503   6
   0   6   9 29543.1 686.410   3
   0   6  10 1443.04 86.2481  12
   0   6 -10 1470.78 82.0867  18
   0   6 -10 1488.22 75.7042  16
   0   6 -10 1372.76 72.2123   7
   0   6 -10 1565.63 87.8886  11
   0   6  10 1364.71 136.926   3
   0   6 -10 1626.68 157.898   6
   0   6 -11 18255.6 370.363  18
   0   6 -11 18113.2 352.314   7
   0   6  11 19022.7 573.037   3
   0   6  11 19421.2 392.614  12
   0   6 -11 19291.0 595.892   6
   0   6 -11 18373.4 352.052  16
   0   6 -11 19048.7 382.785  11
   0   6  12 32640.3 828.630   3
   0   6 -12 32223.1 567.055  18
   0   6 -12 32591.3 546.448  16
   0   6  12 32903.1 589.792  12
   0   6 -12 32085.6 547.046   7
   0   6 -12 32434.8 514.588  17
   0   6 -12 34208.4 854.346   6
   0   6 -12 32803.4 581.978  11
   0   6 -13 555.500 50.1317   7
   0   6 -13 752.958 121.452   6
   0   6 -13 482.406 52.8318  18
   0   6  13 466.364 95.0168   3
   0   6 -13 555.055 44.8703  17
   0   6 -13 540.550 58.9996  11
   0   6 -13 592.657 51.4011  15
   0   6  13 559.291 61.1086  12
   0   6 -14 909.310 68.7709  18
   0   6 -14 1092.53 143.597   6
   0   6 -14 896.630 65.5929   7
   0   6 -14 912.681 56.8961  17
   0   6  14 841.857 72.9814  12
   0   6 -14 962.208 66.4053  15
   0   6  14 750.049 123.712   3
   0   6 -14 1011.63 79.1283  11
   0   6  15 124.832 37.5545  12
   0   6 -15 171.069 40.0797  11
   0   6 -15 172.724 36.7698  18
   0   6 -15 155.520 33.4876   7
   0   6 -15 148.376 27.7831  17
   0   6 -16 1437.57 70.3154  17
   0   6 -16 1351.13 84.3892  18
   0   6  16 1498.32 96.1799  12
   0   6 -16 1347.23 81.8210   7
   0   6  17 3334.53 144.952  12
   0   6 -17 3653.91 114.198  17
   0   6 -17 3445.47 133.093  18
   0   6 -17 3574.61 130.697   7
   0   6 -18 306.033 41.5886  18
   0  -6 -18 245.640 31.0000  19
   0   6 -18 306.092 33.0832  17
   0   6  18 245.379 41.5613  12
   0   6 -18 342.379 42.6482   7
   0  -6 -19 603.486 43.7128  19
   0   6  19 525.122 52.1777  12
   0   6 -19 658.094 43.3989  17
   0   6 -19 642.065 52.0740  18
   0   6 -19 700.351 54.0696   7
   0   6 -20 653.419 49.1450   7
   0  -6 -20 659.026 43.0524  19
   0   6 -20 640.551 48.6779  18
   0   6 -20 717.593 41.3920  17
   0  -6 -21 2221.53 73.5208  19
   0   6 -21 2318.94 83.5361   7
   0   6 -21 2286.97 82.5627  18
   0  -6 -22 393.235 26.7208  19
   0   6 -22 446.832 32.1083   7
   0   6 -22 416.683 30.0143  18
   0   7   0-11.1524 26.4967   1
   0   7   0-18.5061 27.7320   5
   0   7   1 63.9443 33.3127   5
   0   7  -1 27.1203 28.6461   1
   0   7  -1 78.8679 35.4621   5
   0   7   1 5.56775 25.4532   1
   0   7  -2 56379.8 941.237   6
   0   7   2 54622.8 974.487   1
   0   7  -2 53858.1 1025.19   5
   0   7  -2 55620.7 987.344   1
   0   7   2 54418.8 987.311   5
   0   7  -3 181.689 47.9066   1
   0   7  -3 161.394 41.7238   6
   0   7   3 160.276 46.9494   1
   0   7   3 194.596 44.4882   5
   0   7  -3 241.655 60.6190   5
   0   7  -4 5661.05 233.715   6
   0   7   4 5797.87 235.295   5
   0   7   4 6067.27 237.432   1
   0   7  -5 13343.5 399.304   6
   0   7   5 14228.4 392.895   5
   0   7   5 13473.8 380.827   1
   0   7  -6 5655.17 254.712   6
   0   7   6 5773.88 233.877   5
   0   7   6 5680.65 233.039   1
   0   7  -7 7377.27 187.119  16
   0   7  -7 7642.63 201.088  11
   0   7   7 7538.88 214.775  12
   0   7  -7 7821.47 203.903  18
   0   7   7 7090.96 267.245   1
   0   7  -7 7396.32 307.001   6
   0   7  -8 19475.2 364.857  16
   0   7  -8 18607.2 545.491   6
   0   7   8 20293.8 407.619  12
   0   7  -8 19502.5 384.268  11
   0   7  -8 19388.1 383.507  18
   0   7  -9 2732.63 201.730   6
   0   7  -9 2708.25 107.824  16
   0   7  -9 2795.23 119.647  11
   0   7   9 2773.87 128.296  12
   0   7  -9 2704.16 101.833   7
   0   7  -9 2833.08 118.089  18
   0   7 -10 16507.1 328.170   7
   0   7 -10 17125.3 361.759  11
   0   7 -10 17541.5 557.207   6
   0   7  10 17624.5 384.043  12
   0   7 -10 16729.8 335.713  16
   0   7 -10 17488.7 359.685  18
   0   7 -11 86.7933 35.0302  11
   0   7 -11 37.7808 50.8502   6
   0   7 -11 89.7798 27.3998   7
   0   7  11 30.6962 29.7901  12
   0   7 -11 111.391 31.2744  16
   0   7 -11 104.574 32.0249  18
   0   7 -12 19018.2 343.488  17
   0   7 -12 19756.5 619.324   6
   0   7  12 19481.2 421.592  12
   0   7 -12 19032.2 371.385  16
   0   7 -12 19032.5 401.323  11
   0   7 -12 19565.3 394.406  18
   0   7 -12 18712.5 367.532   7
   0   7  13 5658.82 203.150  12
   0   7 -13 5849.00 185.406  18
   0   7 -13 5926.60 196.029  11
   0   7 -13 5951.00 154.795  17
   0   7 -13 5725.96 171.682   7
   0   7 -14 286.582 46.1513  11
   0   7 -14 257.849 32.6251  17
   0   7 -14 208.985 34.1599   7
   0   7  14 246.206 50.4914  12
   0   7 -14 256.754 40.2964  18
   0   7 -15 2090.43 99.2872   7
   0   7 -15 2264.55 108.596  18
   0   7  15 2366.28 127.505  12
   0   7 -15 2336.04 90.2095  17
   0   7 -15 2319.92 119.338  11
   0   7 -16 733.638 60.3965  18
   0   7 -16 758.070 51.5757  17
   0   7 -16 733.983 59.2653   7
   0   7  16 841.162 76.8653  12
   0  -7 -16 782.723 52.7991  19
   0   7 -17 1167.41 74.4629  18
   0   7 -17 1282.79 73.7141   7
   0  -7 -17 1177.43 63.8594  19
   0   7  17 1178.80 86.1236  12
   0   7 -17 1234.92 63.2346  17
   0   7 -18 1645.76 83.1304  18
   0  -7 -18 1608.35 70.9784  19
   0   7  18 1487.28 90.7378  12
   0   7 -18 1596.40 68.7847  17
   0   7 -18 1650.21 80.0152   7
   0   7  19 1517.67 84.2993  12
   0   7 -19 1587.13 75.6714  18
   0   7 -19 1605.50 74.8913   7
   0   7 -19 1539.39 64.4038  17
   0  -7 -19 1596.20 66.6419  19
   0  -7 -20 3225.24 92.9176  19
   0   7 -20 3253.26 100.200   7
   0   7 -20 3395.44 90.2494  17
   0   7 -20 3198.25 101.348  18
   0   7  20 2952.78 105.132  12
   0  -7 -21 471.362 30.1083  19
   0   7 -21 498.326 33.3671  18
   0   7 -21 484.908 32.6682   7
   0   8   0 6881.71 296.617   5
   0   8   0 7073.32 279.319   1
   0   8   1 1372.56 120.180   1
   0   8  -1 1511.02 137.400   5
   0   8  -1 1334.20 121.666   1
   0   8   1 1383.49 126.611   5
   0   8  -2 109.112 45.9725   5
   0   8  -2 80.4404 32.8553   1
   0   8   2 88.2235 33.6666   5
   0   8   2 79.5091 41.3049   1
   0   8   3 2179.90 156.309   5
   0   8   3 2317.40 114.711  12
   0   8   3 2421.78 159.366   1
   0   8  -3 2270.84 96.8378  11
   0   8  -4 6580.63 180.160  11
   0   8   4 5984.09 262.857   5
   0   8   4 6669.64 205.912  12
   0   8  -4 6469.21 173.611  16
   0   8  -4 6911.01 269.319   6
   0   8   4 5979.01 259.309   1
   0   8   5 3300.42 189.029   1
   0   8  -5 3139.73 115.457  16
   0   8  -5 3457.54 195.306   6
   0   8  -5 3216.86 123.583  11
   0   8   5 3381.50 144.016  12
   0   8   5 3391.91 196.196   5
   0   8   6 5965.59 200.506  12
   0   8  -6 6022.50 277.415   6
   0   8  -6 6163.56 182.072  11
   0   8  -6 6343.15 173.432  16
   0   8   6 6189.45 264.159   1
   0   8  -6 5864.85 180.468  18
   0   8  -7 232.023 37.0615  18
   0   8  -7 308.260 40.2083  16
   0   8  -7 350.830 44.8020  11
   0   8  -7 233.617 65.5540   6
   0   8   7 242.832 53.9134   1
   0   8   7 344.422 53.5056  12
   0   8  -8 247.144 35.2070  16
   0   8  -8 212.566 61.8609   6
   0   8  -8 277.950 40.0016  18
   0   8  -8 270.965 39.9620  11
   0   8   8 227.346 47.0336  12
   0  -8  -8 257.886 27.4856  19
   0   8  -9 3344.50 125.894  16
   0   8  -9 3406.65 137.456  18
   0  -8  -9 3247.50 101.900  19
   0   8   9 3230.85 152.376  12
   0   8  -9 3303.60 226.612   6
   0   8  -9 3272.71 136.767  11
   0   8  10 373.552 57.8460  12
   0   8 -10 356.467 73.1299   6
   0   8 -10 369.395 44.0806  16
   0   8 -10 398.578 51.7991  18
   0  -8 -10 402.672 35.7570  19
   0   8 -10 378.921 51.6970  11
   0   8 -11 190.006 40.2068  18
   0   8 -11 219.215 37.5287  16
   0   8 -11 204.245 30.8641  17
   0   8 -11 185.692 37.5965  11
   0  -8 -11 186.145 29.2905  19
   0   8  11 130.398 42.9114  12
   0   8 -11 205.988 31.2326   7
   0   8 -11 138.327 57.8510   6
   0   8 -12 8989.40 204.430  17
   0   8 -12 9723.46 226.834   7
   0   8  12 10133.2 286.292  12
   0  -8 -12 9171.87 207.819  19
   0   8 -12 9456.61 248.124  18
   0   8 -12 9716.22 258.384  11
   0   8 -13 6509.21 200.167  18
   0   8 -13 6634.05 167.452  17
   0   8  13 7231.22 238.145  12
   0   8 -13 6974.24 213.383  11
   0   8 -13 7171.03 187.920   7
   0  -8 -13 6699.20 170.412  19
   0   8 -14 1714.85 76.4405  17
   0   8 -14 1663.07 99.8090  11
   0   8 -14 1604.13 82.3726   7
   0  -8 -14 1665.49 78.0290  19
   0   8 -14 1615.47 90.8708  18
   0   8  14 1767.16 114.251  12
   0  -8 -15 2225.43 88.6545  19
   0   8 -15 2154.78 110.476  11
   0   8 -15 2103.54 101.124  18
   0   8 -15 2219.42 86.7332  17
   0   8 -15 2085.48 93.2508   7
   0   8  15 2271.52 125.353  12
   0   8 -16 234.511 38.2601  18
   0   8 -16 168.507 29.3157   7
   0   8 -16 158.734 27.7797  17
   0  -8 -16 182.728 28.3803  19
   0   8  16 188.432 44.0225  12
   0   8  17 277.641 47.3181  12
   0   8 -17 308.166 39.9547  18
   0   8 -17 278.437 31.2715  17
   0  -8 -17 303.200 33.0888  19
   0   8 -17 330.600 35.7030   7
   0  -8 -18 88.5107 19.8537  19
   0   8 -18 109.760 21.2395  17
   0   8 -18 89.3790 24.3321  18
   0   8 -18 89.4730 21.8450   7
   0   8  18 56.5822 28.0606  12
   0  -8 -19 854.293 44.6114  19
   0   8 -19 779.587 47.6451  18
   0   8 -19 938.234 45.4474  17
   0   8  19 790.744 57.4179  12
   0   8 -19 874.794 47.2809   7
   0   8 -20 364.549 26.6608   7
   0   8 -20 352.557 28.9717  18
   0  -8 -20 350.400 26.1845  19
   0   9   0-10.5379 19.8120  11
   0   9   0 24.0080 19.4855   8
   0   9   0-41.6367 40.8564   1
   0   9   0 41.0693 44.4593   5
   0   9   1 5.68179 30.6188  12
   0   9   1-11.1050 26.2413   5
   0   9  -1-4.22684 18.7109  11
   0   9  -1 46.5149 39.9006   1
   0   9  -1-14.5753 34.5550   5
   0   9   1-44.0120 35.4093   1
   0   9  -1 26.7139 20.4849   8
   0   9   1 2.87198 18.3664  11
   0   9   2 76.2897 22.2395  11
   0   9  -2 99.0396 25.3934  11
   0   9  -2 50.8766 19.3681   8
   0   9   2 115.837 38.6125  12
   0   9   2 95.4267 39.9045   5
   0   9  -2 89.2628 22.5627  16
   0   9   2 80.8999 40.0451   1
   0   9   3 2791.99 136.418  12
   0   9   3 2898.60 109.925  11
   0   9   3 2731.91 184.206   1
   0   9  -3 2991.12 113.160   8
   0   9  -3 2816.42 109.064  16
   0   9  -3 2801.75 115.666  11
   0   9   3 2575.18 184.251   5
   0   9  -4 1576.25 82.8407  16
   0   9  -4 1512.10 86.0503  11
   0   9   4 1602.41 103.449  12
   0   9   4 1640.61 79.7301  11
   0   9   4 1511.95 137.432   1
   0   9  -5 11190.6 256.589  16
   0   9   5 11484.3 305.260  12
   0   9  -5 11144.0 268.942  11
   0   9   5 10917.5 388.436   1
   0   9  -6 6023.71 189.612  18
   0   9  -6 5813.11 173.605  16
   0   9   6 6234.23 217.082  12
   0   9   6 6083.91 280.188   1
   0   9  -6 5807.02 183.767  11
   0   9   7-11.3499 33.1290  12
   0   9  -7-6.99844 25.4581  16
   0   9  -7 23.5976 25.3476  18
   0   9  -7-29.1731 26.5220  11
   0   9  -8 1006.63 77.0213  18
   0   9  -8 1126.86 79.8291  11
   0   9  -8 1045.85 72.4523  16
   0   9   8 1060.87 90.2176  12
   0   9  -9 11624.2 269.274  16
   0  -9  -9 11315.3 225.553  19
   0   9  -9 10893.8 277.849  18
   0   9   9 11309.9 314.781  12
   0   9  -9 11312.9 281.822  11
   0  -9 -10 18140.5 328.870  19
   0   9 -10 19988.1 381.558  16
   0   9 -10 17647.3 330.684  17
   0   9  10 19804.5 442.793  12
   0   9 -10 19249.0 398.399  11
   0   9 -10 19045.1 391.741  18
   0   9 -11 31.9343 31.3491  11
   0   9  11 102.457 48.7153  12
   0   9 -11 70.9928 23.5963  17
   0   9 -11-16.9266 29.9199  18
   0  -9 -11 37.0990 18.5675  19
   0  -9 -12 1362.88 67.7921  19
   0   9 -12 1322.79 66.8235  17
   0   9  12 1391.82 105.720  12
   0   9 -12 1353.73 85.5766  18
   0   9 -12 1400.02 91.0143  11
   0  -9 -13 10790.1 225.769  19
   0   9 -13 10198.1 256.814  18
   0   9 -13 10770.2 271.832  11
   0   9 -13 10390.0 220.607  17
   0   9 -14 337.915 35.0613  17
   0   9  14 417.792 60.2653  12
   0  -9 -14 388.462 37.1534  19
   0   9 -14 341.865 35.0117   7
   0   9 -14 323.375 43.6630  18
   0   9 -14 349.841 51.0620  11
   0   9 -15 2345.68 87.6316   7
   0   9 -15 2268.37 99.9944  18
   0   9  15 2325.27 122.962  12
   0   9 -15 2368.87 85.4172  17
   0  -9 -15 2296.50 86.1082  19
   0   9 -15 2409.69 111.331  11
   0   9 -16 3907.34 112.408   7
   0   9 -16 3819.09 126.084  18
   0   9  16 3801.59 152.081  12
   0   9 -16 3952.38 111.043  17
   0  -9 -16 4304.35 116.593  19
   0   9 -17 2993.48 88.5897  17
   0  -9 -17 2826.03 88.2344  19
   0   9  17 2798.12 119.254  12
   0   9 -17 2720.69 97.5671  18
   0   9 -17 2734.23 85.7994   7
   0   9 -18 168.636 21.9443  17
   0   9  18 130.984 29.1162  12
   0   9 -18 175.034 24.5172  18
   0  -9 -18 131.924 18.7887  19
   0   9  18 139.701 21.5535   8
   0   9 -18 130.782 17.3129   7
   0   9 -19 83.4363 13.8820  17
   0   9  19 55.5016 19.0177  12
   0  -9 -19 85.7459 14.8427  19
   0   9 -19 70.3516 14.8005  18
   0  10   0 988.954 70.0358   8
   0  10   0 960.298 69.2368  11
   0  10   1 4069.90 242.034   1
   0  10  -1 4004.77 143.465   8
   0  10  -1 4314.48 149.201  11
   0  10   1 4005.29 149.148   8
   0  10   1 4064.12 142.034  11
   0  10  -2 339.231 44.5752  11
   0  10   2 329.706 46.3941   8
   0  10  -2 366.265 40.0863  16
   0  10   2 294.597 39.0854  11
   0  10  -2 322.446 40.8979   8
   0  10  -3 1053.76 75.4057  11
   0  10  -3 924.486 64.4904  16
   0  10  -3 1111.63 69.0614   8
   0  10   3 1106.39 127.072   1
   0  10   3 1082.19 90.4908  12
   0  10   3 1157.79 71.6103  11
   0  10  -4 4718.44 151.485  16
   0  10   4 4776.49 190.258  12
   0  10  -4 4722.71 163.757  11
   0  10   4 4884.57 151.826  11
   0  10   4 4414.20 252.169   1
   0  10   5 387.987 60.6236  12
   0  10  -5 421.344 51.0337  18
   0  10  -5 454.718 53.7047  11
   0  10  -5 349.808 44.5450  16
   0  10   6 6106.39 221.986  12
   0  10  -6 6061.81 195.580  18
   0  10  -6 6297.27 183.572  16
   0  10  -6 6446.37 199.006  11
   0  10  -7 22.1831 28.1497  18
   0  10   7 63.4513 41.3304  12
   0  10  -7 74.0467 31.1146  11
   0  10  -7 45.9912 20.1748  17
   0  10  -7 46.7252 25.9316  16
   0  10  -8 22137.1 437.838  18
   0  10   8 23973.9 499.698  12
   0  10  -8 22129.3 439.604  11
   0  10  -8 22814.9 422.905  16
   0  10  -8 20529.9 368.474  17
   0  10  -9 11805.3 238.712  17
   0  10   9 12463.1 337.734  12
   0  10  -9 12057.9 291.702  18
   0  10  -9 12604.3 299.364  11
   0  10 -10 22.3022 27.3004  18
   0  10 -10 11.1523 31.2344  11
   0  10  10 76.2510 43.9191  12
   0  10 -10 37.1794 18.9040  17
   0 -10 -11 330.379 31.0536  19
   0  10 -11 226.830 28.4483  17
   0  10  11 292.264 59.6536  12
   0  10 -11 299.516 49.1112  11
   0  10 -11 187.962 33.0557  18
   0  10  12 26.9041 37.2950  12
   0 -10 -12 44.4376 18.1246  19
   0  10 -12-18.4122 26.4757  18
   0  10 -12 35.6656 17.2428  17
   0  10 -12 51.1440 31.6882  11
   0 -10 -13 1660.08 68.7537  19
   0  10 -13 1745.23 95.3312  11
   0  10 -13 1766.21 71.8216  17
   0  10  13 1818.00 111.408  12
   0  10 -13 1808.72 89.2028  18
   0  10  14 310.223 51.0868  12
   0 -10 -14 287.945 29.0858  19
   0  10 -14 295.908 38.3362  18
   0  10 -14 265.780 29.2277  17
   0  10 -14 239.340 39.0767  11
   0  10 -15 238.524 32.5316  18
   0  10 -15 181.879 24.3438  17
   0 -10 -15 177.872 22.6046  19
   0  10  15 140.627 37.5634  12
   0  10 -16 1037.66 55.5881  18
   0  10  16 1060.35 72.7250  12
   0 -10 -16 1003.78 46.5318  19
   0  10 -16 1122.22 49.8713  17
   0  10  17 1008.29 63.0677  12
   0 -10 -17 903.210 40.3876  19
   0  10 -17 998.366 48.5769  18
   0  10 -17 1064.83 44.5212  17
   0  10 -18 41.4019 10.7804  17
   0  11   0 33.3516 26.9675  11
   0  11   0-2.56198 23.8194   8
   0  11   1 361.161 45.2152  11
   0  11   1 354.762 46.7449   8
   0  11  -1 395.977 48.4443  11
   0  11  -1 344.759 43.4681   8
   0  11   2 5877.19 186.947   8
   0  11  -2 5928.54 175.928   8
   0  11   2 6425.19 182.558  11
   0  11  -2 6053.23 186.739  11
   0  11  -3-25.3004 30.5997  11
   0  11   3-0.35346 21.6829  11
   0  11   3 38.6270 27.8232   8
   0  11   4 4515.13 162.520   8
   0  11  -4 4546.10 165.105  18
   0  11  -4 4486.24 160.250  11
   0  11   5 74.7017 31.5935   8
   0  11  -5 35.6971 30.1329  18
   0  11  -5 69.7744 32.7786  11
   0  11  -6 4724.98 163.862  11
   0  11  -6 4558.29 163.516  18
   0  11  -6 4354.90 117.470  17
   0  11   6 4740.97 190.407  12
   0  11   6 4425.14 163.476   8
   0  11  -7 7765.42 219.752  18
   0  11   7 7052.42 240.482  12
   0  11   7 8097.35 226.115   8
   0  11  -7 7337.75 166.367  17
   0  11  -7 8026.95 221.364  11
   0  11  -8 26.6111 26.7899  18
   0  11   8 7.36455 36.7651  12
   0  11  -8 39.5548 28.5869  11
   0  11  -8 24.5325 17.4992  17
   0  11  -9 5215.92 132.771  17
   0  11   9 5477.18 204.122  12
   0  11  -9 5440.21 177.494  11
   0  11  -9 5452.96 172.682  18
   0  11 -10 58.0821 31.0461  11
   0  11  10 15.2079 36.9806  12
   0  11 -10 13.6007 14.2915  17
   0  11 -10-26.4510 30.4069  18
   0  11 -11 9.42879 23.6092  18
   0  11  11 41.7783 38.8505  12
   0  11 -11 10.1897 15.3808  17
   0  11 -11 34.6453 28.2774  11
   0  11  11 20.1943 26.2230   8
   0  11 -12 41.3502 15.9788  17
   0  11 -12-20.2866 25.2774  18
   0  11 -12 25.8917 26.3274  11
   0  11  12 9.69242 22.2500   8
   0  11  12-37.4417 33.3699  12
   0  11  13 485.982 56.9722  12
   0  11 -13 430.785 46.1417  11
   0  11  13 366.924 40.4882   8
   0  11 -13 490.699 34.3879  17
   0  11 -13 415.946 40.3434  18
   0  11 -14 261.155 24.4222  17
   0  11 -14 286.754 31.6563  18
   0  11  14 198.067 37.8148  12
   0  11  14 206.323 30.0858   8
   0  11 -15 97.9628 16.5088  17
   0  11  15 63.7402 17.9240   8
   0  11 -16 1778.70 54.6959  17
   0  11 -16 1637.77 57.9931  18
   0  12   0 5267.50 163.520  11
   0  12   0 5207.73 161.296   8
   0  12   1 3017.71 117.772  11
   0  12   1 3081.90 123.072   8
   0  12  -1 3170.96 119.124   8
   0  12  -1 2965.66 121.343  11
   0  12  -2 5383.34 170.151  11
   0  12  -2 5767.96 162.377   8
   0  12   2 5387.53 170.684   8
   0  12   2 5546.41 162.165  11
   0  12  -3 673.812 63.3061  18
   0  12   3 652.724 58.4067   8
   0  12  -3 631.234 57.5314  11
   0  12  -4 93.6362 28.1896  18
   0  12   4 52.5074 25.9290   8
   0  12  -4 108.757 31.2560  11
   0  12  -5 70.3317 25.8367  11
   0  12  -5 81.4981 30.7092  18
   0  12   5 67.0875 26.4583   8
   0  12   6 205.156 39.8213   8
   0  12  -6 204.151 39.3401  18
   0  12  -6 184.216 37.6386  11
   0  12   7 3423.51 131.734   8
   0  12  -7 3397.13 129.385  11
   0  12  -7 3529.88 131.639  18
   0  12  -8 5533.32 164.932  18
   0  12   8 5440.18 168.514   8
   0  12  -8 5312.94 122.444  17
   0  12  -8 5276.68 162.776  11
   0  12  -9 1684.58 85.9865  11
   0  12  -9 1696.84 83.8294  18
   0  12   9 1686.55 87.9947   8
   0  12  -9 1696.05 60.9775  17
   0  12 -10-19.8292 21.3702  11
   0  12  10 2.59322 20.5432   8
   0  12 -10 1.36780 19.7176  18
   0  12 -10-4.80851 11.8890  17
   0  12 -11 11.7239 11.9085  17
   0  12 -11-1.85499 18.4559  18
   0  12 -11-7.19513 20.8270  11
   0  12  11 17.2228 18.9421   8
   0  12 -12 87.1486 22.5567  11
   0  12 -12 40.4891 15.3990  18
   0  12 -12 41.5306 13.3382  17
   0  12  12 43.4782 20.8207   8
   0  12 -13 272.982 21.5074  17
   0  12 -13 283.120 28.2346  18
   0  12  13 212.780 28.7506   8
   0  12 -14-11.4555 11.8618  18
   0  12 -14 10.0558 8.69623  17
   0  12  14 4.59330 11.5023   8
   0  13   0-13.6133 20.1454  11
   0  13   0 13.8008 18.5671   8
   0  13   1 9.22411 18.6636   8
   0  13  -1 37.0058 22.4223  18
   0  13  -1 19.4930 17.8076  11
   0  13  -2 52.9869 23.1852  11
   0  13  -2 32.8975 24.3230  18
   0  13   2 25.0926 19.9141   8
   0  13  -3 476.580 43.8626  11
   0  13  -3 490.706 47.8071  18
   0  13   3 421.742 41.5622   8
   0  13  -4 16.0290 20.9567  11
   0  13   4-7.53407 18.3225   8
   0  13  -4-11.3086 21.5220  18
   0  13   5 453.717 42.9390   8
   0  13  -5 470.589 43.6095  11
   0  13  -5 535.738 48.9509  18
   0  13   6 1599.16 77.7317   8
   0  13  -6 1639.19 79.3259  18
   0  13  -6 1519.84 76.2234  11
   0  13  -7 387.302 38.8090  11
   0  13   7 416.249 40.9734   8
   0  13  -7 400.609 40.9757  18
   0  13  -8 1095.04 60.1860  18
   0  13  -8 1114.88 61.0015  11
   0  13   8 1155.99 63.5300   8
   0  13  -9 969.693 52.8281  18
   0  13   9 935.449 55.3487   8
   0  13  -9 955.519 54.7267  11
   0  13 -10 578.239 39.0626  18
   0  13  10 527.205 39.1816   8
   0  13 -10 579.353 40.6462  11
   0  13  11 554.374 38.2276   8
   0  13 -11 541.502 33.8886  18
   0  14   0 251.998 30.8883  18
   0  14  -1 15.0770 17.4508  18
   0  14   1 13.7128 15.8548  18
   0  14  -2 21.6609 18.1471  18
   0  14   2 38.0181 17.4147  18
   0  14   2 25.5470 14.6508   8
   0  14  -3 1131.69 51.2457  11
   0  14  -3 1195.24 60.1633  18
   0  14   3 1301.92 63.9916  18
   0  14   3 1120.88 53.0242   8
   0  14  -4 990.854 48.6139  11
   0  14   4 962.771 48.7626   8
   0  14  -4 1084.60 55.7736  18
   0  14   5 331.043 29.8800   8
   0  14  -5 415.108 34.4110  18
   0  14  -5 377.191 30.0141  11
   0  14  -6 20.4054 12.9734  11
   0  14   6-2.54112 13.5478   8
   0  14  -6 13.7066 13.1196  18
   0  14  -7-2.47669 11.6005  18
   0  14   7 6.45541 11.8287   8
   1   0 -24 171.114 23.8488  15
   1   0 -24 147.336 20.3350   7
   1   0 -23 10.1309 19.4152  15
   1   0 -23 9.62700 15.2007   7
   1   0 -22 1078.37 65.6190  15
   1   0 -21-20.9078 27.7046  15
   1   0 -20 975.052 70.1666  15
   1   0 -20 1099.53 72.8745  18
   1   0 -19 1.73244 27.5350  18
  -1   0  19 25.6368 16.3802  12
  -1   0  18 1111.30 65.2943  12
   1   0 -18 956.338 70.7501  18
   1   0 -17-29.5216 31.2828  18
  -1   0  17 40.3943 21.5734  12
  -1   0  16 17334.9 607.535   3
  -1   0  16 17114.6 319.312  12
   1   0 -16 16819.5 347.332  18
   1   0 -15-62.3633 31.8483  18
  -1   0  15-31.3234 21.4017  12
   1   0 -14 42469.0 692.741  18
  -1   0  14 44976.4 662.452  12
  -1   0  14 43724.2 1018.53   3
  -1   0  13-16.3198 46.2747   3
  -1   0  12 25180.6 677.574   3
  -1   0  11 42.7555 57.7127   3
  -1   0  10 19529.7 532.871   3
  -1   0   9 12.6575 45.9521   3
  -1   0   8 35747.8 719.100   3
  -1   0   7-18.1801 33.1683   3
  -1   0   6 149591. 2152.78   3
  -1   0   5 21.3154 31.8337   3
  -1   0   4 828610. 10837.0   3
  -1   0   3-25.8234 30.9492   3
  -1   0   2 221731. 2999.65   3
  -1   0   1 18.3691 26.2730   3
  -1   0   0 429.596 31.9960   4
   1   0   1 0.39892 21.6467   2
  -1   0  -1 20.3428 14.9936   4
  -1   0  -2 1031.16 40.7366   5
   1   0   2 926.490 58.3052   2
  -1   0  -2 982.166 56.2424   6
  -1   0  -3-6.32145 20.4345   6
   1   0   3 19.5761 24.8178   2
  -1   0  -3 12.0147 11.2906   5
   1   0   4 17484.1 349.448   2
  -1   0  -4 18085.2 337.510   6
  -1   0  -5 5.43949 19.7097   6
   1   0   5 1.55736 22.3719   2
   1   0   6 2673.56 124.331   2
  -1   0  -6 2359.71 113.663   6
   1   0   7-11.8598 26.0484   2
  -1   0  -7-11.5924 28.1935   6
   1   0   8 42328.7 769.977   2
  -1   0  -8 41026.4 767.076   6
  -1   0  -9 30.3333 33.6544   6
   1   0   9 32.7492 27.9625   2
   1   0  10 418.792 69.2762   2
  -1   0 -10 353.136 63.5162   6
   1   0  11 1.07160 36.5028   2
  -1   0 -11 204.526 55.6499   6
  -1   0 -12 14783.9 443.206   6
   1   0  13 47.6624 38.1012   3
  -1   0 -13 63.9435 22.0186   7
  -1   0 -13-18.0552 20.5184  15
  -1   0 -13 30.3514 34.1343   6
  -1   0 -14 9815.63 237.977  15
  -1   0 -14 9564.73 226.332   7
  -1   0 -14 9677.61 223.301  18
  -1   0 -15-20.1076 23.5362   7
   1   0  15-17.3165 32.9971   3
  -1   0 -15-12.0980 23.2032  18
  -1   0 -15 46.4198 28.9475  15
  -1   0 -16 15466.1 312.736   7
  -1   0 -16 14530.9 322.986  15
  -1   0 -16 14885.0 310.020  18
   1   0  16 14501.6 530.093   3
  -1   0 -17 4.83787 19.4068   7
  -1   0 -17-13.5933 24.5460  15
  -1   0 -18 12826.3 291.698  15
  -1   0 -18 12095.1 267.770   7
  -1   0 -19-23.5632 20.4057   7
  -1   0 -19 44.3478 25.6181  15
  -1   0 -20 360.397 38.0108   7
  -1   0 -20 349.163 41.9032  15
  -1   0 -21-2.51865 13.3352   7
  -1   0 -21-35.7182 17.5333  10
  -1   0 -22 3616.26 107.475  10
  -1   0 -23 23.3981 13.0519  10
   1  -1 -24 526.827 37.1222  15
   1   1 -24 539.221 36.3199  15
   1   1 -24 484.926 34.0167   7
   1  -1 -24 406.143 29.2433   7
   1  -1 -23 200.663 26.6466   7
   1   1 -23 251.985 31.8032  15
   1   1 -23 239.267 29.8931   7
   1  -1 -23 193.689 30.6639  15
   1   1 -22 1223.38 66.4091   7
   1  -1 -22 1358.98 74.4722  15
   1   1 -22 1252.52 70.1955  15
   1   1 -21 98.0183 27.0607  18
   1   1 -21 194.886 35.2521  15
   1  -1 -21 156.039 32.2141  15
  -1   1  20 332.814 36.1278  12
   1   1 -20 328.595 43.1907  15
   1   1 -20 325.709 41.4096  18
   1  -1 -20 272.641 41.9758  15
   1   1 -19 805.489 64.2756  18
  -1   1  19 894.235 59.1647  12
   1   1 -19 831.179 65.1215  15
   1  -1 -18 1795.08 95.9891  18
   1   1 -18 1829.42 97.2364  18
  -1   1  18 1821.27 86.4166  12
  -1  -1  17 418.821 37.9348  12
  -1   1  17 399.240 41.6591  12
   1   1 -17 316.611 43.0355  18
   1  -1 -17 360.203 45.3569  18
  -1  -1  16 290.057 71.6180   3
   1  -1 -16 312.224 42.8467  18
   1   1 -16 330.962 43.7221  18
  -1   1  16 309.002 81.4954   3
  -1  -1  16 334.319 34.3422  12
  -1   1  16 295.294 36.5475  12
   1   1 -15 19103.1 372.661  18
  -1   1  15 19391.7 640.676   3
  -1   1  15 19078.2 351.683  12
   1  -1 -15 19305.7 374.758  18
  -1  -1  15 19594.5 638.820   3
  -1  -1  15 19255.4 337.187  12
  -1  -1  14 3280.92 236.992   3
  -1   1  14 3071.50 233.912   3
  -1  -1  14 3542.40 105.129  12
   1   1 -14 3339.21 121.502  18
  -1   1  14 3479.48 110.486  12
   1  -1 -14 3163.99 118.872  18
  -1   1  13 192.909 70.9878   3
  -1  -1  13 213.075 74.2098   3
  -1   1  12 3762.24 242.467   3
  -1  -1  12 4077.75 244.627   3
  -1   1  11 30408.4 749.601   3
  -1  -1  11 31819.9 742.278   3
  -1  -1  10 28955.2 666.763   3
  -1   1  10 27086.7 672.380   3
  -1  -1   9 15793.1 440.447   3
  -1   1   9 16193.5 463.035   3
  -1   1   8 7163.26 272.316   3
  -1  -1   8 7114.24 260.877   3
  -1   1   7 20188.0 468.308   3
  -1  -1   7 19381.7 452.968   3
  -1  -1   6 28179.6 562.803   3
  -1   1   6 29795.4 577.393   3
  -1  -1   5 40843.7 721.498   3
   1   1  -5 42148.9 602.665   1
  -1  -1   4 509277. 6751.60   3
  -1   1   4 511380. 6744.52   3
  -1  -1   3 76897.0 1160.24   3
  -1   1   3 78958.1 1154.68   3
  -1   1   2 2064.40 96.2524   3
  -1  -1   2 2135.72 100.038   3
  -1   1   1 52706.2 782.523   3
  -1  -1   1 53047.7 802.699   3
   1   1   0 78822.0 1125.90   2
  -1   1   0 79204.0 1112.60   4
  -1   1  -1 79856.1 1150.77   4
   1   1   1 82613.3 1170.82   2
  -1  -1  -1 82721.4 1103.53   4
   1   1   2 11859.6 255.180   2
  -1   1  -2 11466.2 248.803   6
  -1   1  -2 11622.3 225.114   5
  -1   1  -3 79796.4 1163.14   6
   1   1   3 82164.6 1182.07   2
  -1  -1  -3 78768.1 1111.11   6
   1  -1   3 80230.5 1146.34   2
  -1   1  -3 79726.1 1131.98   5
  -1   1  -4 52201.4 780.355   5
  -1   1  -4 50767.9 807.836   6
   1  -1   4 50764.8 781.992   2
   1   1   4 52673.0 830.168   2
  -1  -1  -4 51078.0 754.363   6
   1   1   5 135355. 1972.01   2
  -1   1  -5 142155. 1958.35   6
  -1  -1  -5 134678. 1889.18   6
   1  -1   5 140443. 1919.00   2
   1  -1   6 5414.35 172.076   2
  -1  -1  -6 5810.17 164.617   6
  -1   1  -6 6027.81 202.104   6
   1   1   6 5346.49 202.214   2
  -1  -1  -7 2490.25 113.395   6
   1  -1   7 2486.89 118.108   2
  -1   1  -7 2688.55 143.415   6
   1   1   7 2573.74 146.384   2
  -1   1  -8 28827.0 630.300   6
  -1  -1  -8 31026.8 570.358   6
   1   1   8 30109.9 644.200   2
   1  -1   8 29238.4 570.222   2
  -1   1  -9 40488.5 842.229   6
   1   1   9 42714.6 862.271   2
  -1  -1  -9 46252.9 789.545   6
   1  -1   9 43894.8 794.292   2
   1  -1  10 22719.2 522.764   2
  -1  -1 -10 24564.6 526.149   6
  -1   1 -10 23756.2 590.460   6
   1   1  10 23321.6 589.898   2
  -1   1 -11 8353.53 332.859   6
   1   1  11 8342.10 328.029   2
   1  -1  12 1707.48 145.185   3
   1   1  12 1861.08 150.395   2
  -1   1 -13 11934.5 424.268   6
   1   1  13 10594.5 377.337   2
  -1   1 -13 10968.1 217.264  17
  -1  -1 -13 11247.9 251.901  15
   1  -1  13 10163.2 391.009   3
  -1   1 -13 10612.0 236.274  18
  -1  -1 -13 10926.6 239.366  18
   1   1  13 10495.5 405.679   3
  -1   1 -13 11307.3 255.234  15
  -1   1 -13 11175.8 248.388   7
  -1  -1 -14 10049.4 241.543  15
  -1   1 -14 10100.2 209.795  17
  -1   1 -14 10168.3 245.925  15
  -1   1 -14 10445.9 242.042   7
   1  -1  14 9158.29 381.246   3
  -1   1 -14 10226.6 397.584   6
  -1  -1 -14 10464.3 210.849  19
   1   1  14 9396.30 404.008   3
  -1   1 -14 9852.56 229.024  18
  -1  -1 -14 10161.8 233.668  18
  -1   1 -15 14681.0 494.716   6
   1   1  15 13000.2 497.729   3
   1  -1  15 13663.7 490.549   3
  -1   1 -15 14943.1 322.649  15
  -1   1 -15 14888.6 312.010   7
  -1  -1 -15 15157.9 319.712  15
  -1  -1 -15 15123.4 277.457  19
  -1   1 -15 14228.2 299.424  18
  -1  -1 -15 14760.9 298.058   7
  -1  -1 -16 5364.18 154.895   7
   1   1  16 4618.33 289.446   3
  -1   1 -16 4815.46 151.443  18
  -1  -1 -16 4889.62 163.481  15
  -1   1 -16 5149.74 168.873  15
  -1   1 -16 4960.40 158.781   7
   1  -1  16 5004.15 297.611   3
  -1  -1 -16 5176.91 135.374  19
  -1  -1 -17 5116.00 152.054   7
  -1  -1 -17 5158.56 135.407  19
  -1   1 -17 5347.58 173.611  15
  -1  -1 -17 5238.77 167.537  15
  -1   1 -17 5199.73 163.230   7
  -1   1 -17 5305.56 159.728  18
  -1   1 -18 14533.1 303.981  18
  -1   1 -18 14916.8 311.144   7
  -1  -1 -18 14044.7 314.762  15
  -1   1 -19 1241.88 72.2001   7
  -1  -1 -19 1219.65 77.2876  15
  -1   1 -19 1173.36 78.4464  15
  -1   1 -20 116.231 31.9918  15
  -1  -1 -20 90.3720 28.1408  15
  -1   1 -20 103.792 23.4636   7
  -1  -1 -21 957.397 57.3981  10
  -1   1 -21 983.193 56.4256  10
  -1   1 -21 880.425 53.6951   7
  -1   1 -22 1028.35 52.5403  10
  -1  -1 -22 980.049 52.9493  10
  -1   1 -22 985.815 50.7330   7
  -1  -1 -23 19.6313 13.1758  10
  -1   1 -23 3.56271 10.3613  10
   1   2 -24 99.7557 18.6404   7
   1   2 -24 121.293 18.5774  15
   1  -2 -24 154.255 22.4975  15
   1   2 -23 992.542 54.1950   7
   1   2 -23 1057.33 56.1640  15
   1  -2 -23 950.580 55.4094  15
   1   2 -22 86.9504 23.1160   7
   1   2 -22 100.675 24.5878  18
   1   2 -22 139.641 28.2935  15
   1  -2 -22 118.837 27.2665  15
   1   2 -21 1486.68 80.1989  18
  -1   2  21 1324.78 69.4256  12
   1   2 -21 1409.52 76.7212  15
   1  -2 -21 1388.79 79.0271  15
   1   2 -20 477.226 48.7428  15
   1   2 -20 422.797 47.2392  18
  -1   2  20 471.601 44.9434  12
   1   2 -19-3.66157 30.2477  18
  -1   2  19 6.03770 21.8897  12
   1   2 -19 26.2941 22.5180  15
   1   2 -18 1266.99 79.0823  15
   1   2 -18 1328.98 83.4774  18
  -1   2  18 1311.34 76.9096  12
   1   2 -17 720.873 58.6540  15
  -1   2  17 829.173 60.6183  12
   1   2 -17 753.377 63.5238  18
   1   2 -16 68.5160 27.2339  18
  -1   2  16 49.0224 20.1113  12
  -1   2  16 124.532 49.2496   3
  -1  -2  16 66.9808 19.0430  12
  -1  -2  16 125.625 50.5644   3
   1   2 -15 602.542 53.3377  18
  -1  -2  15 585.162 40.9466  12
  -1  -2  15 626.445 113.488   3
   1  -2 -15 528.778 49.6579  18
  -1   2  15 543.710 104.107   3
  -1   2  15 584.362 49.0381  12
   1   2 -14 168.403 32.6842  18
  -1  -2  14 192.699 25.4712  12
  -1  -2  14 90.7598 36.5103   3
  -1   2  14 138.859 63.5572   3
   1  -2 -14 126.142 28.1083  18
  -1   2  14 153.809 26.7959  12
   1  -2 -13 2837.14 107.579  18
  -1  -2  13 2889.80 213.715   3
  -1   2  13 2918.14 224.333   3
  -1   2  13 2830.73 100.095  12
   1   2 -13 2887.12 108.414  18
  -1   2  12 292.127 74.6418   3
  -1  -2  12 42.8157 43.1969   3
  -1   2  11 5970.40 300.227   3
  -1  -2  11 5281.37 265.729   3
  -1   2  10 18983.8 552.610   3
  -1  -2  10 20577.7 537.349   3
  -1   2   9 8625.41 333.710   3
  -1  -2   9 9542.69 323.874   3
  -1   2   8 3782.74 201.409   3
  -1  -2   8 3680.62 182.932   3
  -1   2   7 84738.7 1342.96   3
  -1  -2   7 79936.8 1303.04   3
  -1  -2   6 20422.1 452.515   3
   1   2  -6 20268.5 362.746   1
   1   2  -5 37324.8 588.527   1
  -1   2   5 38738.4 675.358   3
  -1  -2   5 38811.0 678.448   3
  -1  -2   4 180302. 2442.91   3
   1   2  -4 172494. 2356.22   1
   1   2  -4 174825. 2350.30   2
  -1   2   4 173938. 2426.84   3
  -1  -2   3 997484. 12838.9   3
  -1   2   3 999999. 12816.8   3
   1   2  -3 967067. 12758.2   2
  -1  -2   2 320215. 4334.85   3
  -1   2   2 322122. 4301.76   3
   1   2  -2 327495. 4273.20   2
  -1   2   1 83432.7 1185.63   3
  -1   2   1 83395.2 1191.68   4
   1   2  -1 82941.3 1187.39   2
  -1   2   0 21410.4 389.505   4
   1   2   0 23174.1 405.023   2
  -1   2  -1 43909.5 674.755   5
  -1   2  -1 44288.1 675.422   4
   1   2   2 124797. 1799.36   2
  -1   2  -2 128658. 1767.19   5
  -1   2  -3 141350. 1963.93   5
   1   2   3 144569. 2003.41   2
  -1   2  -3 137434. 1978.73   6
  -1   2  -4 7448.94 216.936   6
  -1   2  -4 7355.26 205.191   5
   1  -2   4 7008.36 179.551   2
   1   2   4 7532.32 232.487   2
  -1  -2  -5 33915.1 498.109   6
  -1   2  -5 32493.4 611.944   6
  -1   2  -5 32161.1 587.959   5
   1  -2   5 32880.8 547.310   2
   1   2   5 34159.4 647.703   2
   1   2   6 22953.8 520.534   2
  -1  -2  -6 22137.6 374.688   6
  -1   2  -6 23354.9 499.257   6
   1  -2   6 22633.4 415.415   2
   1  -2   7 332.642 41.2030   2
  -1  -2  -7 407.679 38.9183   6
   1   2   7 408.270 70.7786   2
  -1   2  -7 347.891 58.6406   6
  -1   2  -8 39025.1 788.954   6
   1   2   8 38258.4 816.438   2
   1  -2   8 39987.3 674.506   2
   1   2   9 607.320 90.2893   2
  -1   2  -9 542.000 81.5898   6
   1   2  10 13450.0 447.940   2
  -1   2 -10 13075.9 426.377   6
  -1   2 -11 13259.4 445.496   6
   1  -2  11 12711.3 388.782   3
   1   2  11 13310.6 456.439   2
  -1   2 -12 18.2560 19.2887   7
   1  -2  12 59.6884 28.9126   3
  -1   2 -12 82.4090 51.9759   6
  -1   2 -12 82.6189 27.6776  15
   1   2  12 84.7571 45.9388   2
  -1   2 -13 8396.82 199.548  18
  -1  -2 -13 8625.01 211.898  15
  -1   2 -13 8516.14 182.495  17
  -1   2 -13 8779.94 371.259   6
   1   2  13 8413.81 366.043   3
  -1   2 -13 8913.21 220.660  15
   1  -2  13 7712.47 318.050   3
   1   2  13 8064.88 344.590   2
  -1   2 -13 8286.16 211.255   7
   1  -2  14 2246.41 178.149   3
   1   2  14 2551.45 206.702   3
  -1   2 -14 2487.03 89.2271  17
  -1  -2 -14 2334.18 102.811  15
  -1   2 -14 2675.01 114.569  15
  -1  -2 -14 2333.45 88.2363  19
  -1   2 -14 2384.75 98.5970  18
  -1   2 -14 2574.87 108.144   7
  -1   2 -14 2324.62 187.808   6
   1   2  14 2368.41 190.054   2
  -1   2 -15 704.682 60.6581  15
   1  -2  15 669.895 98.3227   3
  -1   2 -15 600.149 54.6732   7
  -1  -2 -15 706.413 58.2910  15
  -1   2 -15 644.421 51.8334  18
  -1   2 -15 726.586 49.6109  17
   1   2  15 632.573 110.431   3
  -1  -2 -15 687.086 47.6595  19
  -1   2 -15 674.259 103.980   6
  -1   2 -16 13250.8 295.326   7
  -1  -2 -16 12997.4 260.290  19
  -1  -2 -16 13653.4 297.709  15
  -1   2 -16 13678.7 307.190  15
  -1   2 -16 12748.8 280.907  18
  -1  -2 -17 8570.48 220.714  15
  -1   2 -17 8383.96 218.545   7
  -1  -2 -17 7914.79 185.062  19
  -1   2 -17 8288.63 226.215  15
  -1   2 -17 8179.49 207.850  18
  -1   2 -18 3342.47 134.611  15
  -1   2 -18 3358.31 120.811  18
  -1  -2 -18 3370.70 127.637  15
  -1  -2 -18 3114.57 102.263  19
  -1   2 -18 3255.69 125.120   7
  -1   2 -19 5448.96 156.233  18
  -1  -2 -19 5556.62 139.194  19
  -1  -2 -19 5347.43 163.830  15
  -1   2 -19 5910.00 179.256  15
  -1   2 -19 5431.46 162.967   7
  -1   2 -20 193.915 30.7529   7
  -1  -2 -20 237.420 33.4226  15
  -1  -2 -20 245.789 26.4454  19
  -1   2 -20 267.694 32.5373  10
  -1  -2 -21 238.475 30.5054  10
  -1   2 -21 259.786 32.7178   7
  -1   2 -21 233.849 28.0918  10
  -1   2 -22 458.484 33.9504  10
  -1  -2 -22 517.399 37.9384  10
  -1   2 -22 482.647 37.1710   7
  -1  -2 -23 1918.06 65.1700  10
  -1   2 -23 1826.09 60.3508  10
  -1   2 -23 1899.05 61.9528   7
   1   3 -24 474.193 31.0091   7
   1  -3 -24 471.956 31.5822  15
   1   3 -23 132.629 23.6780   7
   1  -3 -23 92.5905 15.5250  19
   1   3 -23 90.7539 18.9480  15
   1  -3 -23 115.970 22.2437  15
   1   3 -22 1042.79 59.7184   7
   1   3 -22 1023.63 61.0796  18
   1   3 -22 983.509 55.9559  15
   1  -3 -22 930.250 58.1043  15
   1   3 -21 64.6126 25.7353   7
   1   3 -21 73.8168 27.8332  18
   1   3 -21 57.6560 23.4164  15
  -1   3  21 54.4857 23.1806  12
   1  -3 -21 63.4266 23.4172  15
   1   3 -20 5385.23 166.504  18
   1   3 -20 5219.38 158.094  15
  -1   3  20 5367.58 160.725  12
   1   3 -19 2260.67 107.222  18
  -1   3  19 2241.53 103.568  12
   1   3 -19 2152.89 100.005  15
   1   3 -18 46.6966 25.7805  15
   1   3 -18 99.3643 35.2410  18
  -1   3  18 25.8769 23.7330  12
   1   3 -17 1940.97 95.1114  15
   1   3 -17 2086.30 104.514  18
  -1   3  17 2167.53 101.010  12
   1   3 -16 12744.3 290.796  18
   1   3 -16 13359.0 513.878   6
   1   3 -16 11870.7 273.799  15
  -1  -3  16 12640.5 502.475   3
  -1   3  16 12762.2 522.108   3
  -1   3  16 13145.1 285.348  12
  -1  -3  15 13561.3 508.387   3
   1   3 -15 13049.0 293.498  18
   1   3 -15 13834.2 512.433   6
   1   3 -15 13511.2 249.520  17
  -1   3  15 13316.8 289.315  12
  -1   3  15 13585.4 532.878   3
  -1  -3  14 839.619 115.966   3
   1   3 -14 1110.61 70.1965  18
  -1   3  14 1143.62 68.2158  12
  -1  -3  14 1145.72 54.7872  12
  -1   3  14 875.575 132.873   3
  -1   3  13 446.005 84.6498   3
   1   3 -13 512.544 47.0926  18
  -1  -3  13 535.483 98.4632   3
  -1   3  13 511.298 44.7093  12
  -1  -3  12 215.478 65.9022   3
  -1   3  12 232.544 63.6956   3
  -1  -3  11 354.491 74.2667   3
  -1   3  11 348.920 85.1674   3
  -1   3  10 13888.6 467.978   3
  -1  -3  10 14509.0 435.586   3
  -1  -3   9 7228.47 277.822   3
  -1   3   9 6585.14 293.252   3
  -1   3   8 24509.5 586.719   3
  -1  -3   8 23395.4 539.117   3
  -1  -3   7 550.399 71.5772   3
  -1   3   7 612.822 79.7884   3
   1   3  -7 622.950 54.6240   1
   1   3  -6 16558.1 277.750   2
   1   3  -6 16458.2 336.745   1
  -1   3   5 24206.8 487.156   3
   1   3  -5 24461.5 395.545   2
  -1  -3   5 23409.0 488.439   3
   1   3  -5 24959.6 447.761   1
   1   3  -4 53856.8 791.565   2
   1   3  -4 53681.5 832.002   1
  -1  -3   4 53123.7 874.955   3
  -1   3   4 53939.0 858.684   3
  -1   3   3 6072.81 176.969   3
  -1  -3   3 5986.69 192.278   3
   1   3  -3 6014.47 160.089   2
   1   3  -2 155575. 2136.38   2
  -1   3   2 155697. 2155.77   4
  -1   3   2 155785. 2128.73   3
  -1   3   1 4607.00 128.395   3
  -1   3   1 4470.25 146.060   4
   1   3  -1 4798.84 154.774   2
  -1   3   0 33823.5 564.081   4
   1   3   0 32825.1 581.472   2
  -1   3  -1 94937.7 1402.30   5
  -1   3  -1 95273.3 1421.34   6
  -1   3  -1 94552.6 1386.47   4
  -1   3  -2 10340.6 270.137   6
   1   3   2 11099.4 291.171   2
  -1   3  -2 10735.0 265.065   5
  -1   3  -3 35.7425 27.3187   6
  -1   3  -3 55.2990 29.5398   5
   1   3   4 101134. 1589.92   2
  -1   3  -4 101839. 1526.51   5
  -1   3  -4 104507. 1541.26   6
   1   3   5 500.552 74.7379   2
  -1   3  -5 423.977 58.0264   5
  -1   3  -5 532.864 67.0178   6
   1  -3   5 547.999 44.6296   2
   1   3   6 220458. 3206.87   2
   1  -3   6 216781. 2968.50   2
  -1   3  -7 16964.5 455.518   6
   1   3   7 17971.3 504.462   2
   1   3   8 15367.5 478.953   2
  -1   3  -8 14925.4 440.837   6
   1  -3   9 13246.7 349.440   3
  -1   3  -9 12866.5 422.348   6
  -1   3 -10 17226.5 516.989   6
   1  -3  10 16697.6 428.808   3
   1   3  11 10384.9 400.355   2
  -1   3 -11 11045.3 412.797   6
   1  -3  11 9895.32 319.595   3
  -1   3 -12 24738.5 405.292  17
  -1   3 -12 26405.1 455.251   7
  -1   3 -12 24377.3 449.770  15
   1   3  12 24533.1 676.760   2
  -1   3 -12 25921.2 698.691   6
  -1   3 -13 10553.3 244.975   7
  -1   3 -13 9716.41 243.443  15
  -1   3 -13 9799.53 207.654  17
  -1   3 -13 10336.9 417.756   6
   1   3  13 9755.66 411.784   3
   1   3  13 9858.61 406.856   2
  -1   3 -13 9759.19 226.115  18
  -1   3 -14 6838.92 183.815  18
  -1  -3 -14 7222.26 190.130  15
  -1   3 -14 7267.77 198.451   7
  -1   3 -14 7498.98 206.774  15
  -1   3 -14 6948.58 167.665  17
   1   3  14 7544.78 367.006   3
  -1  -3 -14 7053.37 171.889  19
   1   3  14 6822.39 342.359   2
  -1   3 -14 7221.67 355.253   6
  -1   3 -15 17307.3 342.372  18
  -1   3 -15 17437.5 320.655  17
  -1   3 -15 18953.1 603.816   6
  -1   3 -15 17970.8 367.611  15
   1   3  15 16064.4 585.139   3
  -1  -3 -15 17269.0 322.781  19
  -1   3 -15 17493.7 358.022   7
  -1  -3 -15 17953.9 349.283  15
  -1   3 -16 228.557 31.6335  17
  -1   3 -16 311.608 43.8358   7
  -1  -3 -16 257.117 32.5057  19
  -1   3 -16 228.719 40.8728  15
  -1   3 -16 228.305 34.0821  18
  -1  -3 -16 277.196 39.3820  15
  -1   3 -17 2493.95 116.362  15
  -1   3 -17 2634.07 113.823   7
  -1  -3 -17 2727.16 99.0529  19
  -1  -3 -17 2520.56 106.752  15
  -1   3 -17 2729.43 108.974  18
  -1   3 -18 632.896 51.8036  18
  -1  -3 -18 667.682 47.3640  19
  -1   3 -18 744.993 58.2063   7
  -1  -3 -18 724.937 54.5213  15
  -1   3 -19 2603.26 96.5310  10
  -1   3 -19 2754.64 104.449  18
  -1   3 -19 2669.37 109.346   7
  -1  -3 -19 2899.55 95.5293  19
  -1  -3 -19 2564.44 102.511  15
  -1   3 -20 252.258 28.3949  10
  -1   3 -20 284.329 36.2680   7
  -1  -3 -20 249.396 26.7617  19
  -1  -3 -20 267.670 32.5387  15
  -1   3 -21 795.198 50.9994   7
  -1   3 -21 687.569 42.6120  10
  -1  -3 -21 747.683 46.3207  10
  -1  -3 -21 693.255 38.8454  19
  -1   3 -22 496.380 36.6008   7
  -1   3 -22 411.928 29.5875  10
  -1  -3 -22 418.775 32.4126  10
  -1  -3 -23 48.8240 12.7599  10
  -1   3 -23 97.9391 16.3039   7
   1  -4 -23 1327.29 49.2009  19
   1  -4 -23 1288.37 55.1314  15
  -1   4  22 416.014 37.5401  12
   1   4 -22 459.003 40.1943  18
   1   4 -22 426.460 35.3834  15
   1  -4 -22 396.830 36.1929  15
   1   4 -22 431.946 37.8768   7
   1  -4 -21 1218.21 68.3197  15
   1   4 -21 1363.88 70.8212   7
   1   4 -21 1389.21 74.8338  18
   1   4 -21 1317.10 65.5667  15
  -1   4  21 1255.55 69.7936  12
   1   4 -20 2882.34 111.153   7
   1   4 -20 3003.52 108.047  15
  -1   4  20 2685.89 112.992  12
   1   4 -20 3128.43 120.488  18
   1   4 -19 2509.14 111.795  18
   1   4 -19 2391.86 103.067   7
   1   4 -19 2345.47 98.5705  15
  -1   4  19 2254.58 105.972  12
   1   4 -18-12.3233 21.8376  15
   1   4 -18 23.6207 30.6465  18
  -1   4  18 29.3561 29.8026  12
  -1   4  17 1424.94 85.9710  12
   1   4 -17 1410.32 78.2451  15
   1   4 -17 1399.35 63.3269  17
   1   4 -17 1458.31 87.3887  18
   1   4 -16 4782.62 163.414  18
   1   4 -16 4500.21 148.149  15
   1   4 -16 4952.92 131.526  17
  -1   4  16 4859.30 164.553  12
   1   4 -15 7444.05 206.541  18
  -1   4  15 7394.01 204.871  12
   1   4 -15 6506.94 182.037  15
  -1   4  15 7299.90 384.127   3
   1   4 -15 7603.79 376.970   6
  -1   4  14 6079.85 347.989   3
   1   4 -14 6850.55 345.046   6
   1   4 -14 6082.53 168.450  15
  -1   4  14 6547.22 184.466  12
   1   4 -14 6540.15 188.146  18
  -1   4  13 3620.08 255.938   3
  -1  -4  13 3320.10 220.134   3
   1   4 -13 3521.48 236.977   6
   1   4 -13 3186.70 112.479  15
  -1   4  13 3755.43 129.291  12
   1   4 -13 3766.42 133.073  18
  -1   4  12 463.773 91.4289   3
  -1   4  12 572.082 48.7438  12
   1   4 -12 593.483 54.8756  11
  -1  -4  12 429.672 81.3984   3
   1   4 -12 565.596 51.2049  18
  -1  -4  11 427.585 73.2975   3
  -1   4  11 377.167 78.7700   3
  -1  -4  10 2244.63 159.072   3
  -1   4  10 2108.27 172.176   3
  -1   4   9 19222.8 538.045   3
  -1  -4   9 19170.5 492.816   3
  -1   4   8 40010.5 831.589   3
  -1  -4   8 41693.6 793.998   3
  -1   4   7 6605.43 254.344   3
   1   4  -7 6889.99 215.823   1
  -1  -4   7 6450.70 239.960   3
  -1  -4   6 43812.5 784.623   3
  -1   4   6 43699.5 790.604   3
   1   4  -6 43495.5 744.468   1
   1   4  -5 6692.47 209.270   1
  -1   4   5 6585.08 215.021   3
  -1  -4   5 6694.51 222.647   3
  -1  -4   4 66122.0 1063.74   3
   1   4  -4 69416.8 1000.60   2
  -1   4   4 64963.1 1033.61   3
   1   4  -4 68013.5 1051.33   1
   1   4  -3 18982.1 376.510   2
   1   4  -3 19310.9 398.904   1
  -1   4   3 18947.5 391.178   4
  -1   4   3 18482.1 362.500   3
   1   4  -2 11271.9 280.671   2
  -1   4   2 11523.0 239.856   3
  -1   4   2 11588.4 277.995   4
  -1   4   1 196.320 35.1779   4
  -1   4   1 155.951 20.6188   3
   1   4  -1 176.969 43.5450   2
   1   4   0 20269.6 454.339   2
   1   4   0 20939.8 327.828   6
  -1   4   0 21029.2 435.199   5
  -1   4   0 21158.2 414.660   4
  -1   4  -1 501.446 60.5241   6
   1   4   1 439.580 62.8639   2
  -1   4  -1 404.947 53.7026   5
   1   4   2 45618.5 852.016   2
  -1   4  -2 46812.6 805.903   6
  -1   4  -2 46326.8 797.974   5
  -1   4  -3 4263.59 177.889   5
  -1   4  -3 4169.10 178.585   6
   1   4   3 3949.13 198.986   2
  -1   4  -4 13189.9 357.587   6
  -1   4  -4 13437.6 356.604   5
   1   4   4 13125.8 405.895   2
   1   4   5 71487.7 1299.58   2
  -1   4  -5 71292.1 1198.80   5
   1  -4   5 72779.1 1053.92   2
  -1   4  -5 74467.6 1223.33   6
  -1   4  -6 27803.3 618.025   6
   1   4   6 25833.2 665.659   2
  -1   4  -6 27251.1 599.065   5
   1   4   7 13518.5 457.675   2
  -1   4  -7 13840.0 417.162   6
  -1   4  -8 46651.8 958.410   6
   1   4   8 50337.5 1042.01   2
  -1   4  -9 15448.9 490.723   6
   1   4   9 18104.7 565.626   2
   1   4  10 162.404 65.8834   2
  -1   4 -10 218.373 61.3821   6
   1   4  11 4370.35 268.833   2
  -1   4 -11 4254.02 257.712   6
  -1   4 -11 4340.96 118.662  17
  -1   4 -11 4441.20 145.147  15
  -1   4 -11 4426.53 142.704   7
  -1   4 -12 192.371 33.9093  11
  -1   4 -12 199.791 34.3152   7
  -1  -4 -12 217.181 29.8315  19
  -1   4 -12 204.187 27.4411  17
  -1   4 -12 216.783 73.2557   6
  -1   4 -12 193.663 34.4485  15
  -1   4 -12 241.764 32.6850  18
  -1   4 -12 213.023 31.5925  16
   1   4  12 172.652 69.3161   2
   1   4  13 903.488 133.415   2
  -1  -4 -13 930.333 56.6417  19
  -1   4 -13 1014.77 70.6106  15
  -1   4 -13 870.774 53.5758  17
  -1   4 -13 1058.10 138.526   6
  -1   4 -13 969.097 61.6871  16
   1   4  13 799.553 120.318   3
  -1   4 -13 902.019 59.2719  18
  -1   4 -13 942.427 68.0992   7
  -1   4 -13 970.504 64.3952  11
  -1   4 -14 3715.11 116.755  17
  -1   4 -14 3544.45 126.496  18
  -1   4 -14 3796.82 261.886   6
  -1   4 -14 3711.72 137.960   7
  -1   4 -14 3735.80 142.482  15
  -1  -4 -14 3748.63 120.206  19
   1   4  14 3786.58 263.815   3
  -1  -4 -15 4399.93 132.606  19
  -1   4 -15 4326.08 142.470  18
  -1   4 -15 4368.53 130.179  17
  -1   4 -15 4408.86 159.296  15
  -1   4 -15 4491.63 155.082   7
  -1   4 -16 332.880 40.8358  18
  -1   4 -16 363.483 46.1614   7
  -1  -4 -16 340.035 37.6919  19
  -1   4 -16 396.217 40.0955  17
  -1   4 -17 7935.01 210.841   7
  -1   4 -17 7850.86 185.165  17
  -1   4 -17 7649.70 197.769  18
  -1   4 -17 7390.44 179.780  10
  -1  -4 -17 7483.54 182.897  19
  -1   4 -18 5160.09 139.034  10
  -1  -4 -18 5175.10 140.761  19
  -1   4 -18 5105.76 150.835  18
  -1   4 -18 4973.83 158.929   7
  -1  -4 -19 130.733 23.8286  19
  -1   4 -19 127.795 22.6061  10
  -1   4 -19 158.657 31.1870   7
  -1   4 -19 118.852 22.4204  18
  -1   4 -20 338.905 33.4175  18
  -1   4 -20 357.475 38.5911   7
  -1   4 -20 268.556 26.9674  10
  -1  -4 -20 296.758 31.4826  10
  -1  -4 -20 290.736 29.3591  19
  -1   4 -21 66.5630 19.7006   7
  -1   4 -21 37.5124 12.1191  10
  -1  -4 -21 20.2966 13.6304  10
  -1  -4 -21 35.1350 12.9515  19
  -1  -4 -22 1379.36 52.5837  10
  -1   4 -22 1465.66 59.7600   7
   1  -5 -23 13.1313 9.58400  19
   1   5 -23-7.67657 12.9233  18
   1   5 -23-0.77880 10.3636   7
   1  -5 -22 648.619 36.4395  19
   1   5 -22 667.371 42.3083   7
   1  -5 -22 601.402 38.3950  15
  -1   5  22 559.268 40.8545  12
   1   5 -22 703.523 45.0574  18
   1  -5 -21 2434.04 88.8332  15
   1   5 -21 2597.14 92.9833   7
   1   5 -21 2743.21 100.988  18
  -1   5  21 2465.07 97.8254  12
   1   5 -20 1198.33 72.2719  18
   1  -5 -20 1010.09 60.7927  15
   1   5 -20 1178.70 67.1370   7
  -1   5  20 1068.53 71.4999  12
   1   5 -19 2654.00 107.170   7
   1   5 -19 2731.43 115.166  18
   1   5 -19 2748.28 85.5450  17
   1   5 -19 2791.93 101.526  15
  -1   5  19 2649.16 116.678  12
   1   5 -18 337.565 41.4437   7
   1   5 -18 321.940 46.5426  18
   1   5 -18 344.152 38.6831  15
  -1   5  18 342.574 48.4454  12
   1   5 -18 347.215 32.2047  17
   1   5 -17 854.280 63.5223   7
   1   5 -17 909.877 59.9368  15
  -1   5  17 978.324 74.5503  12
   1   5 -17 981.466 75.3903  18
   1   5 -17 914.202 52.5139  17
  -1   5  16 411.960 53.5845  12
   1   5 -16 325.987 46.6585  18
   1   5 -16 345.605 36.2368  17
   1   5 -15 7859.72 217.031  18
  -1   5  15 7379.78 216.984  12
   1   5 -14 6983.88 203.093  18
  -1   5  14 6846.14 202.721  12
  -1   5  14 6946.73 372.429   3
   1   5 -14 7241.05 364.224   6
  -1   5  13 24083.1 729.090   3
   1   5 -13 23784.3 695.409   6
  -1   5  13 24250.4 458.158  12
   1   5 -13 24653.0 461.431  18
   1   5 -13 25573.7 482.924  11
  -1   5  12 3063.63 230.982   3
  -1   5  12 2987.49 118.919  12
   1   5 -12 2832.16 210.649   6
   1   5 -12 3004.68 128.002  11
   1   5 -12 3002.91 121.349  18
   1   5 -11 7547.73 203.036  18
   1   5 -11 7315.32 335.112   6
  -1   5  11 7552.60 350.756   3
  -1   5  11 8089.13 204.672  12
   1   5 -11 7971.42 214.796  11
  -1   5  10 466.632 87.8438   3
   1   5 -10 427.137 77.5439   6
   1   5  -9 12463.7 410.906   6
  -1   5   9 12656.9 419.617   3
  -1   5   8 1985.30 145.791   3
  -1  -5   8 2289.68 143.948   3
  -1   5   7 275.984 53.5349   3
  -1  -5   7 217.033 47.5578   3
   1   5  -7 256.549 47.9624   1
   1   5  -6 42645.6 774.275   1
  -1   5   6 44121.5 784.522   3
  -1   5   6 41591.7 766.191   4
  -1  -5   6 42727.1 776.815   3
   1   5  -5 11428.5 316.000   1
  -1   5   5 11952.6 301.212   3
   1   5  -5 11100.2 319.217   6
  -1   5   5 11187.5 305.301   4
   1   5  -4 52553.9 901.488   6
  -1   5   4 55036.5 862.088   3
   1   5  -4 56110.4 924.824   1
  -1   5   4 53994.0 899.212   4
   1   5  -3 36752.2 644.331   2
   1   5  -3 35436.7 629.160   6
   1   5  -3 36827.9 671.562   1
  -1   5   3 35220.1 647.531   4
  -1   5   2 21723.3 475.653   5
   1   5  -2 20800.3 395.923   6
  -1   5   2 20587.2 435.631   4
   1   5  -2 20644.4 458.504   2
   1   5  -2 21625.9 461.200   1
   1   5  -1 51046.3 923.930   2
   1   5  -1 53557.5 781.621   6
  -1   5   1 53136.9 907.232   5
  -1   5   1 51439.3 861.857   4
   1   5   0 107.360 47.5563   2
  -1   5   0 108.305 35.3719   5
   1   5   1 2464.38 161.927   2
  -1   5  -1 2419.54 138.510   5
   1   5   2 4094.13 215.833   2
  -1   5  -2 4254.58 189.742   5
  -1   5  -2 4063.55 184.518   6
  -1   5  -3 5906.22 228.815   6
   1   5   3 5613.57 267.776   2
  -1   5  -3 5767.80 231.458   5
   1   5   4 15226.6 474.929   2
  -1   5  -4 14750.7 408.771   6
  -1   5  -4 15003.9 413.354   5
  -1   5  -5 28598.8 639.561   6
   1   5   5 28976.0 716.177   2
  -1   5  -5 27755.9 634.059   5
   1   5   6 49934.9 1042.68   2
  -1   5  -6 49391.3 953.135   6
  -1   5  -7 930.910 110.214   6
   1   5   7 810.886 119.970   2
   1   5   8 38311.3 898.959   2
  -1   5  -8 37328.5 849.605   6
  -1   5  -9 22240.5 629.795   6
   1   5   9 22787.1 657.190   2
  -1   5 -10 2058.68 90.4137  16
  -1  -5 -10 1948.17 81.4314  19
  -1   5 -10 2031.73 94.0616   7
  -1   5 -10 2075.41 78.2815  17
   1   5  10 2016.89 187.804   2
   1   5  10 2080.50 110.327  12
  -1   5 -10 2219.79 98.5295  11
  -1   5 -10 1893.16 171.544   6
   1   5  11 6715.49 211.778  12
  -1  -5 -11 6620.55 166.786  19
  -1   5 -11 6837.72 180.050  18
   1   5  11 6716.04 349.026   2
  -1   5 -11 7055.04 181.660  16
  -1   5 -11 6737.89 161.062  17
  -1   5 -11 6263.52 329.005   6
  -1   5 -11 6569.33 186.347  11
  -1   5 -11 6464.03 186.526   7
  -1  -5 -12 1937.65 84.0052  19
  -1   5 -12 2157.01 83.8660  17
  -1   5 -12 2151.46 95.0664  18
  -1   5 -12 2194.46 95.2659  16
  -1   5 -12 2176.98 196.256   6
  -1   5 -12 2012.12 99.6596   7
   1   5  12 2176.74 116.979  12
   1   5  12 1927.29 174.180   3
   1   5  12 2227.05 205.918   2
  -1   5 -12 2116.34 100.238  11
  -1   5 -13 7446.57 190.275  16
  -1  -5 -13 7022.86 179.147  19
  -1   5 -13 7119.81 201.726   7
  -1   5 -13 7267.13 175.525  17
  -1   5 -13 7422.65 374.969   6
  -1   5 -13 7229.49 192.335  18
  -1   5 -13 7270.08 201.989  11
   1   5  13 8046.46 237.549  12
   1   5  13 7198.90 364.842   3
  -1  -5 -14 308.959 37.1328  19
  -1   5 -14 297.569 42.8664   7
  -1   5 -14 343.722 38.1422  16
  -1   5 -14 324.594 35.1040  17
  -1   5 -14 364.831 43.6001  18
  -1   5 -14 469.511 103.817   6
  -1   5 -14 414.023 48.0067  11
  -1   5 -15 140.143 31.2634  18
  -1   5 -15 178.031 35.8134   7
  -1   5 -15 192.635 31.8103  17
  -1  -5 -15 158.966 27.0075  19
  -1   5 -15 190.433 28.5158  16
  -1   5 -15 249.149 38.5942  11
  -1  -5 -16 1411.75 72.6151  19
  -1   5 -16 1289.33 81.1461   7
  -1   5 -16 1471.69 78.8919  18
  -1   5 -16 1483.92 73.3518  17
  -1   5 -17 10822.4 255.954   7
  -1   5 -17 11041.3 245.763  18
  -1   5 -17 11105.8 232.978  17
  -1   5 -18 9714.91 232.017   7
  -1  -5 -18 10107.8 210.677  19
  -1   5 -18 9916.33 221.178  18
  -1  -5 -19 93.5214 20.8529  19
  -1  -5 -19 112.764 21.6375  10
  -1   5 -19 60.9671 16.9116  18
  -1   5 -19 105.316 27.4586   7
  -1  -5 -20 727.778 42.3924  10
  -1  -5 -20 848.253 46.4283  19
  -1   5 -20 821.985 53.5535   7
  -1  -5 -21 981.499 45.3288  19
  -1  -5 -21 978.821 43.0456  10
  -1   5 -22 256.436 23.6585   7
   1   6 -22 437.628 32.8054  18
   1   6 -22 478.536 30.4474   7
   1  -6 -22 448.137 28.0105  19
   1  -6 -21 3.53330 12.6440  19
   1  -6 -21 20.7072 13.3550  15
   1   6 -21-10.3851 18.7155  18
  -1   6  21 24.6756 18.7846  12
   1   6 -21 5.18638 13.2450   7
   1   6 -20 1420.61 72.8073  18
   1  -6 -20 1283.80 60.5931  15
   1   6 -20 1338.98 65.2407   7
   1   6 -20 1330.97 51.4791  17
  -1   6  20 1223.88 73.1679  12
   1   6 -19 248.585 26.8371  17
   1   6 -19 243.916 37.2061  18
   1   6 -19 243.870 32.7569   7
  -1   6  19 195.890 36.8010  12
   1   6 -18 2.86644 15.4468  17
   1   6 -18 6.87296 27.4959  18
   1   6 -18 52.7072 23.0661   7
  -1   6  18 1.15940 26.6387  12
   1   6 -17-2.92951 20.2937   7
   1   6 -17 18.0115 28.5936  18
   1   6 -17 17.2807 17.9439  17
  -1   6  17 24.7330 27.9076  12
   1   6 -16 7389.62 212.134  18
   1   6 -16 7365.78 174.713  17
   1   6 -16 6754.50 187.370   7
  -1   6  16 7326.93 219.652  12
   1   6 -15 26548.6 489.841  18
  -1   6  15 26914.3 506.039  12
   1   6 -14 1430.13 88.9271  18
   1   6 -14 1288.13 74.1281   7
  -1   6  14 1571.13 97.0577  12
   1   6 -13 3023.53 112.234   7
  -1   6  13 3242.58 137.246  12
   1   6 -13 3412.46 137.049  18
   1   6 -13 3370.21 243.218   6
   1   6 -13 3373.38 143.217  11
   1   6 -12 154.738 38.7016  11
   1   6 -12 50.2906 43.5843   6
  -1   6  12 165.302 41.5765  12
   1   6 -12 37.6415 29.4054  18
   1   6 -11 3136.24 220.759   6
   1   6 -11 3189.38 130.847  11
   1   6 -11 3193.30 128.492  18
  -1   6  11 2916.54 124.412  12
   1   6 -10 1491.76 86.6369  11
   1   6 -10 1229.06 132.561   6
   1   6 -10 1555.21 86.7594  18
  -1   6  10 1455.11 83.6241  12
  -1   6  10 1362.33 118.062   4
   1   6  -9 598.922 53.5483  18
   1   6  -9 657.209 56.2168  11
   1   6  -9 631.708 94.1683   6
  -1   6   9 602.316 52.4246  12
  -1   6   9 509.479 70.1396   4
   1   6  -8 1803.01 145.233   6
  -1   6   8 1669.73 119.439   4
   1   6  -7 20335.5 495.944   1
   1   6  -7 19946.3 516.505   6
  -1   6   7 19174.9 461.350   4
   1   6  -6 2958.63 167.903   6
  -1   6   6 2940.71 153.860   4
   1   6  -6 3148.62 169.157   1
   1   6  -5 15760.9 413.319   1
   1   6  -5 16472.9 408.386   6
   1   6  -4 444.849 59.1958   6
   1   6  -4 452.219 68.0914   1
  -1   6   4 509.777 72.3210   5
  -1   6   4 415.948 57.7482   4
   1   6  -3 105462. 1533.70   6
   1   6  -3 104599. 1617.31   1
  -1   6   3 102720. 1634.65   5
  -1   6   3 101798. 1565.39   4
  -1   6   2 8541.34 289.811   5
   1   6  -2 8616.78 282.254   1
   1   6  -2 8236.44 255.154   2
  -1   6   2 7918.72 251.377   4
   1   6  -1 1087.92 96.0695   1
   1   6  -1 1017.87 96.2685   2
  -1   6   1 1023.98 98.5384   5
  -1   6   0 644.598 80.5855   5
   1   6   0 605.400 79.7297   2
   1   6   1 39089.7 813.663   2
  -1   6  -1 37508.6 767.223   5
   1   6   2 38380.3 830.806   2
  -1   6  -2 36683.4 759.376   5
  -1   6  -3 2787.43 167.012   6
  -1   6  -3 2801.89 172.939   5
   1   6   3 2622.74 183.821   2
  -1   6  -4 4122.33 217.534   5
  -1   6  -4 4115.02 211.589   6
   1   6   4 4245.95 244.811   2
  -1   6  -5 4254.95 226.088   6
  -1   6  -5 4105.12 224.296   5
   1   6   5 3799.38 236.427   2
  -1   6  -6 3712.66 220.515   6
   1   6   6 3724.60 240.597   2
   1   6   7 306.705 84.2039   2
  -1   6  -7 336.134 74.1348   6
   1   6   8 20849.5 645.817   2
  -1   6  -8 23021.0 405.228   7
  -1   6  -8 22502.6 374.961  17
  -1   6  -8 21262.3 399.744  16
  -1  -6  -8 22328.2 380.204  19
  -1   6  -8 22134.6 633.087   6
   1   6   8 22415.4 452.260  12
  -1   6  -8 22537.5 412.777  11
  -1   6  -9 1827.53 86.5418  18
  -1   6  -9 1636.67 164.684   6
  -1   6  -9 1857.04 76.2373  17
  -1   6  -9 1752.64 85.7029  16
  -1   6  -9 1853.73 88.0969   7
   1   6   9 1858.92 107.115  12
   1   6   9 1821.96 180.458   2
  -1   6  -9 1930.29 94.1822  11
  -1  -6  -9 1821.49 78.5858  19
  -1  -6 -10 119.034 25.7597  19
  -1   6 -10 87.4058 23.7394   7
  -1   6 -10 69.8106 23.0866  18
  -1   6 -10 96.3524 31.4278  11
  -1   6 -10 107.284 53.5553   6
  -1   6 -10 75.8380 22.2316  16
   1   6  10 135.277 68.1379   2
  -1   6 -10 70.0898 19.6686  17
   1   6  10 125.728 33.8919  12
  -1  -6 -11 345.384 37.5673  19
  -1   6 -11 326.226 39.2455  18
  -1   6 -11 363.114 45.6441   7
   1   6  11 377.610 89.9397   2
  -1   6 -11 343.559 35.0837  17
   1   6  11 314.783 80.8785   3
  -1   6 -11 309.260 44.1765  11
   1   6  11 291.880 48.5319  12
  -1   6 -11 333.140 77.4012   6
  -1   6 -11 276.303 37.1356  16
  -1   6 -12 416.919 48.9372   7
  -1   6 -12 460.785 51.1334  11
  -1   6 -12 457.228 41.4611  17
  -1   6 -12 516.979 105.385   6
   1   6  12 474.275 63.4872  12
  -1   6 -12 400.190 43.8650  18
  -1  -6 -12 444.399 44.0593  19
   1   6  12 402.549 97.8587   3
  -1   6 -12 380.734 44.0380  16
  -1  -6 -13 852.159 57.7195  19
   1   6  13 725.448 72.3562  12
  -1   6 -13 687.562 56.3700  18
  -1   6 -13 728.652 61.7548   7
  -1   6 -13 673.146 49.5825  17
  -1   6 -13 702.910 57.4896  16
  -1   6 -13 700.180 61.4863  11
  -1   6 -14 1793.29 95.4314   7
  -1  -6 -14 1776.19 82.8982  19
  -1   6 -14 1822.96 90.7857  18
  -1   6 -14 1683.18 85.9653  16
   1   6  14 1792.94 107.715  12
  -1   6 -14 1729.55 79.6912  17
  -1   6 -14 1758.51 94.9695  11
  -1   6 -15 11097.6 249.414  16
  -1  -6 -15 11237.8 243.308  19
  -1   6 -15 11390.8 257.559  18
   1   6  15 11296.6 294.776  12
  -1   6 -15 11069.9 266.062   7
  -1   6 -15 11380.6 270.439  11
  -1   6 -15 11652.9 241.579  17
  -1  -6 -16 1251.18 68.2409  19
  -1   6 -16 1256.95 78.2994   7
  -1   6 -16 1167.06 70.0087  18
  -1   6 -16 1334.36 70.7095  17
  -1   6 -17 794.433 56.3567  18
  -1   6 -17 780.725 53.8162  17
  -1   6 -17 764.268 60.9596   7
  -1  -6 -17 715.715 50.6107  19
  -1   6 -18 965.523 56.8000  18
  -1   6 -18 972.671 63.3550   7
  -1  -6 -18 882.806 52.5004  19
  -1   6 -19 2652.36 97.8056   7
  -1  -6 -19 2610.19 87.1925  19
  -1  -6 -20 401.560 30.9200  19
  -1   6 -20 462.886 37.8394   7
  -1   6 -21 1043.42 49.2299   7
  -1  -6 -21 954.928 41.8589  19
   1  -7 -21 22.1111 11.8973  19
   1   7 -21-3.98639 10.0709   7
  -1   7  21-7.23458 14.3140  12
   1   7 -21-21.5357 15.8324  18
   1  -7 -20 1389.48 56.1525  19
   1   7 -20 1302.20 57.2019   7
   1   7 -20 1461.99 67.9354  18
   1   7 -20 1400.61 50.1872  17
  -1   7  20 1331.61 72.6200  12
   1   7 -19 1261.44 68.4204  18
   1   7 -19 1210.85 52.3727  17
   1   7 -19 1232.44 59.7856   7
  -1   7  19 1124.62 72.8556  12
   1   7 -18 3.49568 16.6044   7
   1   7 -18 27.3592 15.3682  17
   1   7 -18 36.6100 24.8203  18
  -1   7  18-10.3688 29.0327  12
   1   7 -17 801.167 64.8466  18
  -1   7  17 792.827 70.1331  12
   1   7 -17 734.242 52.6184   7
   1   7 -17 850.637 49.8400  17
   1   7 -16 8668.28 192.133  17
   1   7 -16 8107.86 200.099   7
  -1   7  16 8746.49 246.814  12
   1   7 -16 8632.28 229.940  18
   1   7 -15 459.084 45.1341   7
   1   7 -15 533.762 57.1543  18
  -1   7  15 643.124 67.7800  12
   1   7 -14 2419.06 99.4179   7
  -1   7  14 2472.68 125.345  12
   1   7 -14 2441.37 117.274  18
   1   7 -13 14956.6 335.539  18
  -1   7  13 14807.6 346.214  12
   1   7 -13 15658.3 348.232  11
   1   7 -12 12325.4 478.410   6
  -1   7  12 12181.4 302.363  12
   1   7 -12 12609.3 302.167  11
   1   7 -12 12505.5 296.719  18
   1   7 -11 9352.46 244.654  18
  -1   7  11 8823.13 243.932  12
   1   7 -11 8769.98 386.030   6
   1   7 -11 8708.39 241.454  11
   1   7 -10 1402.94 145.450   6
  -1   7  10 1325.27 86.2106  12
   1   7 -10 1477.61 90.2016  18
   1   7 -10 1398.11 85.6690  11
   1   7  -9 409.750 80.1944   6
   1   7  -9 399.218 40.7488   8
   1   7  -9 359.192 44.6590  18
  -1   7   9 379.864 47.8831  12
   1   7  -9 456.375 48.4626  11
   1   7  -8-22.8077 43.9915   6
   1   7  -8 10.8017 20.3608  11
   1   7  -8 43.1103 22.1589   8
  -1   7   8 82.0907 43.6745   5
   1   7  -8-0.09781 20.9010  18
  -1   7   8 16.9430 23.7077  12
  -1   7   8 48.1299 26.4511   4
  -1   7   7 6037.61 275.998   5
   1   7  -7 6433.51 274.582   6
   1   7  -7 6240.45 173.217   8
   1   7  -7 6432.73 187.459  18
  -1   7   7 5944.77 179.756  12
  -1   7   7 6604.98 247.366   4
   1   7  -7 6382.04 273.351   1
   1   7  -7 6548.50 180.615  11
   1   7  -6-46.9388 31.3459   6
   1   7  -6 12.6008 20.2642  18
  -1   7   6-15.9159 35.0695   5
   1   7  -6 21.6846 22.3535   1
  -1   7   6-40.8235 24.1222   4
   1   7  -5 2246.65 154.837   1
  -1   7   5 2206.37 135.185   4
  -1   7   5 2237.68 158.473   5
  -1   7   4 32.7093 26.6287   4
   1   7  -4 17.0696 29.3173   1
  -1   7   4 21.9630 30.9575   5
   1   7  -3 13459.9 400.005   1
  -1   7   3 13352.6 412.770   5
  -1   7   2 20989.5 541.815   5
   1   7  -2 21566.4 532.092   1
   1   7  -1 8087.25 298.806   1
  -1   7   1 8517.02 319.794   5
  -1   7   0 1368.34 127.022   5
   1   7   0 1256.58 113.941   2
   1   7   0 1407.07 120.899   1
  -1   7  -1 574.651 85.0115   5
   1   7   1 673.647 89.9426   2
   1   7   1 639.470 84.2926   1
  -1   7  -2 8334.94 328.673   5
   1   7   2 8403.50 306.823   1
  -1   7  -3 22151.4 585.656   5
   1   7   3 19871.9 577.389   2
   1   7   4 3528.97 226.817   2
  -1   7  -4 4133.09 227.486   6
  -1   7  -4 3978.15 232.106   5
  -1   7  -5 6005.69 287.882   6
   1   7   5 5851.85 305.351   2
  -1   7  -5 6215.60 172.283  16
  -1   7  -5 5740.78 291.866   5
   1   7   5 6352.34 204.394  12
  -1   7  -5 6119.73 171.985  11
  -1  -7  -6 75475.0 1060.61  19
  -1   7  -6 75621.2 1062.38  17
  -1   7  -6 74942.1 1103.50  16
  -1   7  -6 74348.2 1084.08   7
  -1   7  -6 75349.9 1397.89   6
   1   7   6 76007.6 1169.50  12
   1   7   6 70601.2 1430.59   2
  -1   7  -6 74993.2 1107.80  11
  -1  -7  -7 2497.89 91.2908  19
  -1   7  -7 2533.16 106.798  18
  -1   7  -7 2422.44 105.050  16
  -1   7  -7 2555.02 101.167   7
  -1   7  -7 2472.95 89.6578  17
   1   7   7 2460.62 128.661  12
  -1   7  -7 2398.45 193.828   6
   1   7   7 2487.66 209.217   2
  -1   7  -7 2571.88 110.072  11
  -1   7  -8 240.161 38.1766  11
  -1   7  -8 286.464 38.4262  18
  -1   7  -8 274.295 74.4584   6
  -1  -7  -8 332.944 34.4982  19
  -1   7  -8 297.856 33.3819  17
  -1   7  -8 305.670 39.9534   7
  -1   7  -8 270.927 36.8644  16
   1   7   8 311.062 52.9385  12
   1   7   8 300.626 90.8726   2
  -1  -7  -9 5282.08 145.380  19
   1   7   9 4822.68 190.092  12
  -1   7  -9 4962.68 137.544  17
  -1   7  -9 4926.10 158.144  18
  -1   7  -9 4941.65 155.427   7
  -1   7  -9 4992.42 297.974   6
  -1   7  -9 4914.01 157.630  16
   1   7   9 5273.40 322.092   2
  -1   7  -9 5152.15 167.328  11
  -1  -7 -10 19978.2 362.617  19
  -1   7 -10 20926.3 655.354   6
  -1   7 -10 19427.6 380.967  16
   1   7  10 19514.6 440.499  12
  -1   7 -10 19740.8 384.791  18
  -1   7 -10 19708.5 398.014  11
   1   7  10 19128.0 588.774   3
  -1   7 -10 19214.9 380.747   7
  -1   7 -10 19714.7 351.222  17
   1   7  11 212.137 46.8033  12
  -1  -7 -11 223.993 32.5980  19
  -1   7 -11 223.025 72.0134   6
  -1   7 -11 204.738 35.4649   7
  -1   7 -11 193.938 29.6401  17
   1   7  11 188.750 58.6087   3
  -1   7 -11 171.859 34.3410  16
  -1   7 -11 135.595 28.7053  18
  -1   7 -11 177.836 36.7073  11
  -1   7 -12 440.303 48.5196   7
  -1   7 -12 431.769 40.6106  17
  -1   7 -12 471.434 48.4879  16
  -1  -7 -12 482.133 45.5855  19
   1   7  12 449.847 62.5071  12
  -1   7 -12 473.029 53.4839  11
  -1   7 -12 468.018 48.0593  18
  -1  -7 -13 11659.9 247.481  19
  -1   7 -13 11312.7 237.751  17
  -1   7 -13 11244.7 261.245  18
  -1   7 -13 10892.6 256.218  16
  -1   7 -13 11213.6 266.340   7
   1   7  13 11483.3 311.081  12
  -1   7 -13 10696.4 270.065  11
  -1   7 -14 2598.13 108.243  18
  -1  -7 -14 2676.33 102.610  19
  -1   7 -14 2438.17 115.291  11
  -1   7 -14 2565.28 112.513   7
   1   7  14 2524.79 132.421  12
  -1   7 -14 2492.54 106.088  16
  -1   7 -14 2554.83 96.1457  17
  -1  -7 -15 1041.73 62.9540  19
  -1   7 -15 1061.96 65.9975  18
   1   7  15 1082.58 84.8716  12
  -1   7 -15 1120.65 63.2842  17
  -1   7 -15 1025.39 68.6113   7
  -1   7 -15 1049.25 73.2251  11
  -1   7 -16 1556.85 77.7924  18
  -1   7 -16 1621.96 74.5346  17
   1   7  16 1514.90 93.5887  12
  -1  -7 -16 1450.48 71.3827  19
  -1   7 -16 1539.12 82.3349   7
  -1   7 -17 619.777 50.2982   7
  -1   7 -17 566.319 44.8665  18
  -1  -7 -17 576.075 43.6535  19
  -1   7 -17 608.661 45.9911  17
  -1  -7 -18 21.4353 15.6986  19
  -1   7 -18 40.3789 20.4893   7
  -1   7 -19-11.5778 16.1012   7
  -1  -7 -19-3.62605 12.9487  19
  -1  -7 -20 723.162 37.1979  19
  -1   7 -20 724.826 41.2978   7
   1   8 -20 1150.85 52.7908  18
   1  -8 -20 985.080 41.7644  19
   1   8 -20 1115.92 40.0917  17
  -1   8  20 1011.24 57.8756  12
   1  -8 -19 993.250 46.1316  19
   1   8 -19 1073.43 57.4491  18
   1   8 -19 1040.00 44.1807  17
  -1   8  19 1042.68 66.4414  12
   1  -8 -18 92.7610 18.8294  19
   1   8 -18 122.735 27.6956  18
   1   8 -18 116.412 19.5262  17
  -1   8  18 131.034 34.1562  12
  -1   8  17 330.320 45.0381  12
   1   8 -17 345.042 42.2587  18
   1   8 -17 301.465 29.8148  17
   1   8 -16 142.241 25.6986  17
   1   8 -16 166.031 36.6735  18
  -1   8  16 66.1290 30.5074  12
   1   8 -15 881.984 69.3025  18
   1   8 -15 870.874 54.4569  17
  -1   8  15 920.126 80.6137  12
   1   8 -14 997.285 73.9511  18
  -1   8  14 1059.28 85.5513  12
   1   8 -13 623.832 60.1374  18
  -1   8  13 592.771 66.1627  12
   1   8 -13 632.690 65.3886  11
   1   8 -12 2942.08 130.497  18
  -1   8  12 3013.35 141.441  12
   1   8 -12 3126.01 136.055  11
   1   8 -11 1738.21 97.5849  18
  -1   8  11 1468.38 97.0874  12
   1   8 -11 1617.35 95.5245  11
   1   8 -10 845.308 70.0875  18
  -1   8  10 699.046 101.748   5
   1   8 -10 815.985 68.5695  11
  -1   8  10 863.387 75.2039  12
   1   8  -9 1759.11 98.8974  18
  -1   8   9 1769.74 155.482   5
  -1   8   9 1713.43 102.341  12
   1   8  -9 1793.32 97.5496  11
   1   8  -8 2791.46 124.401  18
   1   8  -8 2852.35 112.307   8
  -1   8   8 2697.65 127.617  12
  -1   8   8 2728.71 194.834   5
   1   8  -8 2763.65 119.402  11
   1   8  -7 4099.91 151.998  18
  -1   8   7 3756.67 228.799   5
  -1   8   7 3928.63 151.867  12
   1   8  -7 4221.08 141.259   8
   1   8  -7 3862.28 141.106  11
   1   8  -6 2605.18 108.527   8
   1   8  -6 2537.94 115.370  18
  -1   8   6 2548.59 185.563   5
   1   8  -6 2527.05 179.474   1
  -1   8   6 2611.31 117.847  12
   1   8  -6 2444.96 107.196  11
  -1   8   5 3074.39 203.676   5
   1   8  -5 3215.56 123.532   8
   1   8  -5 3365.93 205.257   1
  -1   8   5 3329.73 133.101  12
   1   8  -5 3351.97 123.790  11
   1   8  -4 60.3028 35.7434   1
  -1   8   4 53.8718 25.1915  12
   1   8  -4 76.3737 23.2553  11
  -1   8   4 83.3558 35.2974   5
   1   8  -4 88.4775 29.5534   8
  -1   8   3 176.579 30.4464  11
   1   8  -3 262.141 60.4958   1
  -1   8   3 155.470 45.4238   5
  -1   8   3 154.422 33.7834  12
   1   8  -3 125.083 30.4488   8
  -1   8   2 7873.76 195.537  11
   1   8  -2 7832.07 204.405   8
   1   8  -2 7268.76 305.640   1
  -1   8   2 7202.83 323.309   5
   1   8  -1 571.178 52.2229   8
   1   8  -1 673.173 95.7138   1
  -1   8   1 661.825 52.5566  11
  -1   8   1 680.921 96.5433   5
   1   8   0 15646.8 461.952   1
  -1   8   0 14124.3 292.953  16
   1   8   0 14783.0 312.652   8
  -1   8   0 14640.9 480.230   5
  -1   8   0 15091.5 301.995  11
  -1   8  -1 3901.43 131.112  11
  -1   8  -1 3616.62 126.487  16
  -1   8  -1 4040.84 240.216   5
   1   8   1 3746.34 136.508   8
   1   8   1 3997.61 219.774   1
   1   8   2 12719.2 418.812   1
  -1   8  -2 12568.0 272.425  16
  -1   8  -2 12932.4 276.410  11
  -1   8  -2 12063.2 443.628   5
   1   8   2 12789.2 287.053   8
  -1   8  -3 2887.93 115.063  11
   1   8   3 3098.18 144.806  12
  -1   8  -3 3059.81 116.502  16
  -1   8  -3 2964.58 213.129   5
   1   8   3 2929.20 121.557   8
   1   8   3 3119.87 196.919   1
  -1   8  -4 350.176 84.3081   5
  -1  -8  -4 520.644 38.2170  19
  -1   8  -4 589.620 52.4160  16
   1   8   4 441.068 81.7626   1
   1   8   4 442.655 48.0874   8
  -1   8  -4 425.872 37.9430   7
  -1   8  -4 479.582 48.6614  11
   1   8   4 483.397 60.5431  12
   1   8   5 5253.54 195.231  12
  -1   8  -5 4796.13 156.592  11
  -1   8  -5 4972.59 158.900  18
  -1  -8  -5 4710.12 127.559  19
  -1   8  -5 4940.04 130.891  17
  -1   8  -5 5095.52 159.871  16
   1   8   5 4862.89 255.445   1
  -1   8  -5 4696.91 137.973   7
  -1   8  -6 26091.6 702.270   6
   1   8   6 25383.9 517.212  12
  -1   8  -6 25371.6 456.032  16
  -1   8  -6 24028.9 409.037  17
   1   8   6 25220.9 648.166   1
  -1   8  -6 23936.0 453.751  11
  -1   8  -6 24149.6 426.037   7
  -1   8  -6 24765.3 456.483  18
  -1  -8  -6 24221.3 408.595  19
  -1  -8  -7 2304.84 89.0733  19
  -1   8  -7 2186.36 105.037  18
  -1   8  -7 1943.80 183.559   6
  -1   8  -7 2182.38 85.2234  17
  -1   8  -7 2323.18 108.376  16
   1   8   7 2127.73 129.340  12
   1   8   7 2234.23 175.470   1
  -1   8  -7 2211.42 107.049  11
  -1   8  -7 2211.40 95.0521   7
  -1   8  -8 19968.2 391.212  18
  -1  -8  -8 20169.3 353.721  19
  -1   8  -8 19475.1 384.884  16
  -1   8  -8 19171.5 346.735  17
   1   8   8 19092.8 444.140  12
   1   8   8 20274.5 572.140   1
  -1   8  -8 20000.2 635.171   6
  -1   8  -8 19379.1 396.858  11
  -1   8  -8 18931.1 368.041   7
  -1   8  -9 27083.9 449.228  17
  -1   8  -9 27450.5 492.993  18
  -1   8  -9 27111.4 490.356  16
  -1   8  -9 28593.3 793.770   6
   1   8   9 26505.2 556.597  12
  -1  -8  -9 26844.2 456.264  19
   1   8   9 28457.4 701.279   1
  -1   8  -9 26250.4 500.181  11
  -1   8  -9 26558.3 475.577   7
  -1  -8 -10 8136.55 196.992  19
   1   8  10 7808.59 260.875  12
  -1   8 -10 8502.13 221.386  18
  -1   8 -10 7995.72 189.214  17
  -1   8 -10 8513.63 219.384  16
  -1   8 -10 7907.74 209.908   7
  -1   8 -10 8194.70 228.708  11
  -1   8 -11 2058.53 98.1819   7
  -1   8 -11 2031.05 107.240  11
  -1   8 -11 2020.05 84.6810  17
  -1  -8 -11 2012.86 89.0668  19
  -1   8 -11 2101.40 101.319  16
  -1   8 -11 1962.55 97.4800  18
   1   8  11 2095.21 128.847  12
  -1  -8 -12 205.364 31.2105  19
  -1   8 -12 240.374 37.5939   7
  -1   8 -12 218.755 34.2711  18
  -1   8 -12 206.796 40.5079  11
   1   8  12 245.500 51.5985  12
  -1   8 -12 213.482 36.5360  16
  -1   8 -12 231.698 31.8674  17
  -1  -8 -13 1957.58 86.6073  19
  -1   8 -13 1989.00 94.2345  18
  -1   8 -13 1877.49 93.2159  16
  -1   8 -13 1870.70 79.9772  17
   1   8  13 1973.19 121.068  12
   1   8  13 1945.22 98.9570   8
  -1   8 -13 1777.22 97.5488  11
  -1   8 -13 1995.09 95.9921   7
  -1  -8 -14 294.895 36.1210  19
  -1   8 -14 324.550 43.3894   7
  -1   8 -14 263.099 35.6654  18
  -1   8 -14 312.527 35.4199  17
  -1   8 -14 228.747 34.6372  16
  -1   8 -14 294.820 42.6429  11
   1   8  14 236.487 44.8364  12
   1   8  14 214.454 34.4616   8
  -1  -8 -15 462.302 41.6549  19
  -1   8 -15 497.754 41.5936  13
  -1   8 -15 486.339 40.9714  17
  -1   8 -15 449.712 42.3922  18
  -1   8 -15 444.684 45.3183   7
   1   8  15 481.844 57.4993  12
  -1   8 -15 546.615 52.1290  11
  -1   8 -16 6.98914 17.2757  18
  -1  -8 -16 9.85346 17.6719  19
  -1   8 -16-0.14482 17.8332   7
  -1   8 -16 11.3786 19.2057  17
   1   8  16-19.3325 26.7636  12
  -1  -8 -17 1597.32 67.9982  19
  -1   8 -17 1728.02 76.1643   7
  -1  -8 -18 2544.70 81.2222  19
  -1   8 -18 2627.07 88.3510   7
  -1   8 -19 56.0382 14.4172   7
  -1  -8 -19 31.5604 12.3322  19
   1  -9 -19 1670.50 51.6819  19
   1   9 -19 1857.89 65.1601  18
   1   9 -19 1742.40 52.2114  17
  -1   9  19 1711.18 74.8700  12
   1  -9 -18 724.035 37.4825  19
   1   9 -18 797.243 48.1693  18
   1   9 -18 777.231 38.2621  17
  -1   9  18 717.593 55.3234  12
   1  -9 -17 1285.63 54.5426  19
   1   9 -17 1263.14 66.4081  18
   1   9 -17 1340.05 55.1376  17
  -1   9  17 1345.41 81.5333  12
   1  -9 -16 477.348 35.2992  19
   1   9 -16 486.603 46.9922  18
   1   9 -16 438.805 34.5382  17
  -1   9  16 534.000 58.3405  12
   1  -9 -15 257.687 27.5872  19
   1   9 -15 254.352 29.5248  17
   1   9 -15 222.521 36.1155  18
  -1   9  15 226.895 44.3510  12
   1   9 -14 25.2861 18.3532  17
   1   9 -14 21.2490 24.8562  18
   1  -9 -14 25.5949 14.8660  19
  -1   9  14 19.4864 32.7166  12
   1   9 -13 1425.95 86.3970  18
  -1   9  13 1461.89 100.752  12
   1   9 -13 1426.17 89.0240  11
   1   9 -12 486.130 53.5698  11
   1   9 -12 367.506 47.4335  18
  -1   9  12 481.642 61.2553  12
   1   9 -11 35.5589 27.2590  11
  -1   9  11 23.6478 32.3556  12
   1   9 -11-10.1359 37.2026  18
   1   9 -10 2663.21 124.693  18
  -1   9  10 2594.75 133.474  12
   1   9 -10 2246.65 113.723  11
   1   9  -9 1429.74 91.0386  18
  -1   9   9 1303.87 95.7377  12
   1   9  -9 1282.72 84.6882  11
   1   9  -8 16.5292 28.0981  18
   1   9  -8 137.763 31.0450   8
  -1   9   8 95.7107 34.4168  12
   1   9  -8 50.8226 29.4632  11
  -1   9   7 5249.09 160.097  11
   1   9  -7 5027.01 160.006   8
  -1   9   7 5005.66 280.060   5
   1   9  -7 4792.66 170.918  18
  -1   9   7 4954.85 181.850  12
   1   9  -7 4612.42 160.521  11
   1   9  -6 6391.60 197.768  18
  -1   9   6 6019.69 310.030   5
  -1   9   6 6022.78 201.299  12
  -1   9   6 6355.38 179.376  11
   1   9  -6 6069.28 180.579   8
   1   9  -6 5680.06 178.150  11
  -1   9   5 514.854 49.2868  11
   1   9  -5 484.164 87.4871   1
   1   9  -5 445.718 53.1663  18
   1   9  -5 452.428 49.8716   8
  -1   9   5 483.074 58.2235  12
  -1   9   5 354.020 77.3990   5
   1   9  -5 408.749 46.7210  11
  -1   9   4 2916.36 116.504  11
   1   9  -4 2838.54 200.506   1
  -1   9   4 2663.91 203.189   5
   1   9  -4 2898.10 122.898   8
  -1   9   4 2875.13 130.907  12
   1   9  -4 3041.96 119.753  11
  -1   9   3 200.838 36.5521  11
   1   9  -3 218.012 36.5420  11
  -1   9   3 171.932 63.8670   5
   1   9  -3 68.3700 42.3197   1
  -1   9   3 159.226 36.6486  12
   1   9  -3 195.267 36.4804   8
   1   9  -2 9945.12 384.493   1
  -1   9   2 9707.81 402.241   5
   1   9  -2 9033.14 237.887   8
  -1   9   2 9488.76 231.757  11
  -1   9   1 7283.99 197.988  11
  -1   9   1 6846.43 338.894   5
   1   9  -1 7175.55 204.160   8
   1   9  -1 7577.12 330.335   1
  -1   9   0 5858.37 173.726  11
  -1   9   0 5525.73 304.665   5
  -1   9   0 5841.84 167.852  16
   1   9   0 5524.64 178.421   8
   1   9   0 6325.73 301.456   1
  -1   9  -1 5531.58 307.698   5
  -1   9  -1 5613.88 167.407  16
  -1   9  -1 5700.19 174.346  11
   1   9   1 5454.81 177.378   8
   1   9   1 5801.99 287.417   1
   1   9   2 5997.56 295.261   1
  -1   9  -2 5552.41 312.469   5
   1   9   2 5385.00 178.531   8
  -1   9  -2 5775.96 171.395  16
  -1   9  -2 5633.49 174.541  11
   1   9   3 10516.9 398.853   1
  -1   9  -3 10072.3 245.334  16
  -1   9  -3 10882.9 453.034   5
   1   9   3 10074.3 261.619   8
  -1   9  -3 10037.4 250.422  11
   1   9   4 33888.7 799.288   1
  -1   9  -4 32342.3 566.475  16
   1   9   4 33960.5 595.473   8
  -1   9  -4 32300.4 573.843  11
  -1   9  -5 2354.29 86.3900  17
  -1   9  -5 2646.30 115.318  16
   1   9   5 2660.28 195.024   1
  -1   9  -5 2409.49 112.883  18
   1   9   5 2738.87 146.685  12
   1   9   5 2334.55 118.142   8
  -1   9  -5 2370.36 114.539  11
   1   9   6 12284.8 441.061   1
  -1   9  -6 12534.0 284.047  16
  -1   9  -6 12109.2 286.049  18
  -1   9  -6 12208.3 241.237  17
   1   9   6 12393.9 338.327  12
  -1  -9  -6 11747.1 237.929  19
   1   9   6 12106.8 301.126   8
  -1   9  -6 11866.6 286.897  11
  -1  -9  -7 773.103 49.5628  19
  -1   9  -7 756.357 48.8114  17
  -1   9  -7 746.655 62.6353  16
  -1   9  -7 700.721 60.7305  18
   1   9   7 725.588 69.7626   8
   1   9   7 745.105 81.9451  12
  -1   9  -7 684.994 51.5134   7
  -1   9  -7 632.064 60.9683  11
  -1   9  -8 186.493 41.0747  11
  -1   9  -8 115.065 26.3899   7
  -1   9  -8 82.5795 28.2007  18
  -1   9  -8 106.196 23.7733  17
  -1  -9  -8 99.4075 22.0096  19
  -1   9  -8 173.566 37.6959  16
   1   9   8 169.095 52.9099  12
   1   9   8 151.774 41.5276   8
  -1   9  -9 10954.7 263.258  18
  -1   9  -9 10552.6 224.942  17
  -1   9  -9 10759.2 272.978  11
  -1  -9  -9 10663.4 231.001  19
   1   9   9 11093.5 320.662  12
   1   9   9 10459.2 276.818   8
  -1   9  -9 11125.5 248.464   7
  -1  -9 -10 5701.82 155.489  19
  -1   9 -10 5748.26 176.081  16
  -1   9 -10 5529.09 147.990  17
   1   9  10 6110.06 225.310  12
   1   9  10 5513.83 186.587   8
  -1   9 -10 5795.07 185.914  11
  -1   9 -10 5856.49 176.858  18
  -1   9 -10 5772.98 166.764   7
  -1  -9 -11 1033.43 62.1006  19
  -1   9 -11 1067.88 60.1266  17
  -1   9 -11 1147.61 75.3657  16
  -1   9 -11 988.363 68.1595  18
   1   9  11 1036.76 93.3045  12
   1   9  11 1024.93 76.9517   8
  -1   9 -11 1037.15 75.7689  11
  -1   9 -11 1097.65 68.6448   7
  -1   9 -12 436.737 46.0272  18
  -1   9 -12 428.351 39.2732  17
  -1   9 -12 544.185 51.5669  16
  -1   9 -12 435.771 51.7287  11
  -1  -9 -12 502.348 43.6838  19
   1   9  12 479.703 51.2807   8
   1   9  12 441.190 64.1851  12
  -1   9 -12 494.830 44.5455   7
  -1  -9 -13 4658.86 135.883  19
  -1   9 -13 4815.44 144.990  18
  -1   9 -13 4910.09 132.585  17
  -1   9 -13 4881.07 150.191  16
   1   9  13 4736.58 184.716  12
   1   9  13 4714.90 155.329   8
  -1   9 -13 4675.04 156.827  11
  -1   9 -13 4789.26 145.055   7
  -1   9 -14 3000.50 98.3526  17
  -1  -9 -14 3035.41 102.648  19
  -1   9 -14 3015.88 106.089  18
   1   9  14 2918.41 135.696  12
   1   9  14 3014.92 112.709   8
  -1   9 -14 2988.30 117.791  11
  -1   9 -14 3046.52 108.582   7
  -1   9 -15 139.745 24.9083   7
  -1  -9 -15 201.528 27.2594  19
  -1   9 -15 186.479 26.5704  18
  -1   9 -15 158.882 28.7051  11
  -1   9 -15 184.281 26.1279  17
  -1  -9 -16 3087.66 94.4397  19
  -1   9 -16 3211.94 93.8029  17
  -1   9 -16 3010.61 97.6859   7
  -1  -9 -17 1445.46 58.0897  19
  -1   9 -17 1433.04 59.3978   7
  -1  -9 -18 852.220 39.5536  19
  -1   9 -18 827.257 39.7268   7
   1  10 -18 393.488 27.5484  18
   1  10 -18 377.286 22.5289  17
  -1  10  18 373.541 34.7372  12
   1  10 -17 169.585 18.6965  17
   1  10 -17 141.041 22.5628  18
  -1  10  17 132.368 27.9737  12
   1  10 -16 22.1956 17.1223  18
   1  10 -16 55.2803 16.0615  17
  -1  10  16 23.1561 24.0642  12
   1  10 -15 263.853 26.6239  17
  -1  10  15 337.512 46.1087  12
   1  10 -14 2532.54 83.7887  17
  -1  10  14 2420.52 120.101  12
   1  10 -14 2416.83 99.5657  18
   1  10 -13 233.947 30.0446  17
  -1  10  13 198.569 43.1411  12
   1  10 -13 219.617 37.5440  18
  -1  10  12 2116.36 87.1970  11
   1  10 -12 2313.60 107.992  18
  -1  10  12 2382.17 124.616  12
   1  10 -12 2347.41 109.608  11
   1  10 -11 618.835 59.0374  11
  -1  10  11 701.105 52.1058  11
  -1  10  11 622.711 66.1618  12
   1  10 -11 662.255 60.3270  18
   1  10 -10 1841.50 99.1700  18
  -1  10  10 1723.53 107.731  12
   1  10 -10 1662.18 95.2284  11
  -1  10  10 1749.29 84.6591  11
   1  10  -9 22.3257 25.5119  18
  -1  10   9 28.1277 22.5627  11
  -1  10   9 23.6307 33.0818  12
   1  10  -9 1.02220 26.1171  11
   1  10  -8 3001.98 131.957  18
  -1  10   8 2888.24 115.284  11
  -1  10   8 2933.85 140.703  12
   1  10  -8 2800.45 122.225  11
  -1  10   7 185.689 32.3433  11
   1  10  -7 193.996 36.8256  11
   1  10  -7 210.238 42.0875  18
  -1  10   7 110.240 38.8405  12
   1  10  -7 208.663 34.1004   8
   1  10  -6 2256.48 116.106  18
  -1  10   6 2320.74 105.045  11
   1  10  -6 2493.78 110.243   8
  -1  10   6 2372.04 124.669  12
   1  10  -6 2277.96 108.031  11
  -1  10   5 1063.22 83.1823  12
   1  10  -5 960.948 74.9707  18
   1  10  -5 940.971 68.6440   8
   1  10  -5 942.435 67.9165  11
  -1  10   5 930.560 66.9913  11
   1  10  -4 26.9482 23.8424  11
  -1  10   4 42.9095 25.3137  11
  -1  10   4 11.3727 29.5222  12
   1  10  -4 49.2207 26.6909   8
   1  10  -3 2840.94 124.369   8
  -1  10   3 3090.73 125.060  11
  -1  10   3 3109.78 138.632  12
  -1  10   2 1642.51 90.1836  11
   1  10  -2 1544.36 91.8657   8
   1  10  -1 5574.91 183.833   8
  -1  10   1 5863.27 328.771   5
  -1  10   1 5932.26 181.453  11
  -1  10   0 1356.22 75.3856  16
  -1  10   0 1240.18 79.9952  11
   1  10   0 1227.29 83.8125   8
  -1  10  -1 2380.98 104.110  16
   1  10   1 2599.33 120.610   8
  -1  10  -1 2480.54 113.908  11
  -1  10  -2 3119.94 120.899  16
   1  10   2 3132.94 135.908   8
  -1  10  -2 3120.86 130.447  11
  -1  10  -3 700.930 60.2715  16
   1  10   3 820.463 71.6775   8
  -1  10  -3 802.763 68.0014  11
  -1  10  -4 24173.4 451.326  16
   1  10   4 25406.2 486.114   8
  -1  10  -4 24121.4 465.127  18
  -1  10  -4 24588.5 469.658  11
  -1  10  -5 19612.4 383.068  16
  -1  10  -5 18831.3 389.828  18
   1  10   5 19825.4 413.110   8
  -1  10  -5 19014.4 397.171  11
  -1  10  -6 7636.97 213.183  18
  -1  10  -6 7265.55 168.978  17
  -1  10  -6 7649.89 206.660  16
   1  10   6 7529.16 226.776   8
  -1  10  -6 7603.00 220.090  11
  -1  10  -7 219.034 28.9800  17
  -1  10  -7 211.473 42.7250  11
  -1  10  -7 168.926 32.6971  18
   1  10   7 220.261 44.9807   8
  -1  10  -7 194.595 36.5813  16
  -1 -10  -8 8731.41 193.850  19
  -1  10  -8 9350.24 197.772  17
  -1  10  -8 9522.20 235.550  16
   1  10   8 9230.23 252.897   8
  -1  10  -8 9219.11 246.902  11
  -1  10  -8 9301.82 235.562  18
  -1  10  -9 185.398 39.3371  11
  -1 -10  -9 171.432 24.8873  19
  -1  10  -9 206.602 36.1218  18
  -1  10  -9 195.179 28.8141  17
  -1  10  -9 243.210 39.8056  16
   1  10   9 149.564 39.0367   8
  -1  10 -10 678.501 44.4124  17
  -1 -10 -10 630.118 43.6818  19
  -1  10 -10 642.550 58.1599  16
   1  10  10 598.672 62.1191   8
  -1  10 -10 700.108 64.4927  11
  -1  10 -10 621.867 47.8452   7
  -1  10 -10 623.316 55.1847  18
  -1 -10 -11 267.921 30.5062  19
  -1  10 -11 311.124 32.0753  17
  -1  10 -11 358.187 45.3903  11
  -1  10 -11 303.633 42.3742  16
  -1  10 -11 293.778 37.3708  18
   1  10  11 259.918 41.1148   8
  -1  10 -11 303.557 35.1505   7
  -1 -10 -12 133.046 23.8817  19
  -1  10 -12 86.3825 21.6468   7
  -1  10 -12 106.113 25.2703  18
  -1  10 -12 123.669 23.1718  17
  -1  10 -12 144.714 33.7316  16
  -1  10 -12 109.949 30.4273  11
   1  10  12 95.6310 29.5383   8
  -1 -10 -13 679.410 44.8598  19
  -1  10 -13 679.956 46.4705  18
  -1  10 -13 681.092 42.5066  17
   1  10  13 653.682 52.5169   8
  -1  10 -13 661.879 55.0993  11
  -1  10 -13 690.232 45.4586   7
  -1  10 -14 118.523 21.2608   7
  -1 -10 -14 87.5521 18.6946  19
   1  10  14 105.279 22.5200   8
  -1  10 -14 138.900 22.1088  17
  -1  10 -14 115.598 27.4369  11
  -1 -10 -15 702.529 40.7083  19
  -1  10 -15 800.573 42.2497  17
  -1  10 -15 720.210 40.0772   7
  -1 -10 -16 137.283 17.8621  19
   1  11 -16 1209.39 50.1853  18
   1  11 -16 1286.48 43.2690  17
  -1  11  16 1167.11 60.6555  12
   1  11 -15 87.0297 20.5239  18
   1  11 -15 59.7968 14.7784  17
  -1  11  15 105.332 26.2849  12
   1  11 -14 186.685 21.5730  17
  -1  11  14 227.407 38.8924  12
   1  11 -14 148.412 24.6369  18
  -1  11  13 10003.2 249.350  12
   1  11 -13 9923.36 218.396  18
   1  11 -13 9961.29 190.351  17
   1  11 -12 2639.32 104.669  18
   1  11 -12 2761.40 86.4346  17
  -1  11  12 2774.69 125.149  12
   1  11 -11 606.400 51.8855  18
   1  11 -11 724.935 44.4187  17
  -1  11  11 618.325 63.5439  12
   1  11 -11 665.045 56.1548  11
   1  11 -10 1605.01 87.3356  18
  -1  11  10 1703.27 102.503  12
   1  11 -10 1524.34 84.9560  11
  -1  11  10 1603.35 75.0276  11
   1  11  -9 1205.17 77.6276  18
  -1  11   9 1224.14 68.1445  11
  -1  11   9 1150.36 86.6991  12
   1  11  -9 1120.74 73.0378  11
  -1  11   8 1914.54 111.055  12
   1  11  -8 2016.95 102.238  18
   1  11  -8 1787.11 92.4910  11
  -1  11   8 1840.66 86.4043  11
  -1  11   7 12.3164 19.5159  11
   1  11  -7 3.10159 26.2134  18
   1  11  -7-7.67631 23.5757  11
  -1  11   7 42.8783 31.1798  12
   1  11  -7 20.8132 18.9039   8
  -1  11   6 214.342 35.0469  11
   1  11  -6 221.572 42.0299  18
   1  11  -6 196.436 35.8905  11
  -1  11   6 233.918 46.0880  12
   1  11  -6 232.538 38.3653   8
   1  11  -5 1621.52 95.5489  18
  -1  11   5 1616.64 86.7083  11
  -1  11   5 1624.36 101.136  12
   1  11  -5 1622.99 87.4627  11
   1  11  -5 1554.18 85.5770   8
  -1  11   4 32.0265 22.7841  11
   1  11  -4-7.91583 19.7585  11
   1  11  -4-0.19212 21.7757   8
   1  11  -4-29.4838 27.7686  18
  -1  11   4-34.2674 33.2604  12
  -1  11   3 27.4764 24.1473  11
   1  11  -3 1.20629 24.5013   8
  -1  11   3-49.2145 28.8504   8
  -1  11   2 404.410 49.1929  11
   1  11  -2 420.841 49.7293   8
  -1  11   2 405.929 44.3580   8
   1  11  -1 480.347 55.5036   8
  -1  11   1 543.334 55.0209  11
  -1  11   0 479.181 51.8883  11
   1  11   0 416.110 50.8440   8
  -1  11  -1 543.269 48.3375  16
   1  11   1 529.077 56.7518   8
  -1  11  -1 557.110 57.1460  11
  -1  11  -2 3709.37 128.680  16
   1  11   2 3800.79 150.151   8
  -1  11  -2 3955.47 148.454  11
  -1  11  -3 8154.38 204.774  16
   1  11   3 7955.09 229.256   8
  -1  11  -3 8346.45 227.363  11
  -1  11  -4 1673.07 94.2144  18
   1  11   4 1729.13 101.397   8
  -1  11  -4 1702.67 87.0972  16
  -1  11  -4 1767.98 98.8115  11
  -1  11  -5 5.57051 21.8904  18
  -1  11  -5 18.8272 22.1684  16
  -1  11  -5 39.6618 30.8313  11
   1  11   5 12.6567 27.4605   8
  -1  11  -6 1450.66 84.9060  18
  -1  11  -6 1549.54 83.2635  16
   1  11   6 1576.25 95.9139   8
  -1  11  -6 1693.14 96.4561  11
  -1  11  -7 1284.91 77.1983  18
  -1  11  -7 1392.01 78.7847  16
   1  11   7 1270.19 85.2530   8
  -1  11  -7 1424.59 88.7337  11
  -1  11  -8 78.5785 24.2896  18
  -1  11  -8 56.6572 21.8432  16
  -1  11  -8 62.7985 31.1393  11
  -1  11  -8 106.601 21.0889  17
   1  11   8 90.8942 31.0677   8
  -1  11  -9 562.101 47.4389  18
  -1  11  -9 652.667 40.5640  17
  -1  11  -9 584.122 50.6920  16
   1  11   9 514.036 55.0287   8
  -1  11  -9 616.288 56.4791  11
  -1  11 -10 4437.46 114.472  17
  -1  11 -10 4808.82 142.773  16
  -1  11 -10 4456.38 133.831  18
   1  11  10 4480.50 150.627   8
  -1  11 -10 4608.39 149.983  11
  -1  11 -11 1242.90 62.1223  18
  -1  11 -11 1249.76 54.7044  17
  -1 -11 -11 1261.70 53.4259  19
   1  11  11 1323.23 74.6558   8
  -1  11 -11 1228.45 73.1556  11
  -1  11 -12 1291.56 58.5028  18
  -1  11 -12 1313.28 54.6335  17
  -1 -11 -12 1376.91 54.2841  19
   1  11  12 1276.87 68.9233   8
  -1  11 -12 1377.37 73.1356  11
  -1 -11 -13 525.139 31.9582  19
  -1  11 -13 542.394 33.6473  17
   1  11  13 501.798 40.0587   8
  -1  11 -13 603.300 46.0950  11
  -1 -11 -14 1726.24 54.7617  19
   1  11  14 1442.78 59.5356   8
   1  12 -14 25.4905 13.1867  18
   1  12 -14 16.5432 9.00173  17
  -1  12  14-6.40142 12.6420   8
   1  12 -13 239.772 20.5662  17
   1  12 -13 210.261 25.1156  18
  -1  12  13 201.514 25.8585   8
   1  12 -12 3466.94 103.866  18
   1  12 -12 3437.92 84.7680  17
  -1  12  12 3190.61 104.214   8
   1  12 -11 6624.02 164.485  18
   1  12 -11 6899.69 138.406  17
  -1  12  11 6511.05 183.106  12
  -1  12  11 6762.77 169.154   8
   1  12 -10-9.69412 23.0432  18
   1  12 -10 10.9006 12.2201  17
  -1  12  10 28.1490 26.2578  12
  -1  12  10-18.1658 19.2113   8
   1  12  -9 312.788 37.5912  18
   1  12  -9 301.432 26.6215  17
  -1  12   9 276.038 41.5263  12
   1  12  -9 409.249 41.4620  11
  -1  12   9 262.888 36.0996   8
   1  12  -8 248.262 37.3979  18
   1  12  -8 237.392 24.9813  17
  -1  12   8 257.103 31.7842  11
   1  12  -8 249.769 35.7572  11
  -1  12   8 238.014 36.3578   8
   1  12  -7 2463.45 77.8660  17
  -1  12   7 2383.28 102.869   8
   1  12  -7 2501.16 100.194  11
  -1  12   7 2407.34 94.6341  11
   1  12  -7 2551.88 108.253  18
   1  12  -6 4173.65 144.800  18
   1  12  -6 4151.62 124.828   8
  -1  12   6 3834.26 134.274   8
   1  12  -6 3913.90 129.614  11
  -1  12   6 4209.10 133.368  11
   1  12  -5 126.820 31.8793  18
  -1  12   5 97.3188 27.0398   8
   1  12  -5 107.999 25.6591   8
  -1  12   5 79.7389 27.3921  11
   1  12  -4 3750.72 127.607   8
  -1  12   4 3560.77 124.735   8
   1  12  -4 3549.97 136.538  18
  -1  12   4 3460.93 125.961  11
   1  12  -3 1467.04 88.1798  18
  -1  12   3 1469.86 77.7705   8
   1  12  -3 1440.96 80.9911   8
  -1  12   3 1531.57 83.4232  11
   1  12  -2 1429.60 86.5817  18
   1  12  -2 1599.58 87.2170   8
  -1  12   2 1335.91 79.4956  11
   1  12  -1 985.566 69.6975   8
  -1  12   1 869.441 65.3474  11
  -1  12   0 325.309 40.7262  11
   1  12   0 342.680 44.8870   8
  -1  12  -1 277.165 41.7479  11
   1  12   1 275.877 42.0778   8
  -1  12  -1 248.921 37.8949  18
  -1  12  -2 269.066 42.3797  11
  -1  12  -2 262.309 30.8906  16
   1  12   2 263.361 40.3219   8
  -1  12  -2 264.448 38.8919  18
  -1  12  -3 416.625 49.5149  11
  -1  12  -3 417.274 47.5459  18
  -1  12  -3 474.556 41.1941  16
   1  12   3 417.048 47.9603   8
  -1  12  -4 207.510 38.4603  11
  -1  12  -4 144.276 26.3610  16
  -1  12  -4 158.250 30.2120  18
   1  12   4 176.169 36.8559   8
  -1  12  -5 1068.74 62.7835  16
   1  12   5 1285.58 80.4244   8
  -1  12  -5 1018.70 66.6511  18
  -1  12  -5 1126.81 74.0262  11
  -1  12  -6 486.691 46.5724  18
  -1  12  -6 483.411 42.9772  16
   1  12   6 511.837 53.0472   8
  -1  12  -6 557.207 53.0088  11
  -1  12  -7 287.485 40.1887  11
  -1  12  -7 237.679 31.8774  16
  -1  12  -7 295.429 34.7709  18
   1  12   7 280.376 41.0511   8
  -1  12  -8 25.1233 24.7345  11
  -1  12  -8 17.0019 17.5376  18
   1  12   8 17.5687 22.9592   8
   1  12   9 1383.15 74.7710   8
  -1  12  -9 1323.99 61.8440  18
  -1  12  -9 1344.85 73.2493  11
  -1  12 -10 1187.01 53.6255  18
   1  12  10 1254.40 66.7355   8
  -1  12 -10 1252.67 67.5908  11
  -1  12 -11 45.9410 20.5771  11
   1  12  11-10.9354 17.0139   8
  -1  12 -12 100.668 21.5519  11
   1  12  12 87.3377 19.1957   8
   1  13 -11 24.8852 13.1814  18
  -1  13  11 22.2747 12.9197   8
   1  13 -10 2197.12 74.4572  18
  -1  13  10 1933.20 70.6647   8
   1  13  -9 39.0713 16.9030  18
  -1  13   9 50.5219 18.4265   8
   1  13  -8-21.8174 22.1401  18
  -1  13   8 4.21316 15.6046   8
   1  13  -7 703.688 49.3957  18
  -1  13   7 579.129 41.5635   8
   1  13  -6 189.172 30.2993  18
  -1  13   6 204.873 26.6419  11
  -1  13   6 152.334 25.1846   8
   1  13  -5 378.494 39.8576  18
  -1  13   5 284.812 31.5791   8
  -1  13   5 309.243 32.9090  11
   1  13  -4 982.207 62.8378  18
   1  13  -4 925.876 52.4162   8
  -1  13   4 874.628 49.9615   8
  -1  13   4 873.868 53.9949  11
   1  13  -3 10.3562 21.4247  18
  -1  13   3 29.4340 18.4141  11
   1  13  -3 20.1346 17.9885   8
   1  13  -2 1312.83 74.3602  18
   1  13  -2 1259.39 66.6535   8
  -1  13   2 1175.78 66.2013  11
  -1  13   1 1142.31 66.2397  18
   1  13  -1 1275.51 73.3155  18
   1  13  -1 1195.22 66.3550   8
  -1  13   1 1207.83 67.9229  11
   1  13   0 1224.88 72.0688  18
   1  13   0 1248.44 69.3033   8
  -1  13   0 1112.45 64.7985  18
  -1  13   0 1224.64 69.6014  11
  -1  13  -1 292.447 37.8504  11
  -1  13  -1 296.746 36.1276  18
   1  13   1 282.892 36.9972   8
  -1  13  -2 151.023 26.4627  18
   1  13   2 153.860 29.9895   8
  -1  13  -2 212.775 34.4925  11
  -1  13  -3 344.589 39.9972  11
  -1  13  -3 329.012 35.2856  18
   1  13   3 367.464 38.6715   8
  -1  13  -4 154.743 24.9744  18
  -1  13  -4 171.063 30.7024  11
   1  13   4 185.195 30.6297   8
  -1  13  -5 1433.88 65.2867  18
   1  13   5 1567.54 77.4040   8
  -1  13  -5 1628.25 78.0299  11
   1  13   6 502.484 44.0900   8
  -1  13  -6 514.565 36.8813  18
  -1  13  -6 577.324 46.9206  11
  -1  13  -7 880.621 44.1754  18
  -1  13  -7 1046.78 58.9044  11
   1  13   7 1023.53 59.5861   8
  -1  13  -8 5.22429 16.4240  11
   1  13   8 75.1545 21.6467   8
   1  13   9 1129.99 55.8416   8
  -1  13  -9 1161.54 56.2893  11
  -1  13 -10 196.261 23.9131  11
   1  13  10 164.089 22.1505   8
   1  14  -7 7.12099 11.0409  18
   1  14  -6 105.722 17.1498  18
   1  14  -5 314.735 29.2282  18
   1  14  -4 566.725 38.4382  18
  -1  14   4 454.505 32.7019  18
  -1  14   3 422.111 31.9892  18
   1  14  -3 462.427 36.3114  18
  -1  14   3 425.395 31.3005  11
   1  14  -2 68.2336 18.2567  18
  -1  14   2 43.0829 14.2129  18
  -1  14   2 85.3666 18.2254  11
  -1  14   1 20.2692 13.4201  11
   1  14  -1-2.92873 14.4229  18
  -1  14   1 5.79029 13.5208  18
   1  14  -1-4.44333 12.3796   8
  -1  14   0 2250.07 74.4112  18
   1  14   0 2505.83 85.9114  18
   1  14   0 2445.39 78.0688   8
  -1  14   0 2437.27 81.1542  11
  -1  14  -1 573.661 35.5809  18
   1  14   1 632.448 39.9004   8
  -1  14  -1 661.844 41.8027  11
   1  14   1 616.640 41.6282  18
   1  14   2 8.37038 14.4045  18
   1  14   2 6.19954 14.7611   8
  -1  14  -2-4.45831 13.9425  11
   1  14   3 273.235 28.3626  18
   1  14   3 248.157 26.5523   8
  -1  14  -3 258.069 28.0314  11
   1  14   4 790.404 44.4818  18
   1  14   4 773.352 43.1581   8
  -1  14  -4 749.626 42.7297  11
   1  14   5 316.099 28.0701  18
   1  14   5 302.441 27.5448   8
  -1  14  -5 306.747 27.5995  11
  -1  14  -6 33.4626 13.0240  11
   1  14   6 24.9759 12.1066   8
   2   0 -23-10.5836 13.3377  15
   2   0 -22-2.48499 16.6618  15
  -2   0  22-0.34036 14.2161  12
   2   0 -21-9.88618 20.3575  15
  -2   0  21-3.86898 14.7496  12
  -2   0  20 33.6379 20.1871  12
  -2   0  19-8.56851 17.8108  12
   2   0 -18 4891.29 154.889  18
  -2   0  18 4752.18 143.122  12
   2   0 -17 0.08952 20.7826  18
  -2   0  17 29.3553 21.0254  12
   2   0 -16 2427.98 106.166  18
  -2   0  16 2222.00 92.0676  12
   2   0 -15-14.0824 23.6753  18
  -2   0  15 25.5911 77.1079   3
  -2   0  15-4.45463 16.9585  12
   2   0 -14 5755.39 166.337  18
  -2   0  14 6240.30 374.019   3
   2   0 -14 5572.41 173.092   8
  -2   0  14 6089.83 156.412  12
  -2   0  13 26.0516 20.3896  19
   2   0 -13 19.7457 18.9986  18
  -2   0  13 14.6543 44.5019   3
   2   0 -13-26.7466 25.6603   8
  -2   0  13-7.20520 15.6235  12
  -2   0  12 99.0323 23.1548  19
  -2   0  12 96.0702 58.2302   3
   2   0 -12 65.8716 23.8638   8
  -2   0  12 58.1319 16.9623  12
  -2   0  11-9.63193 50.7498   3
  -2   0  11 31.4175 15.9627  12
  -2   0  10 51129.0 1091.15   3
  -2   0   9 77.6714 56.3561   3
  -2   0   8 255.426 65.2923   3
  -2   0   7 52.9628 44.8770   3
  -2   0   6 71097.1 1237.54   3
  -2   0   5 16.9435 39.1512   3
  -2   0   4 12429.2 369.981   3
  -2   0   3 20.6104 34.3997   3
  -2   0   2 17059.7 438.052   3
  -2   0   1 9.79660 21.2302   4
  -2   0   0 375.737 44.3103   4
   2   0   0 277.377 53.8742   2
   2   0   1 26.5275 30.6953   2
  -2   0  -1 7.58397 15.7709   4
   2   0   2 476.205 63.5965   2
  -2   0  -2 724.140 45.4414   5
   2   0   3-18.1682 27.8557   2
   2   0   4 190.271 45.2515   2
   2   0   5 2.81691 29.7622   2
   2   0   6 3584.97 181.159   2
   2   0   7 4.17362 27.7748   2
   2   0   8 6938.71 283.868   2
   2   0   9 9.92825 39.7444   2
  -2   0 -10 27584.2 480.427  10
   2   0  10 27646.7 696.972   2
  -2   0 -11 3.56755 19.9947  10
   2   0  11-99.0480 50.3230   2
  -2   0 -12 28351.6 503.559  10
  -2   0 -13 25.4390 31.6638  10
  -2   0 -14 25773.2 473.581  10
  -2   0 -15 6.32161 23.9661  10
  -2   0 -16 5206.21 162.974  10
  -2   0 -17 45.8320 26.3744  10
  -2   0 -18 1510.14 78.2776  10
  -2   0 -19-11.1076 16.7842  10
  -2   0 -20 107.797 21.7380  10
  -2   0 -21-11.9164 14.3106  10
  -2   0 -22 116.502 15.1380  10
   2   1 -23 436.987 33.0905   7
   2   1 -23 448.829 32.1941  15
   2  -1 -23 461.013 34.6595  15
   2   1 -22 1158.89 57.6562  15
  -2   1  22 1106.07 55.1572  12
   2  -1 -22 1170.90 60.9540  15
  -2  -1  22 1104.10 49.9844  12
   2   1 -21 11.1650 17.5942  15
  -2   1  21-7.06712 17.7890  12
  -2  -1  21 19.9558 14.0073  12
   2   1 -20 1710.25 82.7886  15
  -2   1  20 1652.62 77.9490  12
  -2  -1  20 1858.39 78.0241  12
   2   1 -19 2956.35 115.663  18
  -2   1  19 2841.89 108.115  12
  -2  -1  19 2734.46 99.9741  12
   2   1 -18 2737.60 113.956  18
  -2   1  18 2889.50 109.426  12
  -2  -1  18 2571.48 98.4151  12
   2   1 -17 228.579 36.4701  18
  -2   1  17 238.877 36.2130  12
  -2  -1  17 217.160 31.0886  12
   2  -1 -16 2441.51 105.937  18
   2   1 -16 2485.04 107.583  18
  -2   1  16 2429.58 99.2118  12
  -2  -1  16 2431.80 94.6610  12
   2   1 -15 287.493 40.6756  18
  -2   1  15 273.653 94.5190   3
   2   1 -15 264.908 40.1622   8
   2  -1 -15 275.542 37.0710  18
  -2   1  15 240.512 32.2374  12
  -2  -1  15 242.803 33.0102  12
  -2  -1  15 446.503 109.993   3
   2  -1 -14 5529.85 161.450  18
   2   1 -14 5590.77 163.564  18
  -2   1  14 6140.15 374.803   3
  -2  -1  14 5841.11 354.892   3
   2   1 -14 5421.20 169.752   8
  -2  -1  14 5179.02 158.079  19
  -2   1  14 5543.13 151.411  12
  -2  -1  14 5665.97 147.666  12
  -2   1  13 3830.80 135.148  19
   2  -1 -13 4009.42 130.346  18
   2   1 -13 4171.23 133.221  18
  -2   1  13 3814.46 290.375   3
  -2  -1  13 4422.32 298.705   3
  -2  -1  13 4032.99 130.988  19
   2   1 -13 3902.49 138.969   8
  -2   1  13 4081.51 122.464  12
  -2  -1  13 4005.05 118.259  12
   2   1 -12 6396.32 182.103   8
  -2  -1  12 6134.74 163.344  19
   2   1 -12 6666.47 172.018  18
  -2   1  12 6253.53 174.261  19
   2  -1 -12 6724.70 185.554   8
  -2  -1  12 6659.37 355.214   3
  -2   1  12 6884.57 373.707   3
  -2   1  12 6616.44 159.988  12
  -2  -1  11 3452.99 241.801   3
  -2   1  11 3667.40 120.125  19
   2  -1 -11 3505.83 125.240   8
   2   1 -11 3498.35 125.294   8
  -2   1  11 3934.81 110.903  12
  -2   1  11 3673.24 255.391   3
  -2   1  10 956.903 128.919   3
  -2  -1  10 896.019 120.834   3
  -2   1   9 64978.3 1246.81   3
  -2  -1   9 62587.1 1215.44   3
  -2  -1   8 27793.7 673.374   3
  -2   1   8 27552.4 675.892   3
  -2   1   7 48318.4 932.762   3
  -2  -1   7 44842.8 915.913   3
  -2   1   6 1668.55 134.111   3
  -2  -1   6 1623.20 133.729   3
  -2   1   5 411.017 72.1028   3
  -2  -1   5 414.765 72.8833   3
  -2   1   4 674.408 84.0317   3
  -2  -1   4 685.938 92.0410   3
  -2   1   3 50.7574 42.2964   3
  -2  -1   3 109.752 49.5998   3
   2   1  -3 67.9022 31.2500   2
  -2   1   2 12270.6 352.065   3
   2   1  -2 11620.0 321.387   2
  -2   1   2 11669.7 297.960   4
  -2  -1   1 6968.48 186.356   4
   2   1  -1 6919.83 230.998   2
  -2   1   1 6753.11 209.082   4
   2   1   0 11270.9 308.285   2
  -2  -1   0 11253.6 249.939   4
  -2   1   0 10915.4 280.561   4
  -2   1  -1 56894.2 883.700   5
   2   1   1 56508.7 956.758   2
  -2   1  -1 55448.6 904.952   4
  -2   1  -2 1399.99 78.0453   5
   2  -1   2 1357.52 99.5258   2
   2   1   2 1423.45 107.646   2
   2  -1   3 189890. 2597.99   2
   2   1   3 187165. 2616.30   2
   2   1   4 63260.5 1097.92   2
  -2   1  -4 65939.1 987.002   5
   2  -1   4 65508.9 1078.33   2
   2   1   5 1193.61 105.097   2
   2  -1   5 1281.99 101.230   2
   2   1   6 22760.3 544.603   2
   2  -1   6 22539.2 513.117   2
   2   1   7 19103.6 511.519   2
   2  -1   7 20560.0 491.097   2
   2   1   8 9284.27 351.427   2
  -2   1  -8 10286.0 355.729   6
   2  -1   8 9416.77 320.746   2
   2  -1   9 16150.5 454.196   2
  -2   1  -9 15901.7 480.678   6
   2   1   9 14869.6 487.742   2
  -2   1 -10 37041.6 833.936   6
   2  -1  10 37142.9 807.838   2
  -2   1 -10 36705.7 598.655  10
  -2  -1 -10 36609.6 598.187  10
   2   1  10 35634.5 863.756   2
  -2   1 -10 36042.0 602.722   7
  -2  -1 -11 10581.1 220.413  19
  -2   1 -11 11215.5 411.954   6
  -2   1 -11 9995.99 237.796  10
  -2  -1 -11 9896.06 238.734  10
   2   1  11 10294.8 431.598   2
  -2   1 -11 9232.69 236.401   7
  -2   1 -12 37375.6 633.760  10
  -2  -1 -12 38201.4 640.014  10
   2   1  12 38349.3 947.480   2
  -2   1 -12 35742.3 637.500   7
  -2  -1 -13 308.123 34.8492  19
  -2   1 -13 340.399 45.6497   7
  -2   1 -13 314.471 43.4706  10
  -2  -1 -13 323.044 44.7842  10
  -2   1 -14 26467.3 474.128   7
  -2  -1 -14 25615.9 471.095  10
  -2  -1 -15 4825.20 158.146  10
  -2   1 -15 4625.27 153.434   7
  -2   1 -15 4372.67 149.763  10
  -2   1 -16 2001.25 96.6451  10
  -2  -1 -16 2148.05 101.262  10
  -2   1 -16 2092.07 95.3385   7
  -2   1 -17 443.230 42.0198   7
  -2  -1 -17 555.957 52.5891  10
  -2   1 -17 450.233 46.1649  10
  -2   1 -18 204.826 29.4283   7
  -2   1 -18 227.286 32.2453  10
  -2  -1 -18 232.580 34.0187  10
  -2   1 -19 1514.03 72.3388  10
  -2  -1 -19 1536.33 73.7983  10
  -2  -1 -20 93.7863 21.9957  10
  -2   1 -20 94.4113 19.7282  10
  -2   1 -21 101.847 17.9782  10
  -2  -1 -21 117.034 19.2825  10
  -2   1 -22 14.4458 8.68904  10
  -2  -1 -22 30.4080 10.4292  10
   2   2 -23 553.185 35.5328   7
   2   2 -23 535.762 31.7629  15
   2  -2 -23 603.598 38.1853  15
  -2   2  23 526.968 33.3966  12
   2   2 -22 252.995 27.2316  15
   2  -2 -22 289.151 31.6419  15
  -2   2  22 260.505 29.1066  12
   2   2 -21 963.852 54.4604  15
  -2   2  21 960.334 56.6011  12
  -2  -2  21 914.162 47.8509  12
   2   2 -20-32.4825 25.0846  18
   2   2 -20 5.89205 16.6396  15
  -2   2  20-3.29122 19.6691  12
  -2  -2  20 8.02886 14.0037  12
   2   2 -19 5781.31 167.133  18
   2   2 -19 5545.53 158.505  15
  -2   2  19 5426.60 159.851  12
  -2  -2  19 5418.55 143.961  12
   2   2 -18 100.732 24.2130  18
  -2   2  18 165.962 32.5598  12
  -2  -2  18 143.594 25.7546  12
   2   2 -17 3138.05 122.800  18
  -2   2  17 3289.90 122.383  12
  -2  -2  17 3003.68 104.079  12
   2   2 -16 117.757 27.9064   8
  -2   2  16 76.4414 24.6258  12
  -2  -2  16 115.707 25.7807  12
   2   2 -16 86.1436 25.0585  18
   2   2 -15 5087.03 160.238  18
  -2  -2  15 5138.65 336.523   3
   2   2 -15 5208.51 167.500   8
  -2   2  15 5100.87 153.857  12
  -2  -2  15 5145.18 141.776  12
  -2  -2  14-13.5092 20.6415  19
   2   2 -14-5.97997 21.6850  18
  -2   2  14 46.4776 65.1874   3
  -2  -2  14 27.9146 44.0191   3
   2   2 -14 5.57765 21.7254   8
  -2   2  14-11.2069 21.7300  12
  -2  -2  14 15.2986 16.0463  12
   2   2 -13 2692.77 105.985  18
  -2  -2  13 2672.95 227.644   3
   2   2 -13 2433.06 108.507   8
  -2  -2  13 2448.16 98.5561  19
  -2   2  13 2749.22 246.479   3
  -2   2  13 2436.75 96.0313  12
  -2  -2  12 1404.58 70.2011  19
  -2   2  12 1517.94 180.493   3
   2   2 -12 1350.43 71.2705  18
  -2  -2  12 1400.27 159.391   3
   2   2 -12 1402.02 80.3621   8
  -2   2  12 1440.42 69.9963  12
  -2   2  12 1388.77 78.3295  19
  -2   2  11 17140.7 592.346   3
  -2  -2  11 17247.8 568.723   3
  -2  -2  11 17420.3 307.946  19
  -2   2  11 16679.6 330.018  19
   2   2 -11 16276.3 333.259   8
  -2   2  11 17371.1 310.425  12
  -2   2  10 1280.72 146.886   3
  -2  -2  10 1105.23 126.748   3
  -2   2   9 31480.9 766.519   3
  -2  -2   9 28978.1 725.199   3
  -2  -2   8 204.485 64.3433   3
   2   2  -8 198.473 43.4067   2
  -2   2   8 166.643 62.9572   3
  -2   2   7 165660. 2544.49   3
  -2  -2   7 167565. 2553.90   3
   2   2  -7 170482. 2410.95   2
  -2   2   6 28500.3 644.013   3
  -2  -2   6 29282.3 662.480   3
   2   2  -6 28480.0 571.983   2
  -2  -2   5 36911.2 765.159   3
   2   2  -5 37625.2 679.660   2
  -2  -2   4 28598.6 631.944   3
   2   2  -4 26415.7 546.537   2
  -2   2   4 27890.7 599.597   3
  -2   2   3 11661.1 344.143   3
  -2   2   3 11831.3 316.704   4
   2   2  -3 11712.3 312.849   2
  -2   2   2 47.6100 33.4531   3
  -2   2   2 14.5698 25.5287   4
  -2  -2   1 16793.1 312.741   4
  -2   2   1 16620.4 383.241   4
  -2   2   0 5081.24 187.027   4
  -2  -2   0 5050.75 133.093   4
   2   2   0 4950.83 198.276   2
  -2   2  -1 6423.54 204.522   5
  -2   2  -1 6555.20 216.010   4
   2   2   1 6725.38 238.330   2
  -2   2  -2 68650.1 1055.47   5
   2   2   2 65180.0 1119.59   2
   2   2   3 8378.08 287.988   2
  -2   2  -3 9120.26 251.920   5
   2  -2   3 8492.24 270.772   2
   2   2   4 2523.34 156.437   2
  -2   2  -4 2426.40 124.653   5
   2  -2   4 2567.46 138.672   2
  -2   2  -5 8892.59 257.580   5
   2  -2   5 8438.05 271.186   2
   2   2   6 12156.0 388.585   2
   2  -2   6 12024.6 337.449   2
   2  -2   7 280.473 53.1894   2
   2   2   7 229.064 61.5212   2
  -2   2  -7 238.971 57.9715   6
   2  -2   8 143.486 39.0332   2
   2   2   8 183.594 56.4344   2
  -2   2  -9 6303.19 308.587   6
  -2   2  -9 6550.65 170.594  10
  -2  -2  -9 6879.86 174.313  10
  -2   2 -10 97.0170 28.2021   7
  -2  -2 -10 54.4405 21.2840  19
  -2   2 -10 66.2635 24.2001  10
  -2  -2 -10 96.1420 26.0532  10
   2   2  10 13.6934 49.5561   2
  -2   2 -10 27.4076 38.7390   6
  -2   2 -11 2101.16 186.874   6
  -2  -2 -11 2133.22 91.7486  19
  -2   2 -11 2339.27 100.784  10
  -2  -2 -11 2155.74 97.2496  10
   2   2  11 2260.75 209.886   2
  -2   2 -11 2299.33 107.786   7
  -2   2 -12 5621.31 178.557   7
  -2  -2 -12 5676.14 157.644  19
  -2   2 -12 5311.16 304.311   6
  -2   2 -12 5415.48 163.995  10
  -2  -2 -12 5176.44 163.706  10
   2   2  12 5256.96 321.754   2
  -2   2 -13 2689.31 120.284   7
  -2   2 -13 2558.07 108.909  10
  -2  -2 -13 2561.52 111.732  10
  -2  -2 -13 2661.54 102.027  19
   2   2  13 2918.24 238.554   2
  -2   2 -14 9739.57 247.594   7
  -2  -2 -14 9791.43 219.809  19
  -2   2 -14 9376.36 233.051  10
  -2  -2 -14 9836.25 240.828  10
  -2   2 -15 23751.4 444.094   7
  -2  -2 -15 23051.8 402.940  19
  -2   2 -15 22973.6 427.862  10
  -2  -2 -15 23851.7 435.834  10
  -2  -2 -16 3869.53 117.255  19
  -2   2 -16 3731.47 130.521  10
  -2  -2 -16 3606.62 131.152  10
  -2   2 -16 4108.08 141.229   7
  -2   2 -17 2502.17 103.646   7
  -2   2 -17 2368.69 98.2566  10
  -2  -2 -17 2463.81 103.240  10
  -2   2 -18 134.346 29.0792   7
  -2   2 -18 102.529 23.5605  10
  -2  -2 -18 110.483 28.5454  10
  -2   2 -19 5728.98 146.356  10
  -2  -2 -19 5659.48 149.001  10
  -2   2 -19 5823.56 146.308   7
  -2   2 -20 432.804 34.1441  10
  -2  -2 -20 451.330 35.5057  10
  -2   2 -20 412.323 32.6945   7
  -2   2 -21 2892.30 81.2020  10
  -2  -2 -21 2876.56 83.7774  10
   2  -3 -23 87.7117 17.3790  15
   2   3 -23 63.1905 14.8067   7
   2   3 -22 510.039 37.4627   7
   2  -3 -22 549.739 40.9345  15
  -2   3  22 482.254 37.9930  12
   2   3 -21 419.452 38.4188  18
   2   3 -21 433.455 34.3039  15
  -2   3  21 446.845 40.8492  12
   2   3 -20 309.574 36.6199  18
   2   3 -20 240.235 29.6071  15
  -2  -3  20 248.069 27.4374  12
  -2   3  20 239.655 34.4849  12
   2   3 -19-17.0415 25.3576  18
   2   3 -19 18.7747 16.5631  15
  -2   3  19 16.4565 21.3847  12
  -2  -3  19 8.70380 15.2058  12
   2   3 -18 2879.33 116.327  18
   2   3 -18 2768.46 104.605  15
  -2   3  18 2829.79 114.634  12
  -2  -3  18 2787.27 95.4612  12
   2   3 -17 1893.89 94.9472  18
  -2   3  17 1833.21 92.1759  12
  -2  -3  17 1732.82 76.1954  12
   2   3 -16 24.6746 24.4864  18
   2   3 -16 3.70428 23.4912   8
  -2   3  16 15.6704 24.5208  12
  -2  -3  16 85.0457 21.7513  12
   2   3 -15 2048.64 97.9994  18
   2   3 -15 1953.22 99.2767   8
  -2   3  15 2100.82 97.0825  12
  -2  -3  15 2015.43 82.6398  12
   2   3 -14 20.4373 21.7998  18
  -2  -3  14 15.1121 21.8086  19
  -2   3  14-52.5814 51.5680   3
   2   3 -14-12.0018 22.0189   8
  -2   3  14 17.8309 21.0629  12
  -2  -3  13 205.314 31.5739  19
   2   3 -13 183.310 31.8745  18
  -2   3  13 245.765 87.0039   3
  -2  -3  13 253.261 73.3193   3
   2   3 -13 177.125 35.9707   8
  -2   3  13 246.978 35.3644  12
  -2  -3  12 10314.4 221.294  19
  -2   3  12 10388.4 470.855   3
   2   3 -12 10139.9 234.513  18
  -2  -3  12 10046.2 435.075   3
   2   3 -12 10607.5 251.080   8
  -2   3  12 10647.0 232.215  12
  -2  -3  11 43.8815 17.3297  19
   2   3 -11-52.8277 25.9158  18
  -2   3  11 52.7757 46.1991   3
  -2  -3  11-2.03447 41.1656   3
   2   3 -11 41.4126 25.0322   8
  -2   3  11 38.7791 19.3365  12
  -2   3  10 248.716 34.5942  19
  -2   3  10 273.506 78.1096   3
  -2  -3  10 249.094 64.2044   3
  -2   3  10 336.940 33.5005  12
   2   3 -10 280.761 36.4377   8
  -2  -3   9 24935.0 664.701   3
  -2   3   9 26617.5 693.882   3
  -2   3   8 7721.05 324.051   3
  -2  -3   8 7642.10 324.300   3
  -2   3   7 30828.6 694.127   3
  -2  -3   7 29759.5 706.761   3
  -2   3   6 458.074 71.0895   3
  -2  -3   6 569.967 86.9178   3
   2   3  -6 525.781 60.1405   2
   2   3  -6 614.217 57.2468   1
  -2   3   5 30397.5 645.069   3
  -2  -3   5 30311.2 684.588   3
   2   3  -5 30403.3 591.146   2
  -2   3   4 27360.0 595.210   3
   2   3  -4 27997.2 562.779   2
   2   3  -3 21.7897 22.8605   2
  -2   3   3-2.32717 26.1400   3
  -2   3   3-4.12321 29.7114   4
  -2   3   2 2000.44 123.308   4
   2   3  -2 2034.54 125.079   2
  -2   3   1 13267.5 343.595   4
   2   3  -1 11953.5 339.583   2
   2   3   0 13466.1 366.620   2
  -2   3   0 14027.6 355.339   5
  -2   3   0 14044.1 356.382   4
   2   3   1 7524.98 263.902   2
  -2   3  -1 7014.61 237.865   5
  -2   3  -1 7646.05 243.310   4
  -2   3  -2 89658.0 1409.74   5
   2   3   2 93886.5 1480.83   2
   2   3   3 1777.51 136.108   2
  -2   3  -3 1728.85 114.727   5
   2  -3   3 1966.52 126.419   2
  -2   3  -4 12809.1 348.878   5
   2  -3   4 13253.1 349.250   2
   2   3   5 37699.2 798.317   2
  -2   3  -5 36700.3 712.250   5
   2  -3   5 35562.1 682.408   2
   2   3   6 660.044 98.8571   2
  -2   3  -6 693.677 93.6649   6
   2  -3   6 657.997 70.8574   2
  -2   3  -7 8481.77 348.651   6
   2  -3   7 8101.86 268.089   2
  -2   3  -8 32155.9 779.090   6
   2   3   8 28002.6 763.783   2
  -2  -3  -9 6352.63 170.478  19
  -2   3  -9 6776.41 172.533  10
  -2   3  -9 6890.87 341.824   6
  -2  -3  -9 7132.13 175.709  10
  -2   3  -9 7005.36 190.831   7
  -2   3 -10 12736.9 263.762  10
  -2   3 -10 10929.4 458.030   6
  -2  -3 -10 13258.2 268.348  10
   2   3  10 12390.1 506.324   2
  -2   3 -10 12617.7 284.937   7
  -2  -3 -10 10903.6 251.681  19
  -2  -3 -11 15163.6 310.546  19
  -2   3 -11 15941.9 316.330  10
  -2   3 -11 14889.1 552.219   6
  -2  -3 -11 15775.8 317.972  10
  -2   3 -11 15724.8 339.153   7
  -2   3 -12-4.80436 50.2731   6
  -2   3 -12 112.188 30.8480   7
  -2   3 -12 152.427 31.2937  10
  -2  -3 -12 105.832 27.8161  10
  -2  -3 -12 111.076 23.6124  19
   2   3  12 94.6098 48.8748   2
  -2   3 -13 4464.25 160.111   7
  -2   3 -13 4734.87 303.571   6
  -2   3 -13 4219.21 140.371  10
  -2  -3 -13 4322.21 144.643  10
  -2  -3 -13 4338.22 138.702  19
  -2  -3 -14 14465.9 293.478  19
  -2   3 -14 14045.6 296.928  10
  -2  -3 -14 14028.0 301.194  10
  -2   3 -14 14945.1 325.470   7
  -2  -3 -15 3025.18 109.091  19
  -2   3 -15 2930.26 113.012  10
  -2  -3 -15 2902.43 114.747  10
  -2   3 -15 3093.39 127.317   7
  -2   3 -16 1470.08 76.5225  10
  -2  -3 -16 1603.70 74.6747  19
  -2   3 -16 1657.40 88.0906   7
  -2  -3 -16 1659.67 83.3047  10
  -2   3 -17 1674.55 78.1442  10
  -2  -3 -17 1640.89 78.9799  10
  -2  -3 -17 1642.36 71.2360  19
  -2   3 -17 1640.91 83.7853   7
  -2   3 -18 327.335 34.1807  10
  -2  -3 -18 296.060 33.4157  10
  -2  -3 -18 341.167 30.8111  19
  -2   3 -18 358.859 37.8910   7
  -2   3 -19 177.822 26.1131   7
  -2   3 -19 196.056 25.4789  10
  -2  -3 -19 219.653 27.3765  10
  -2   3 -20 640.886 38.1340  10
  -2  -3 -20 616.502 38.8081  10
  -2   3 -20 661.583 40.4823   7
  -2   3 -21-7.91588 9.25976  10
  -2  -3 -21-4.88116 10.2025  10
   2   4 -22 19.2043 13.8296   7
   2  -4 -22 15.2768 14.2078  15
  -2   4  22 20.3888 14.8323  12
   2   4 -21 33.5021 16.2464   7
   2   4 -21 24.5805 15.5728  18
  -2   4  21 53.5725 20.2834  12
   2   4 -20 1315.56 64.9676   7
   2   4 -20 1442.61 72.3534  18
  -2   4  20 1418.31 75.8644  12
   2   4 -19 2957.79 112.109  18
  -2   4  19 2935.95 115.329  12
  -2  -4  19 2858.06 89.2511  12
   2   4 -18 3703.88 131.653  18
  -2   4  18 3819.56 137.552  12
   2   4 -17 48.7033 25.7945  18
   2   4 -17 67.3949 23.7645   8
  -2   4  17 40.5870 27.3444  12
  -2  -4  17 12.3446 15.5098  12
   2   4 -16 4964.02 161.509  18
   2   4 -16 5141.81 161.293   8
  -2   4  16 5282.02 167.435  12
  -2  -4  16 4917.33 135.403  12
   2   4 -15 409.107 49.4107  18
   2   4 -15 406.256 45.7219   8
  -2  -4  15 386.607 37.4658  12
  -2   4  15 363.828 45.4840  12
   2   4 -14 150.079 31.6544  18
   2   4 -14 126.036 33.0174   8
  -2   4  14 127.694 30.2573  12
   2   4 -13 868.825 63.9862  18
   2   4 -13 833.371 66.0787   8
  -2   4  13 855.979 137.688   3
  -2  -4  13 1030.55 137.682   3
  -2   4  13 782.822 60.6859  12
  -2   4  12 2052.85 204.534   3
  -2  -4  12 2254.17 200.606   3
   2   4 -12 2056.03 95.3888  18
   2   4 -12 2043.45 101.251   8
  -2   4  12 1962.36 92.4230  12
  -2  -4  11 1176.37 139.008   3
   2   4 -11 1269.26 73.2788  18
  -2   4  11 1367.74 156.583   3
   2   4 -11 1426.49 82.5077   8
  -2   4  11 1352.53 73.8697  12
  -2  -4  11 1429.62 65.2578  19
  -2   4  10 33780.5 840.347   3
  -2  -4  10 33413.5 823.809   3
   2   4 -10 33877.3 570.565   8
  -2   4  10 33469.0 543.235  12
   2   4 -10 32771.3 548.376  18
  -2   4   9 4165.42 246.076   3
  -2  -4   9 4362.03 253.293   3
   2   4  -9 4155.66 140.995   8
  -2   4   9 3992.28 122.909  12
  -2   4   8 4776.39 247.791   3
  -2  -4   8 4917.25 260.427   3
  -2  -4   7 83039.0 1482.36   3
  -2   4   7 85549.7 1441.42   3
   2   4  -6 119253. 1735.87   1
  -2   4   6 114756. 1827.47   3
  -2  -4   6 116616. 1900.65   3
  -2   4   6 116774. 1828.34   4
  -2   4   5 6712.99 254.986   3
   2   4  -5 6959.97 233.972   2
  -2   4   5 6785.89 258.572   4
   2   4  -5 6987.73 231.899   1
  -2   4   4 16289.4 421.508   3
  -2   4   4 16645.0 434.293   4
  -2   4   3 3995.42 179.013   3
   2   4  -3 4016.08 183.471   2
  -2   4   3 3963.64 190.130   4
   2   4  -2 2538.41 148.449   2
  -2   4   2 2633.24 150.022   4
   2   4  -1 40.8958 33.2255   2
  -2   4   1 35.4048 28.1476   5
  -2   4   1 14.2702 31.4037   4
   2   4   0 60103.5 1066.91   2
  -2   4   0 60127.1 1038.96   5
  -2   4   0 61077.2 1036.08   4
   2   4   1 15546.4 436.911   2
  -2   4  -1 15405.5 407.406   5
   2   4   2 77202.1 1337.73   2
  -2   4  -2 77883.0 1286.45   5
  -2   4  -3 754.316 84.6587   5
   2   4   3 781.997 101.485   2
   2   4   4 416.269 77.4624   2
  -2   4  -4 410.182 67.0542   5
   2  -4   4 491.991 64.6281   2
   2   4   5 11916.8 431.258   2
  -2   4  -5 11920.4 373.742   5
   2  -4   5 12373.4 336.237   2
   2   4   6 1683.75 166.453   2
  -2   4  -6 1925.20 144.618   5
  -2   4  -7 391.786 41.1346   7
  -2  -4  -7 360.573 35.0951  19
   2   4   7 270.958 69.1523   2
  -2   4  -7 357.057 81.7343   6
  -2   4  -7 318.291 33.2689  17
  -2  -4  -8 4615.79 139.836  19
  -2   4  -8 4804.17 135.934  10
  -2   4  -8 5344.47 301.862   6
  -2  -4  -8 5612.34 143.859  10
   2   4   8 4452.73 294.312   2
  -2   4  -8 4612.76 137.049  17
  -2   4  -8 4913.13 142.559  16
  -2   4  -8 5221.32 157.698   7
  -2  -4  -9 252.621 34.2360  19
  -2   4  -9 300.105 40.9398   7
  -2  -4  -9 323.008 36.3049  10
  -2   4  -9 310.211 34.8329  17
  -2   4  -9 280.472 31.8799  10
   2   4   9 334.215 84.2144   2
  -2   4  -9 263.923 69.4826   6
  -2   4  -9 240.400 33.2546  16
  -2  -4 -10 6197.42 176.791  19
  -2   4 -10 6751.60 175.276  10
  -2   4 -10 6106.25 348.318   6
  -2  -4 -10 7374.99 182.333  10
  -2   4 -10 6875.86 198.834   7
  -2   4 -10 7272.68 180.430  17
  -2   4 -10 6933.79 183.619  16
   2   4  10 7069.79 387.945   2
  -2  -4 -11-14.1435 22.9434  19
  -2   4 -11 44.4480 28.2282   7
  -2   4 -11 32.9678 16.9688  10
  -2  -4 -11 77.1402 23.4521  10
  -2   4 -11 47.1112 48.1894   6
   2   4  11 15.7134 45.1678   2
  -2   4 -12 7914.78 223.058   7
  -2  -4 -12 7991.00 204.542  19
  -2   4 -12 7372.18 193.904  10
  -2   4 -12 8479.49 424.020   6
  -2  -4 -12 8534.94 206.410  10
   2   4  12 8519.19 423.556   2
  -2   4 -13 3007.23 113.185  10
  -2  -4 -13 3235.24 119.262  10
  -2   4 -13 3291.10 134.819   7
  -2  -4 -13 3301.73 121.035  19
  -2   4 -14 102.368 33.5897   7
  -2  -4 -14 72.3405 22.7757  19
  -2   4 -14 39.2693 19.4122  10
  -2  -4 -14 94.1393 26.5995  10
  -2  -4 -15 103.839 24.4878  19
  -2   4 -15 133.784 34.3865   7
  -2   4 -15 127.601 23.9683  10
  -2  -4 -15 130.232 26.7613  10
  -2  -4 -16 7584.51 183.578  19
  -2   4 -16 7625.67 182.078  10
  -2  -4 -16 7225.21 183.991  10
  -2   4 -16 7901.75 207.092   7
  -2  -4 -17 15.7490 15.6467  19
  -2   4 -17 8.15780 21.5011   7
  -2   4 -17-8.18677 14.9152  10
  -2  -4 -17 35.8232 18.7884  10
  -2   4 -18 320.636 36.3719   7
  -2   4 -18 281.323 28.6668  10
  -2  -4 -18 313.681 32.3427  10
  -2  -4 -18 327.114 30.1194  19
  -2   4 -19 11.0935 15.0298   7
  -2  -4 -19 21.4114 12.9275  19
  -2   4 -19 3.99388 10.6073  10
  -2  -4 -19 1.70583 12.2522  10
  -2  -4 -20 3000.88 81.9145  10
  -2   4 -20 2978.74 88.1957   7
  -2   4 -21 555.743 33.7236  13
   2  -5 -22 184.674 20.8020  15
  -2   5  22 240.380 27.0430  12
   2   5 -21 42.9074 15.0693   7
   2   5 -21 20.2815 14.4607  18
  -2   5  21 41.0667 19.2560  12
   2   5 -20 1630.59 67.7097   7
   2   5 -20 1675.47 74.4534  18
  -2   5  20 1700.45 81.4451  12
  -2   5  19 3459.29 125.173  12
   2   5 -19 3714.05 121.745  18
   2   5 -18 573.691 51.2282  18
  -2  -5  18 525.392 36.5216  12
   2   5 -17 7394.37 196.654  18
   2   5 -17 6740.03 152.466  17
  -2   5  17 7101.62 202.222  12
  -2  -5  17 7016.87 159.479  12
   2   5 -16 2080.96 95.5568   8
  -2   5  16 1998.08 101.772  12
  -2  -5  16 1994.16 78.6095  12
   2   5 -16 2026.88 99.9513  18
   2   5 -15 3104.61 125.574  18
   2   5 -15 2889.54 118.171   8
  -2   5  15 3252.10 130.672  12
   2   5 -14 4913.94 161.606  18
   2   5 -14 4806.57 159.404   8
  -2   5  14 4742.80 160.424  12
   2   5 -13 418.666 48.5782  18
   2   5 -13 347.605 42.6977   8
  -2   5  13 366.840 43.5024  12
   2   5 -12 202.149 34.0711  18
   2   5 -12 196.415 37.9818   8
  -2   5  12 137.775 30.7719  12
   2   5 -11 2460.44 106.928  18
  -2   5  11 2700.37 215.792   3
  -2  -5  11 2471.95 200.772   3
   2   5 -11 2492.04 112.980   8
  -2   5  11 2412.10 104.695  12
   2   5 -10 1427.35 78.4478  18
  -2   5  10 1629.74 156.675   3
  -2  -5  10 1612.88 159.651   3
   2   5 -10 1519.88 86.9226   8
  -2   5  10 1455.57 78.7709  12
   2   5  -9 5.38562 25.6418  18
  -2  -5   9 25.8315 41.7742   3
   2   5  -9 25.7865 21.3304   8
  -2   5   9 75.8154 24.5479  12
  -2   5   9 54.4188 31.7745   4
   2   5  -8 7384.50 199.927   8
  -2   5   8 7089.93 178.531  12
  -2   5   8 7374.82 302.264   4
   2   5  -7 1660.61 85.6813   8
  -2   5   7 1551.85 131.816   4
   2   5  -7 1831.23 120.547   1
   2   5  -6 3307.74 168.834   1
  -2   5   6 3464.89 194.188   4
   2   5  -5 24255.5 538.718   1
  -2   5   5 24590.4 580.854   4
   2   5  -4 5487.07 222.863   1
  -2   5   4 5375.67 237.042   4
   2   5  -3 1118.71 105.257   2
  -2   5   3 1135.30 105.612   4
   2   5  -2 403.060 69.9463   2
  -2   5   2 398.235 66.0609   5
  -2   5   2 435.614 68.3414   4
  -2   5   1 26122.5 606.063   5
   2   5  -1 26341.8 626.637   2
  -2   5   1 26682.9 590.383   4
   2   5   0 33398.3 751.278   2
  -2   5   0 34247.0 725.368   5
   2   5   1 1769.59 150.969   2
  -2   5  -1 1544.09 127.926   5
   2   5   2 107.980 53.3671   2
  -2   5  -2 133.837 44.4856   5
   2   5   3 88566.9 1598.30   2
  -2   5  -3 90826.1 1505.57   5
   2   5   4 5671.54 303.802   2
  -2   5  -4 5776.75 264.566   5
   2  -5   4 6432.70 240.769   2
  -2  -5  -5 2151.94 82.3923  19
   2   5   5 1796.20 181.116   2
  -2   5  -5 2236.56 87.5984  16
  -2   5  -5 1866.47 150.006   5
  -2   5  -5 2095.61 90.4026  13
  -2   5  -5 1954.15 86.3391   7
  -2  -5  -6 6155.45 154.658  19
  -2   5  -6 5366.78 149.264  17
   2   5   6 5473.57 321.776   2
  -2   5  -6 6193.22 162.298  16
  -2   5  -6 5668.62 274.616   5
  -2   5  -6 5894.30 166.290   7
  -2   5  -7 15884.6 308.135  16
   2   5   7 15028.1 564.765   2
  -2  -5  -7 15457.1 297.402  19
  -2   5  -7 16074.4 319.987   7
  -2  -5  -8 688.855 52.5192  19
  -2   5  -8 726.476 53.2877  17
  -2   5  -8 629.353 51.4765  16
  -2   5  -8 713.403 123.535   6
   2   5   8 607.238 115.059   2
  -2   5  -8 689.761 57.4687   7
  -2   5  -9 15909.7 335.604   7
  -2   5  -9 16860.3 601.750   6
  -2   5  -9 16495.9 312.808  17
  -2   5  -9 14864.0 314.190  16
  -2  -5  -9 14237.1 304.055  19
   2   5   9 16255.6 610.117   2
  -2  -5 -10 929.172 64.1352  19
  -2   5 -10 1164.37 158.559   6
  -2   5 -10 1163.32 67.6658  17
  -2   5 -10 933.614 71.6407   7
  -2   5 -10 944.087 65.4812  16
   2   5  10 1187.33 169.823   2
  -2  -5 -11 3194.76 120.639  19
  -2   5 -11 3062.38 260.848   6
  -2  -5 -11 3306.62 113.803  10
  -2   5 -11 3445.17 121.121  17
  -2   5 -11 3247.93 124.012  16
   2   5  11 3214.18 262.743   2
  -2   5 -11 3321.15 135.193   7
  -2  -5 -12 2271.80 100.849  19
  -2   5 -12 2533.30 104.723  16
  -2  -5 -12 2357.80 95.2542  10
  -2   5 -12 2372.82 114.791   7
  -2  -5 -13 6371.89 175.941  19
  -2  -5 -13 5875.10 163.162  10
  -2   5 -13 6240.72 169.008  16
  -2   5 -13 6317.44 192.164   7
  -2  -5 -14 4507.25 142.056  19
  -2  -5 -14 4540.47 137.219  10
  -2   5 -14 4800.24 162.531   7
  -2  -5 -15 7464.28 187.921  19
  -2  -5 -15 7531.22 183.628  10
  -2  -5 -16 445.338 40.3038  19
  -2   5 -16 419.117 44.2177   7
  -2  -5 -16 418.652 36.9841  10
  -2   5 -17 176.412 29.3809   7
  -2  -5 -17 218.759 28.3938  19
  -2  -5 -17 188.259 24.5426  10
  -2  -5 -18 311.007 27.5674  10
  -2  -5 -18 338.452 30.7945  19
  -2   5 -18 358.460 35.9073   7
  -2  -5 -19 256.702 24.3110  19
  -2   5 -19 297.900 29.7502   7
  -2  -5 -19 256.453 22.9934  10
  -2   5 -20 641.403 37.9486  13
  -2   5 -20 582.999 34.8557   7
   2   6 -21 472.205 31.6308  18
   2  -6 -21 447.882 29.9276  15
  -2   6  21 425.043 35.6286  12
   2   6 -20-20.1557 18.4072  18
  -2   6  20 30.3370 19.2489  12
   2   6 -20 18.7570 12.0553   7
   2   6 -19 370.382 31.3467   7
   2   6 -19 413.073 39.0825  18
  -2   6  19 388.975 42.7397  12
   2   6 -18 86.5809 19.6712   7
   2   6 -18 68.2680 22.7801  18
   2   6 -18 105.072 17.4430  17
  -2   6  18 70.7459 28.5863  12
   2   6 -17 80.0377 21.6513   7
   2   6 -17 94.3530 28.6492  18
   2   6 -17 80.2511 17.1102  17
  -2   6  17 126.020 36.9392  12
  -2  -6  17 63.1687 15.5734  12
   2   6 -16 277.265 40.4552  18
   2   6 -16 229.437 31.0028   7
  -2   6  16 321.596 47.4370  12
  -2  -6  16 261.392 28.4127  12
   2   6 -15 638.158 58.7754  18
   2   6 -15 559.344 51.0895   8
  -2   6  15 733.008 50.7471  14
  -2   6  15 666.857 61.8027  12
   2   6 -14 53.4261 28.8058  18
   2   6 -14-9.38920 23.7969   8
  -2   6  14 34.7533 28.4792  12
   2   6 -13 362.151 45.8866  18
   2   6 -13 424.829 48.5711   8
  -2   6  13 378.247 48.3742  12
   2   6 -12 263.548 37.9221  18
   2   6 -12 195.972 66.3038   6
   2   6 -12 253.853 39.3170   8
  -2   6  12 274.520 41.8717  12
   2   6 -11 2486.55 111.443  18
   2   6 -11 2411.71 193.792   6
   2   6 -11 2517.38 114.775   8
  -2   6  11 2471.73 112.590  12
  -2   6  11 2597.95 189.123   4
   2   6 -10 908.127 66.2684  18
   2   6 -10 884.236 116.275   6
   2   6 -10 1010.75 73.9233   8
  -2   6  10 951.726 67.6093  12
  -2   6  10 1207.08 126.614   4
   2   6  -9 7776.47 208.092  18
   2   6  -9 8276.47 222.092   8
  -2   6   9 7956.04 208.177  12
  -2   6   9 8207.15 334.939   4
   2   6  -8 127.247 29.5639  18
   2   6  -8 111.602 31.7704   8
  -2   6   8 126.905 28.0666  12
  -2   6   8 123.315 44.6879   4
   2   6  -7 11601.4 360.330   1
   2   6  -7 11409.6 260.870  18
   2   6  -7 11492.5 272.500   8
  -2   6   7 11621.7 254.557  12
  -2   6   7 12163.0 404.944   4
   2   6  -6 4682.35 157.723   8
   2   6  -6 4474.81 212.739   1
  -2   6   6 4589.16 141.901  12
  -2   6   6 4872.25 241.818   4
   2   6  -5 6789.55 270.343   1
  -2   6   5 7705.59 182.665  14
   2   6  -5 7241.77 200.172   8
  -2   6   5 7177.42 294.377   4
   2   6  -4 1211.03 111.115   1
  -2   6   4 1438.60 70.2041  14
   2   6  -4 1335.28 77.7926   8
  -2   6   4 1248.60 124.325   5
  -2   6   4 1122.61 113.569   4
  -2   6   3 2344.32 91.6125  14
   2   6  -3 2380.64 103.676   8
  -2   6   3 2064.23 161.540   5
   2   6  -3 2072.30 146.690   1
  -2   6   3 2346.54 157.885   4
   2   6  -2 1264.29 74.5108   8
   2   6  -2 1300.58 132.248   2
  -2   6   2 1357.05 68.2945  14
  -2   6   2 1243.07 124.434   5
  -2   6   2 1209.95 113.367   4
   2   6  -1 5198.05 271.076   2
  -2   6   1 4826.91 247.869   5
   2   6   0 106.628 54.9573   2
  -2   6   0 138.687 48.6614   5
   2   6   1 34.8175 41.5114   2
  -2   6  -1 66.6968 21.3434   9
  -2   6  -1 140.508 26.9499  16
  -2   6  -1 87.3787 20.4165  14
  -2   6  -1 73.3877 42.6819   5
   2   6   2 17601.3 590.778   2
  -2   6  -2 19726.6 365.048   9
  -2   6  -2 20419.2 356.473  16
  -2   6  -2 18422.2 538.191   5
  -2  -6  -2 19051.7 337.345  19
  -2   6  -2 19937.1 361.739  13
   2   6   2 20196.2 390.795   8
  -2   6  -2 19522.1 359.006   7
  -2   6  -3 599.369 47.6537  16
  -2   6  -3 633.183 49.3525   9
   2   6   3 762.135 117.457   2
  -2  -6  -3 597.942 42.0723  19
  -2   6  -3 564.963 46.3358  13
   2   6   3 542.577 51.7771   8
  -2   6  -3 505.265 89.5862   5
  -2   6  -3 577.890 48.4687   7
  -2   6  -3 568.067 46.0899  11
  -2  -6  -4 5353.54 142.144  19
  -2   6  -4 5378.10 155.207  11
  -2   6  -4 5526.96 142.238  17
   2   6   4 5178.69 314.884   2
  -2   6  -4 5398.77 158.146   9
  -2   6  -4 5318.37 152.865  16
  -2   6  -4 5166.23 269.650   5
  -2   6  -4 5280.09 154.523  13
   2   6   4 5880.37 181.190   8
  -2   6  -4 5343.68 156.101   7
  -2  -6  -5 11903.2 246.749  19
  -2   6  -5 12141.2 249.719  17
  -2   6  -5 12661.4 267.930  16
   2   6   5 12249.0 507.841   2
  -2   6  -5 11868.0 430.759   5
  -2   6  -5 12245.0 266.725  13
   2   6   5 12628.9 297.509   8
  -2   6  -5 12198.6 268.965   9
  -2   6  -5 12462.1 268.817   7
  -2   6  -5 12708.4 267.858  11
  -2  -6  -6 13640.4 271.605  19
  -2   6  -6 13646.6 287.841  16
  -2   6  -6 13922.3 293.154   9
   2   6   6 13438.3 541.868   2
  -2   6  -6 13019.5 466.461   5
  -2   6  -6 13607.2 287.854  13
   2   6   6 13594.4 315.041   8
  -2   6  -6 13715.6 290.539   7
  -2   6  -6 13538.7 286.580  11
  -2  -6  -7 618.354 50.5144  19
   2   6   7 447.774 105.597   2
  -2   6  -7 579.288 48.8729  17
  -2   6  -7 621.838 54.3514  16
  -2   6  -7 684.530 55.8660   9
  -2   6  -7 646.581 54.7047  13
   2   6   7 566.584 57.7579   8
  -2   6  -7 661.778 52.3794  11
  -2   6  -7 637.058 55.9293   7
  -2   6  -8 2337.25 97.2244  17
  -2   6  -8 2167.30 102.213  16
  -2   6  -8 2237.77 103.146   9
  -2  -6  -8 2266.41 97.5764  19
   2   6   8 2233.55 219.220   2
  -2   6  -8 2470.08 105.554  11
  -2   6  -8 2348.52 108.107   7
  -2  -6  -9 827.612 60.1988  19
  -2   6  -9 923.428 61.4751  17
  -2   6  -9 827.585 64.7145  16
  -2   6  -9 862.158 63.2383   9
   2   6   9 893.157 143.350   2
  -2   6  -9 917.285 69.1992   7
  -2  -6 -10 459.074 46.9924  19
  -2   6 -10 449.420 52.4016   7
  -2   6 -10 543.786 49.6093  17
  -2   6 -10 448.317 48.4949  16
  -2   6 -10 471.092 48.4586   9
  -2  -6 -11 4909.06 155.438  19
  -2   6 -11 5622.61 159.634  17
  -2   6 -11 5104.84 160.987  16
  -2   6 -11 5150.82 161.983   9
  -2   6 -11 5057.57 170.681   7
  -2  -6 -12 1887.18 91.2946  19
  -2   6 -12 1797.21 89.4332  16
  -2   6 -12 2039.75 95.7542   9
  -2   6 -12 1783.41 98.2710   7
  -2  -6 -13 2690.86 108.415  19
  -2   6 -13 2663.49 105.251  16
  -2   6 -13 2852.11 111.040   9
  -2   6 -13 2702.49 119.656   7
  -2  -6 -14 5458.95 157.170  19
  -2   6 -14 5582.11 153.544  16
  -2   6 -14 5701.94 175.478   7
  -2  -6 -15 7010.77 176.046  19
  -2   6 -15 7002.66 192.241   7
  -2   6 -16 132.807 29.1116   7
  -2  -6 -16 208.041 29.4169  19
  -2  -6 -17 977.376 51.7457  19
  -2   6 -17 873.022 54.6577  13
  -2   6 -17 963.712 57.8389   7
  -2   6 -18-20.8247 15.4351   7
  -2  -6 -18-2.30980 11.5338  19
  -2   6 -18-22.4726 16.4820  13
  -2  -6 -19 2157.09 65.4093  19
  -2   6 -19 2330.43 75.0327  13
  -2   6 -19 2235.67 74.1994   7
   2   7 -20 396.888 29.3100  18
  -2   7  20 335.708 34.7968  12
   2   7 -19 1632.55 67.2397  18
   2   7 -19 1584.91 49.7720  17
  -2   7  19 1648.01 79.6295  12
   2   7 -18 25.7331 17.7059  18
   2   7 -18 56.1372 15.5073  17
  -2   7  18 53.8754 24.2199  12
   2   7 -17 2935.92 107.652  18
   2   7 -17 2758.02 84.7895  17
  -2   7  17 2928.98 120.003  12
   2   7 -16 3872.75 131.638  18
  -2   7  16 3967.50 146.780  12
  -2  -7  16 3881.83 104.855  12
   2   7 -15 411.569 48.3853  18
  -2   7  15 455.926 55.5600  12
   2   7 -14 1060.09 72.9885  18
   2   7 -14 1072.10 68.0484   8
  -2   7  14 1130.76 61.8639  14
  -2   7  14 1118.07 80.2828  12
   2   7 -13 712.535 61.0098  18
   2   7 -13 717.818 60.5303   8
  -2   7  13 877.865 55.8309  14
  -2   7  13 738.607 65.6227  12
   2   7 -12 271.000 40.5396  18
  -2   7  12 333.720 37.8483  14
   2   7 -12 329.885 44.0955   8
  -2   7  12 293.661 44.4115  12
   2   7 -11 100.692 29.7930  18
  -2   7  11 126.469 24.9122  14
   2   7 -11 88.1444 28.3975   8
  -2   7  11 46.5605 27.7576  12
   2   7 -10 414.476 47.9310  18
  -2   7  10 476.124 44.1922  14
   2   7 -10 389.136 47.3586   8
  -2   7  10 435.369 49.6286  12
   2   7  -9 263.820 40.1095  18
  -2   7   9 288.945 35.5426  14
   2   7  -9 218.138 39.5931   8
  -2   7   9 236.459 38.9648  12
  -2   7   9 129.196 48.0500   4
   2   7  -8 4796.69 159.386  18
   2   7  -8 4975.49 167.880   8
  -2   7   8 5114.25 150.621  14
  -2   7   8 5657.94 303.408   5
  -2   7   8 5121.16 163.681  12
  -2   7   8 5479.89 270.141   4
   2   7  -7 3558.83 200.570   1
   2   7  -7 3745.14 141.434   8
  -2   7   7 3881.85 127.416  14
  -2   7   7 3729.34 242.073   5
  -2   7   7 3737.36 135.207  12
   2   7  -7 3623.51 134.563  18
  -2   7   7 3778.55 220.650   4
   2   7  -6 11.9848 22.9194  18
  -2   7   6 10.8491 17.8169  14
  -2   7   6-11.9005 40.4151   5
   2   7  -6 12.3937 26.7822   1
   2   7  -6 47.1550 26.6941   8
  -2   7   6-43.5728 24.1734  12
  -2   7   6 17.8957 33.0647   4
   2   7  -5 804.806 59.4967  18
   2   7  -5 715.023 92.6093   1
  -2   7   5 829.764 57.4714  14
   2   7  -5 751.877 63.1071   8
  -2   7   5 847.542 112.746   5
  -2   7   5 816.131 99.4756   4
   2   7  -4 137.230 48.0495   1
   2   7  -4 115.495 26.5444  18
  -2   7   4 112.282 24.3361  16
  -2   7   4 106.604 26.5274  14
  -2   7   4 83.7930 49.5221   5
   2   7  -4 136.425 33.3515   8
  -2   7   4 119.800 42.2676   4
   2   7  -3 2328.80 165.607   1
  -2   7   3 2362.99 91.0127  16
  -2   7   3 2345.73 96.5524  14
   2   7  -3 2354.59 109.122   8
  -2   7   3 2255.77 179.959   5
  -2  -7   2 5783.42 141.337  19
  -2   7   2 5740.40 153.287  16
   2   7  -2 5758.24 176.868   8
  -2   7   2 5641.14 161.866  14
  -2   7   2 5456.14 283.448   5
   2   7  -2 5300.44 260.122   1
  -2   7   1 1663.03 77.5412  16
  -2   7   1 1657.02 83.9467  11
  -2   7   1 1551.13 79.2422  14
  -2   7   1 1810.40 161.992   5
   2   7  -1 1750.37 91.8680   8
  -2  -7   1 1651.19 69.4560  19
   2   7  -1 1727.28 146.095   1
  -2   7   0 15385.1 309.370   9
  -2   7   0 15124.0 300.120  16
   2   7   0 15913.6 533.965   2
  -2  -7   0 15195.2 281.860  19
  -2   7   0 15620.0 505.880   5
   2   7   0 15195.2 328.288   8
  -2   7   0 15807.3 314.121  11
  -2   7  -1 10905.1 248.928   9
  -2   7  -1 11399.4 245.454  16
   2   7   1 11355.6 457.460   2
  -2  -7  -1 11215.8 226.710  19
  -2   7  -1 11385.2 426.635   5
   2   7   1 10899.0 267.302   8
  -2   7  -1 11334.3 252.969  11
  -2  -7  -2 10021.7 215.555  19
  -2   7  -2 10305.9 233.447  13
  -2   7  -2 10187.8 239.356  11
  -2   7  -2 10532.0 240.950   9
  -2   7  -2 10654.3 237.578  16
   2   7   2 10485.0 452.965   2
  -2   7  -2 10500.7 408.890   5
   2   7   2 10477.4 261.077   8
  -2   7  -2 10502.6 237.389   7
  -2  -7  -3 5552.01 146.832  19
  -2   7  -3 5643.73 165.835   9
  -2   7  -3 5798.44 166.370  16
   2   7   3 5647.79 331.976   2
  -2   7  -3 5385.37 293.354   5
  -2   7  -3 5450.42 159.059  13
   2   7   3 5939.56 187.573   8
  -2   7  -3 5504.57 161.025   7
  -2   7  -3 5596.15 165.468  11
  -2   7  -4 32.2097 22.4381  11
  -2  -7  -4 56.1278 18.4471  19
  -2   7  -4 59.7415 22.1590   9
  -2   7  -4 53.4783 27.1748  16
   2   7   4 11.3628 40.0032   2
  -2   7  -4 41.6006 19.8765  13
  -2   7  -4 32.9411 38.7450   5
   2   7   4 151.017 35.4723   8
  -2   7  -4 25.3192 23.5443   7
  -2   7  -5 10438.2 223.679  17
  -2   7  -5 9757.77 238.019   9
  -2   7  -5 10259.3 244.716  16
  -2   7  -5 9568.66 409.810   5
   2   7   5 10918.3 488.395   2
  -2   7  -5 9874.75 236.537  13
   2   7   5 10642.9 271.453   8
  -2  -7  -5 10430.4 224.752  19
  -2   7  -5 9734.30 238.474   7
  -2   7  -5 9857.28 240.586  11
  -2  -7  -6 25348.1 433.978  19
  -2   7  -6 23518.9 424.737  17
  -2   7  -6 25150.8 452.381   9
  -2   7  -6 24925.3 458.910  16
   2   7   6 25441.2 775.094   2
  -2   7  -6 25191.1 452.234  13
   2   7   6 25009.3 488.402   8
  -2   7  -6 24519.3 453.972   7
  -2   7  -6 24794.6 454.251  11
  -2  -7  -7 70.3349 24.3633  19
  -2   7  -7 133.632 34.3953   7
  -2   7  -7 41.1274 19.4411  17
  -2   7  -7 77.0596 29.3898  11
  -2   7  -7 59.7528 24.3489   9
  -2   7  -7 64.2469 30.4040  16
   2   7   7 114.898 64.5948   2
  -2   7  -7 56.5527 24.4590  13
   2   7   7 40.3646 31.2885   8
  -2  -7  -8 1657.67 83.9897  19
  -2   7  -8 1633.26 82.2294  17
  -2   7  -8 1467.08 88.1703  16
  -2   7  -8 1612.24 85.9290   9
  -2   7  -8 1516.41 86.6542  13
   2   7   8 1566.72 95.6214   8
  -2   7  -8 1679.89 89.6560  11
  -2   7  -8 1615.46 90.3319   7
  -2  -7  -9 4333.28 142.572  19
  -2   7  -9 4635.71 142.901  17
  -2   7  -9 4000.25 148.235  16
  -2   7  -9 4223.75 149.023  13
   2   7   9 4734.17 166.669   8
  -2   7  -9 4308.28 150.119  11
  -2   7  -9 4407.34 155.466   7
  -2   7  -9 4387.93 145.537   9
  -2  -7 -10 5266.76 158.415  19
  -2   7 -10 5349.21 155.309  17
  -2   7 -10 4803.30 159.753  16
  -2   7 -10 5028.58 155.833   9
  -2   7 -10 4721.13 160.243  13
  -2   7 -10 5146.24 163.243  11
  -2   7 -10 4775.00 164.427   7
  -2  -7 -11 7454.71 192.390  19
  -2   7 -11 6670.64 190.228  16
  -2   7 -11 7199.70 187.872   9
  -2   7 -11 6572.75 193.492  13
  -2   7 -11 6460.78 195.787   7
  -2  -7 -12 599.941 51.4043  19
  -2   7 -12 457.092 48.1080  16
  -2   7 -12 509.182 51.1849  13
  -2   7 -12 505.601 53.7381   7
  -2  -7 -13 2432.29 99.4744  19
  -2   7 -13 2266.33 96.5747  16
  -2   7 -13 2295.42 103.154  13
  -2   7 -13 2325.27 106.429   7
  -2  -7 -14 2057.33 88.1181  19
  -2   7 -14 2005.77 84.4104  16
  -2   7 -14 1910.47 90.6328  13
  -2   7 -14 2052.69 95.7497   7
  -2   7 -15 7.08211 23.1375   7
  -2  -7 -15-2.73354 18.5501  19
  -2   7 -15 50.9060 18.6214  16
  -2   7 -15 10.7974 18.7530  13
  -2  -7 -16 2436.75 85.5919  19
  -2   7 -16 2512.31 93.0053  13
  -2   7 -16 2514.34 95.1449   7
  -2  -7 -17 210.910 24.7011  19
  -2   7 -17 230.549 28.6658   7
  -2   7 -17 201.365 25.8663  13
  -2  -7 -18 778.642 39.1242  19
  -2   7 -18 805.005 42.3024  13
  -2   7 -18 856.168 45.2882   7
  -2   7 -19 772.582 37.0816   7
   2  -8 -19 14.8478 8.95206  19
   2   8 -19-16.2383 13.5476  18
  -2   8  19 2.77836 15.9930  12
   2   8 -18 218.072 25.4384  18
   2   8 -18 203.969 19.0214  17
  -2   8  18 199.912 33.9429  12
   2   8 -17 1256.52 63.1321  18
   2   8 -17 1249.19 50.3894  17
  -2   8  17 1294.85 75.7136  12
   2   8 -16 259.159 33.3946  18
   2   8 -16 285.212 27.2296  17
  -2   8  16 317.277 44.5199  12
   2   8 -15 2261.98 96.4300  18
  -2   8  15 2408.11 113.203  12
   2   8 -14 529.341 50.6966  18
  -2   8  14 531.490 57.4123  12
   2   8 -13-24.4928 25.8908  18
   2   8 -13 40.6939 20.2331   8
  -2   8  13 18.0650 27.2283  12
   2   8 -12 442.786 47.2698  18
   2   8 -12 485.541 49.8101   8
  -2   8  12 489.604 56.1858  12
  -2   8  12 461.747 41.8537  14
   2   8 -11 1119.46 74.8391  18
   2   8 -11 980.044 70.3712   8
  -2   8  11 1008.93 62.0300  14
  -2   8  11 946.056 74.7899  12
   2   8 -10 361.362 43.9857  18
  -2   8  10 320.366 37.7375  14
   2   8 -10 354.229 44.8599   8
  -2   8  10 358.466 47.8800  12
   2   8  -9 2715.28 118.314  18
   2   8  -9 2921.59 124.485   8
  -2   8   9 2741.27 107.510  14
  -2   8   9 2713.78 122.597  12
   2   8  -8 1193.52 77.9723  18
   2   8  -8 1354.65 86.0625   8
  -2   8   8 1397.21 75.4700  14
  -2   8   8 1502.50 88.5653  12
   2   8  -7 1898.68 96.8575  18
  -2   8   7 1916.80 90.5249  14
   2   8  -7 1859.87 99.7835   8
  -2   8   7 2017.62 182.211   5
  -2   8   7 1837.92 98.1510  12
  -2   8   7 1882.69 154.632   4
   2   8  -6 11429.5 402.932   1
   2   8  -6 11756.5 272.391  18
  -2   8   6 11166.7 255.017  14
   2   8  -6 11756.7 282.475   8
  -2   8   6 11805.1 458.227   5
  -2   8   5 5378.39 160.986  14
   2   8  -5 5352.07 168.581  18
   2   8  -5 5588.01 181.265   8
  -2   8   5 5794.56 310.473   5
   2   8  -5 5438.75 270.472   1
   2   8  -4 2738.20 114.889  18
  -2   8   4 2499.62 106.699  14
   2   8  -4 2782.13 122.401   8
  -2   8   4 2929.51 219.068   5
   2   8  -4 2701.54 191.186   1
  -2   8   3 334.440 43.9753  11
   2   8  -3 404.637 47.0036  18
   2   8  -3 364.965 76.2389   1
  -2   8   3 475.659 44.8429  16
  -2   8   3 347.759 42.2886  14
   2   8  -3 420.148 52.8966   8
  -2   8   3 337.306 86.6102   5
   2   8  -2 21022.5 589.497   1
  -2   8   2 20886.4 385.236  16
  -2   8   2 21375.2 405.622  11
  -2   8   2 21998.8 651.183   5
   2   8  -2 20591.3 416.588   8
   2   8  -1 1383.40 139.173   1
  -2   8   1 1299.09 78.9069  11
  -2   8   1 1263.09 72.9700  16
  -2   8   1 1270.33 146.014   5
   2   8  -1 1302.18 83.2774   8
  -2   8   0 81.4155 28.7203  11
  -2   8   0 83.9169 27.7934  16
  -2   8   0 23.7462 49.8848   5
  -2  -8   0 37.2657 17.4658  19
   2   8   0 38.7585 49.0533   1
   2   8   0 43.8643 29.5339   8
  -2  -8  -1 36745.8 569.632  19
  -2   8  -1 35377.0 601.799  16
  -2   8  -1 36427.5 905.647   5
   2   8   1 37319.3 639.303   8
  -2   8  -1 36465.0 614.212  11
   2   8   1 37268.7 853.551   1
  -2   8  -2 48451.2 780.945  11
  -2  -8  -2 48903.3 738.154  19
  -2   8  -2 49043.2 778.303  16
  -2   8  -2 49295.9 1104.78   5
   2   8   2 50216.8 811.703   8
   2   8   2 51364.7 1055.78   1
   2   8   2 47922.5 1093.30   2
  -2  -8  -3 4682.48 133.524  19
  -2   8  -3 4402.89 144.947   9
  -2   8  -3 4497.69 153.221  16
  -2   8  -3 4339.20 150.445  11
  -2   8  -3 4221.32 274.779   5
  -2   8  -3 4591.51 142.324  13
   2   8   3 4392.80 165.594   8
   2   8   3 4454.05 282.936   2
  -2  -8  -4 7065.68 175.513  19
  -2   8  -4 6980.23 190.963   9
  -2   8  -4 7056.16 201.655  16
  -2   8  -4 7034.82 360.975   5
  -2   8  -4 7080.20 187.181  13
   2   8   4 7145.42 217.674   8
   2   8   4 7223.10 370.502   2
  -2   8  -4 6850.01 189.637   7
  -2   8  -4 6954.97 198.711  11
  -2   8  -5 30.6247 23.4855  11
  -2  -8  -5 19.2006 17.1773  19
  -2   8  -5 42.7778 23.9907   9
  -2   8  -5 12.1153 23.3971  16
   2   8   5 100.503 74.2273   2
  -2   8  -5-7.65355 19.1249  13
  -2   8  -5-23.1013 46.0922   5
  -2   8  -5 6.94813 18.8344   7
   2   8   5 28.9562 28.9431   8
  -2  -8  -6 6774.41 175.694  19
  -2   8  -6 6672.95 169.739  17
  -2   8  -6 6539.62 182.627   9
  -2   8  -6 6645.25 196.659  16
  -2   8  -6 6369.92 180.872  13
   2   8   6 6175.77 205.575   8
  -2   8  -6 6344.70 186.261   7
  -2   8  -6 6684.76 195.014  11
  -2  -8  -7 4397.06 138.388  19
  -2   8  -7 4332.01 133.804  17
  -2   8  -7 4421.04 143.391   9
  -2   8  -7 4583.09 159.140  16
  -2   8  -7 4429.77 146.473  13
   2   8   7 4018.43 160.681   8
  -2   8  -7 4445.39 151.838   7
  -2   8  -7 4389.37 154.504  11
  -2  -8  -8 1033.76 66.1594  19
  -2   8  -8 1029.76 62.2555  17
  -2   8  -8 1043.69 64.9689   9
  -2   8  -8 994.863 72.7867  16
  -2   8  -8 1006.06 67.1646  13
   2   8   8 1012.36 78.8620   8
  -2   8  -8 1032.74 71.1325   7
  -2   8  -8 1000.32 70.9019  11
  -2   8  -9 682.033 52.1428  17
  -2   8  -9 594.004 49.0593   9
  -2   8  -9 637.952 59.2630  16
  -2  -8  -9 711.382 54.2231  19
  -2   8  -9 712.362 57.8174  13
   2   8   9 687.923 64.7283   8
  -2   8  -9 695.718 60.7414  11
  -2   8  -9 654.108 58.0779   7
  -2   8 -10 13.7816 24.3652  11
  -2   8 -10 48.7835 26.0788   7
  -2   8 -10 42.9847 29.6003  16
  -2  -8 -10 25.0356 19.7553  19
  -2   8 -10 52.7164 22.7231  13
   2   8  10 12.9732 23.3942   8
  -2  -8 -11 20.8742 21.3415  19
  -2   8 -11 22.5719 22.4026   7
  -2   8 -11 40.4757 24.1125  16
  -2   8 -11 30.7910 18.5485  13
  -2   8 -11 56.8531 24.1159  11
  -2   8 -12 3818.41 129.552  16
  -2  -8 -12 3766.06 125.388  19
  -2   8 -12 3941.91 131.802  13
  -2   8 -12 4044.21 132.808  11
  -2   8 -12 3841.79 135.656   7
  -2  -8 -13 43.3537 22.6463  19
  -2   8 -13 7.72151 21.1529   7
  -2   8 -13 19.0109 18.3119  16
  -2   8 -13-13.2020 17.7081  13
  -2  -8 -14 1780.31 76.1175  19
  -2   8 -14 1758.72 76.1054  16
  -2   8 -14 1831.26 79.4820  13
  -2   8 -14 1948.33 86.7720   7
  -2  -8 -15 1034.91 53.9909  19
  -2   8 -15 993.144 54.7996  13
  -2   8 -15 1031.36 59.0713   7
  -2  -8 -16 2928.22 87.0252  19
  -2   8 -16 2772.89 86.2081  13
  -2   8 -16 2761.31 91.5802   7
  -2   8 -17 198.868 23.8442   7
  -2  -8 -17 176.365 19.8724  19
  -2   8 -17 178.124 19.6290  13
  -2   9  18 23.6359 16.7855  12
  -2   9  17-7.72166 10.2710  11
   2   9 -17-10.1427 14.4567  18
   2   9 -17 9.44955 10.5005  17
  -2   9  17 22.4241 20.4441  12
  -2   9  16 1448.34 61.2513  11
   2   9 -16 1444.62 64.5399  18
   2   9 -16 1531.76 55.9420  17
  -2   9  16 1549.71 81.0016  12
  -2   9  15 162.704 25.1547  11
   2   9 -15 163.438 26.8420  18
  -2   9  15 133.976 32.5857  12
   2   9 -14 564.219 48.0519  18
  -2   9  14 626.215 58.9768  12
   2   9 -13 948.968 62.4009  18
  -2   9  13 1048.61 75.7798  12
   2   9 -12 631.130 52.7099  18
   2   9 -12 634.561 51.3317   8
  -2   9  12 666.313 63.5736  12
   2   9 -11 844.963 63.1903  18
   2   9 -11 773.691 58.9270   8
  -2   9  11 801.369 68.8703  12
   2   9 -10 1744.18 90.5017  18
   2   9 -10 1887.68 94.7179   8
  -2   9  10 1589.95 76.2380  14
  -2   9  10 1633.26 96.8649  12
   2   9  -9 105.607 29.1705  18
  -2   9   9 133.735 26.3607  14
   2   9  -9 102.116 29.9272   8
  -2   9   9 72.3411 30.7496  12
   2   9  -8 1444.22 85.0458  18
   2   9  -8 1336.37 84.9628   8
  -2   9   8 1296.76 71.8281  14
  -2   9   8 1380.25 87.5887  12
   2   9  -7 298.116 41.9976  18
   2   9  -7 248.069 44.1665   8
  -2   9   7 226.918 38.5637  12
   2   9  -6 5673.72 180.396  18
   2   9  -6 6122.96 189.645   8
  -2   9   5 7045.64 198.958  11
   2   9  -5 6523.00 200.372   8
   2   9  -5 6527.35 192.669  18
  -2   9   4 1322.63 82.1769  11
   2   9  -4 1304.25 85.5682   8
   2   9  -4 1296.43 80.2477  18
   2   9  -3 1904.09 97.0321  18
  -2   9   3 2018.89 92.3697  16
  -2   9   3 2057.93 102.678  11
   2   9  -3 1977.25 105.031   8
  -2   9   2 1217.39 73.0685  16
   2   9  -2 1275.49 85.0796   8
  -2   9   2 1283.39 80.7431  11
  -2   9   1 10753.1 250.597  16
  -2   9   1 10557.1 259.597  11
   2   9  -1 10592.4 271.793   8
  -2   9   0 26541.9 485.919  16
  -2   9   0 28344.9 505.954  11
   2   9   0 27396.9 516.317   8
  -2   9  -1 699.859 59.9265  16
   2   9   1 800.733 72.9643   8
  -2   9  -1 689.660 61.1267  11
  -2  -9  -2 336.755 32.8831  19
  -2   9  -2 329.514 46.7837  11
  -2   9  -2 308.675 44.8834  16
   2   9   2 297.421 47.3625   8
  -2  -9  -3 5499.56 146.224  19
  -2   9  -3 5549.55 175.188  16
   2   9   3 5344.87 185.987   8
  -2   9  -3 5234.41 173.561  11
  -2  -9  -4 3706.35 117.821  19
  -2   9  -4 3699.53 142.213  16
   2   9   4 3835.69 155.457   8
  -2   9  -4 3797.09 143.472  11
  -2  -9  -5 75.3995 20.3457  19
  -2   9  -5 78.3335 30.0475  16
  -2   9  -5 88.2794 30.4972  11
   2   9   5 122.046 38.7976   8
  -2   9  -6 444.607 50.6173  11
  -2  -9  -6 480.363 43.8538  19
  -2   9  -6 454.864 51.7155  16
  -2   9  -6 459.254 44.1759  13
   2   9   6 431.971 54.0902   8
  -2  -9  -7 5449.12 153.838  19
  -2   9  -7 5876.16 180.217  16
  -2   9  -7 5975.17 164.204  13
   2   9   7 5176.74 182.906   8
  -2   9  -7 5516.60 167.600   7
  -2   9  -7 5484.72 176.218  11
  -2  -9  -8 2758.86 103.655  19
  -2   9  -8 2698.09 116.894  16
  -2   9  -8 2665.63 104.602  13
   2   9   8 2578.04 121.639   8
  -2   9  -8 2518.60 107.859   7
  -2   9  -8 2619.34 116.973  11
  -2  -9  -9 3261.81 113.322  19
  -2   9  -9 3217.94 125.502  16
  -2   9  -9 3208.99 114.556  13
   2   9   9 3266.87 132.556   8
  -2   9  -9 3197.13 122.228   7
  -2   9  -9 3125.92 125.172  11
  -2  -9 -10 3156.20 110.810  19
  -2   9 -10 3239.67 121.826  16
  -2   9 -10 3370.10 114.656  13
   2   9  10 3232.87 125.143   8
  -2   9 -10 3145.51 118.754   7
  -2   9 -10 3146.34 122.036  11
  -2  -9 -11 2165.06 88.4091  19
  -2   9 -11 2194.45 94.7058  16
  -2   9 -11 2192.58 87.8524  13
   2   9  11 2131.59 93.3847   8
  -2   9 -11 2199.10 96.0761  11
  -2   9 -11 2273.87 96.6909   7
  -2  -9 -12 29.9667 17.3676  19
  -2   9 -12-9.37400 20.1761  11
  -2   9 -12 28.9697 21.9505  16
  -2   9 -12 0.55665 14.9576  13
  -2   9 -12-3.90601 17.7201   7
  -2  -9 -13 1917.93 76.1880  19
  -2   9 -13 1788.00 77.3770  16
  -2   9 -13 1890.47 73.0841  13
  -2   9 -13 1826.40 79.6211   7
  -2  -9 -14 1876.25 71.4692  19
  -2   9 -14 1946.72 77.2069   7
  -2  -9 -15 242.735 24.7731  19
  -2   9 -15 217.646 24.8259   7
  -2  -9 -16 1.69875 9.30637  19
   2  10 -16 39.3251 13.7678  18
   2  10 -16 30.8632 10.1689  17
  -2  10  16 52.2558 21.3792  12
   2  10 -15 287.315 27.8587  18
   2  10 -15 304.344 24.4322  17
  -2  10  15 293.470 35.8468  12
  -2  10  15 276.009 25.7985  11
   2  10 -14 1777.24 71.8688  18
  -2  10  14 1814.71 71.0941  11
   2  10 -14 1789.90 62.7455  17
  -2  10  14 1847.22 87.4774  12
  -2  10  13 579.792 43.3953  11
   2  10 -13 505.410 41.7104  18
  -2  10  13 523.785 50.5876  12
  -2  10  12 145.774 26.9207  11
   2  10 -12 144.363 27.1578  18
  -2  10  12 151.748 36.9054  12
  -2  10  11 314.314 37.4886  11
   2  10 -11 288.719 35.9691  18
   2  10 -11 327.157 36.0861   8
  -2  10  11 290.581 44.5717  12
  -2  10  10 3871.43 131.753  11
   2  10 -10 3754.08 130.111  18
   2  10 -10 3818.88 128.375   8
  -2  10  10 4238.28 153.267  12
   2  10  -9 1582.55 83.4045  18
  -2  10   9 1576.34 83.3588  11
   2  10  -9 1499.10 81.6911   8
  -2  10   9 1626.48 94.0081  12
  -2  10   8 184.183 34.6243  11
   2  10  -8 184.754 34.6564  18
   2  10  -8 138.596 31.9443   8
  -2  10   8 199.445 39.7502  12
  -2  10   7 1336.29 80.2426  11
   2  10  -7 1161.86 74.4810  18
   2  10  -7 1196.42 77.3385   8
   2  10  -6 608.587 56.6247  18
  -2  10   6 627.052 57.5385  11
   2  10  -6 705.175 61.0625   8
  -2  10   5 2683.99 117.941  11
   2  10  -5 2610.58 113.797  18
   2  10  -5 2439.52 114.474   8
  -2  10   4 201.043 38.8649  11
   2  10  -4 108.967 26.5441  18
   2  10  -4 174.207 40.4359   8
  -2  10   3 3707.50 140.798  11
   2  10  -3 3764.82 147.335   8
   2  10  -3 3360.49 131.631  18
   2  10  -2 1536.39 86.5221  18
  -2  10   2 1635.99 83.9054  16
  -2  10   2 1699.00 94.4482  11
   2  10  -2 1552.42 93.3271   8
  -2  10   1 3079.29 120.043  16
  -2  10   1 3230.02 130.887  11
   2  10  -1 3339.69 139.865   8
  -2  10   0 247.801 43.5808  11
  -2  10   0 270.725 39.6200  16
   2  10   0 196.037 40.5822   8
  -2  10  -1 153.130 36.5581  11
  -2  10  -1 123.659 27.5319  16
   2  10   1 154.521 39.5264   8
  -2  10  -2 570.046 52.9975  16
   2  10   2 655.272 64.9092   8
  -2  10  -2 578.842 58.3570  11
  -2  10  -3 2931.78 121.186  16
   2  10   3 3122.65 137.296   8
  -2  10  -3 3253.28 133.743  11
  -2  10  -4 8912.26 228.188  16
  -2 -10  -4 8901.66 192.052  19
   2  10   4 9004.21 247.986   8
  -2  10  -4 8930.51 236.575  11
  -2  10  -5 9883.81 241.345  16
  -2 -10  -5 9401.52 202.428  19
   2  10   5 9186.85 253.644   8
  -2  10  -5 9903.07 248.557  11
  -2 -10  -6 5054.90 135.656  19
  -2  10  -6 5182.25 162.254  16
   2  10   6 4673.84 168.573   8
  -2  10  -6 4907.84 164.288  11
  -2 -10  -7 4930.69 134.360  19
  -2  10  -7 5008.76 157.541  16
   2  10   7 4679.09 163.900   8
  -2  10  -7 4930.62 162.060  11
  -2 -10  -8 199.672 28.1067  19
  -2  10  -8 253.532 38.6856  16
  -2  10  -8 274.240 38.7345  11
   2  10   8 199.068 38.5222   8
  -2 -10  -9 122.768 22.7291  19
  -2  10  -9 132.148 31.6871  16
   2  10   9 93.5845 24.9924   8
  -2  10  -9 95.6632 27.4751  11
  -2  10 -10-24.4546 21.1746  11
  -2  10 -10 6.93898 20.0567  16
  -2 -10 -10 15.5079 16.3269  19
   2  10  10 38.3860 20.3532   8
  -2  10 -11 1856.41 80.4069  16
  -2 -10 -11 1851.41 72.2124  19
   2  10  11 1851.91 78.5198   8
  -2  10 -11 1694.16 77.4948  11
  -2 -10 -12 842.859 46.1711  19
  -2  10 -12 905.716 53.1085  16
  -2  10 -12 901.443 51.4504  11
  -2 -10 -13 933.581 45.1890  19
  -2 -10 -14 144.982 18.5393  19
   2  11 -14 268.319 24.1048  18
   2  11 -14 252.183 20.0590  17
   2  11 -13 649.711 38.3864  18
   2  11 -13 725.781 36.0301  17
  -2  11  13 693.589 48.9431  12
  -2  11  13 669.293 39.4317  11
  -2  11  12 140.221 22.6211  11
   2  11 -12 143.693 22.4091  18
  -2  11  12 159.097 29.2370  12
  -2  11  11 268.202 30.9752  11
   2  11 -11 241.625 29.2794  18
  -2  11  11 244.796 33.6038  12
   2  11 -10 520.388 43.4802  18
  -2  11  10 553.792 44.8599  11
   2  11 -10 563.123 41.3389   8
  -2  11  10 453.892 44.2245  12
  -2  11   9 16.4076 20.0590  11
   2  11  -9 6.79907 20.0928  18
   2  11  -9 8.53401 16.9146   8
  -2  11   8 18.4130 19.9536  11
   2  11  -8 30.3896 19.9172  18
   2  11  -8 65.5415 22.8378   8
  -2  11   7-2.43622 19.9496  11
   2  11  -7-0.31371 18.7812  18
   2  11  -7-11.8375 21.5169   8
  -2  11   6 271.216 39.4056  11
   2  11  -6 275.641 36.3018  18
   2  11  -6 270.597 37.9626   8
  -2  11   5 18.0270 22.3275  11
   2  11  -5 2.27670 18.9525  18
   2  11  -5 37.5481 23.9164   8
  -2  11   4 449.559 48.6595  11
   2  11  -4 491.165 48.4007  18
   2  11  -4 478.357 50.6070   8
   2  11  -3 1377.15 77.9641  18
   2  11  -3 1424.18 84.6870   8
  -2  11   3 1474.91 85.0063  11
  -2  11   2 31.5313 28.6443  11
   2  11  -2 16.5275 20.0422  18
   2  11  -2 8.26419 27.7586   8
  -2  11   1 442.552 50.3411  11
   2  11  -1 385.504 44.1142  18
  -2  11   1 407.615 39.7571  16
   2  11  -1 458.904 54.2893   8
  -2  11   0 69.4344 30.5302  11
   2  11   0 123.675 29.2170  18
  -2  11   0 119.357 25.4605  16
   2  11   0 76.2474 29.6709   8
  -2  11  -1 563.931 47.6163  16
   2  11   1 555.918 56.9622   8
  -2  11  -1 579.191 57.3582  11
  -2  11  -2 7050.95 186.120  16
   2  11   2 7682.37 216.527   8
  -2  11  -2 7575.97 208.155  11
  -2  11  -3 3883.51 131.225  16
   2  11   3 4296.49 155.524   8
  -2  11  -3 4342.63 149.872  11
  -2  11  -4 3811.11 130.140  16
   2  11   4 4115.81 149.589   8
  -2  11  -4 4222.94 146.606  11
  -2  11  -5 1232.65 70.8234  16
   2  11   5 1204.60 79.6967   8
  -2  11  -5 1382.70 81.1175  11
  -2  11  -6 6300.61 168.058  16
  -2  11  -6 6346.36 179.272  11
  -2  11  -7 2538.54 98.8915  16
   2  11   7 2421.71 104.800   8
  -2  11  -7 2515.01 104.984  11
  -2  11  -8 501.376 43.5159  16
  -2 -11  -8 453.517 32.1975  19
   2  11   8 399.722 42.6228   8
  -2  11  -8 475.899 45.5386  11
  -2 -11  -9-13.6924 11.9771  19
  -2  11  -9 19.9967 19.6038  16
   2  11   9 23.1743 19.1358   8
  -2  11  -9-15.4357 21.0040  11
  -2 -11 -10 2272.52 69.4506  19
  -2  11 -10 2368.51 84.8452  16
  -2  11 -10 2170.40 83.6530  11
  -2  11 -11 62.5460 18.5745  16
  -2  11 -11 56.6834 17.7364  11
   2  11  11 72.9533 16.9906   8
  -2 -11 -11 74.3536 13.4005  19
   2  12 -12 307.521 19.8635  17
  -2  12  11 1.19027 10.5562  11
   2  12 -11 0.47756 11.9896  18
   2  12 -11-3.83728 8.67753  17
  -2  12  11-0.87279 11.8467   8
  -2  12  10 48.5513 16.3208  11
   2  12 -10 57.6012 16.8442  18
   2  12 -10 2.52695 10.6471  17
  -2  12  10 30.7897 14.0256   8
  -2  12   9 109.003 21.8888  11
   2  12  -9 97.3651 19.2952  18
  -2  12   9 84.1064 18.5684   8
  -2  12   8 131.909 24.9797  11
   2  12  -8 106.023 22.1611  18
   2  12  -8 89.3947 18.8200   8
  -2  12   8 101.066 20.9445   8
   2  12  -7 608.446 43.2691  18
   2  12  -7 628.580 44.7553   8
  -2  12   7 681.627 48.2009  11
   2  12  -6 1414.47 68.3276  18
   2  12  -6 1500.79 71.9663   8
  -2  12   6 1498.31 74.6529  11
  -2  12   5 33.2279 19.3895  11
   2  12  -5 31.6471 16.9274  18
   2  12  -5 75.8126 23.3005   8
  -2  12   4 17.1642 21.2634  11
   2  12  -4 3.62836 18.0652  18
   2  12  -4 2.23540 19.2269   8
   2  12  -3 1749.22 80.2303  18
   2  12  -3 1769.79 85.4917   8
  -2  12   3 1783.49 86.0962  11
   2  12  -2 964.903 59.2884  18
   2  12  -2 999.080 66.0762   8
  -2  12   2 858.550 60.8818  11
   2  12  -1 35.8994 18.5605  18
  -2  12   1 35.8579 23.7683  11
   2  12  -1 23.2123 22.7141   8
   2  12   0 483.934 43.0133  18
   2  12   0 526.031 50.7459   8
  -2  12   0 478.352 47.6336  11
   2  12   1 1057.87 61.5266  18
  -2  12  -1 1003.67 53.1390  16
   2  12   1 1074.29 69.9091   8
  -2  12  -1 1111.54 69.7817  11
   2  12   2 36.9994 19.1207  18
  -2  12  -2 71.3527 26.1374  11
  -2  12  -2 44.5278 17.1182  16
   2  12   2 77.6547 27.4646   8
  -2  12  -3 64.4745 25.2098  11
   2  12   3 38.7755 19.1629  18
  -2  12  -3 48.9047 17.6023  16
   2  12   3 83.5383 28.6193   8
   2  12   4 87.7743 21.9133  18
  -2  12  -4 61.1059 20.1914  16
  -2  12  -4 69.2382 25.1764  11
   2  12   4 65.0644 26.9940   8
  -2  12  -5 13.6892 16.7259  16
  -2  12  -5 36.1582 21.5471  11
   2  12   5 34.6090 21.9743   8
  -2  12  -6 237.095 31.9770  11
  -2  12  -6 246.317 28.6804  16
   2  12   6 245.356 33.4221   8
  -2  12  -7 31.0831 16.3673  16
  -2  12  -7 60.2972 20.9349  11
   2  12   7 75.0970 22.8663   8
  -2  12  -8 30.6159 15.3447  16
  -2  12  -8-16.2954 17.0508  11
   2  12   8 36.2130 16.8157   8
  -2  12  -9-6.36369 14.2762  11
   2  12   9 4.58824 14.2293   8
  -2  13   7 28.8713 14.5875  11
  -2  13   6 131.428 19.9893  11
   2  13  -6 99.2109 17.1599  18
   2  13  -6 107.400 17.7683   8
  -2  13   5 0.61908 15.3570  11
   2  13  -5-31.9782 15.7203  18
   2  13  -5 7.06191 12.3880   8
   2  13  -4 252.611 26.5435  18
   2  13  -4 258.014 28.2185   8
  -2  13   4 272.779 30.4040  11
   2  13  -3 61.6304 17.0180  18
  -2  13   3 33.1246 16.8030  11
   2  13  -3 25.1431 14.1471   8
   2  13  -2 4.49954 13.3721  18
  -2  13   2-14.6743 17.1825  11
   2  13  -2 11.9475 16.1786   8
   2  13  -1 951.330 48.6944  18
   2  13  -1 1053.15 56.8206   8
  -2  13   1 1139.25 59.8986  11
   2  13   0 1465.19 68.4736   8
   2  13   0 1341.77 57.4318  18
  -2  13   0 1539.64 70.4152  11
  -2  13  -1 93.4770 22.8378  11
   2  13   1 67.5327 16.4071  18
   2  13   1 129.630 24.2892   8
  -2  13  -2 221.948 28.9546  11
   2  13   2 210.600 28.6159   8
   2  13   3 445.527 37.7418   8
  -2  13  -3 464.311 38.1826  11
  -2  13  -4 211.688 27.9616  11
   2  13   4 197.092 25.4437   8
   2  13   5 353.106 31.3997   8
  -2  13  -5 361.972 31.4167  11
   2  13   6 937.177 46.6318   8
  -2  13  -6 934.446 46.5112  11
   3   0 -21 20.4373 11.6602  15
  -3   0  21-6.97722 13.9898  12
  -3   0  20 235.426 29.2206  12
  -3   0  19 2.92585 18.4409  12
  -3   0  18 362.258 38.1000  12
  -3   0  17 10.1472 20.3725  12
  -3   0  16 88.7363 25.1006  12
  -3   0  15-10.0100 21.9869  12
  -3   0  14 4614.21 153.897  19
  -3   0  14 4649.95 141.663  12
  -3   0  13-16.8194 22.7550  19
   3   0 -13-1.35644 28.1949   8
  -3   0  13-4.64954 17.6826  12
   3   0 -12 349.446 47.9115   8
  -3   0  12 397.183 39.6260  12
  -3   0  12 437.507 45.3070  19
  -3   0  11 8.99063 21.2662  19
  -3   0  11 71.4906 53.9368   3
   3   0 -11-16.3815 27.3900   8
  -3   0  11 26.8463 18.3655  12
   3   0 -10 21311.1 417.911   8
  -3   0  10 21249.9 372.744  12
  -3   0  10 21040.2 380.348  19
  -3   0   9 40.5243 21.8001  19
  -3   0   9-0.80885 58.4931   3
   3   0  -9 17.6458 27.4182   8
  -3   0   9 19.2705 16.7742  12
  -3   0   8 12579.2 499.036   3
  -3   0   8 12745.8 253.608  19
   3   0  -8 13023.8 289.028   8
  -3   0   7-14.2668 17.0726  19
  -3   0   7 20.3117 16.6825  10
   3   0  -7-19.3511 23.0396   8
  -3   0   6 8298.20 181.317  19
  -3   0   6 8069.37 184.371  10
   3   0  -6 7607.10 203.342   8
   3   0  -6 8126.69 341.723   2
  -3   0   6 7995.59 297.227   4
  -3   0   5 22.9767 15.1673  19
  -3   0   5-0.84545 12.5124  10
  -3   0   5-15.2204 31.4974   4
   3   0  -5 4.75474 31.4157   2
  -3   0   4 1084.89 54.8116  19
  -3   0   4 1090.14 58.2458  10
  -3   0   4 969.017 92.3989   4
   3   0  -3 14.7066 34.3598   2
  -3   0   3-12.3876 15.1453  10
  -3   0   3 15.1564 24.2054   4
   3   0  -2 16766.2 499.995   2
  -3   0   2 16610.6 419.721   4
   3   0  -1 223.341 54.6132   2
  -3   0   1 57.8976 26.8751   4
   3   0   0 7309.63 311.175   2
   3   0   1 38.7611 33.7091   2
  -3   0  -1-0.76265 12.7220  10
  -3   0  -2 9116.71 205.165  10
   3   0   2 9855.02 371.363   2
   3   0   3-26.7904 29.3233   2
  -3   0  -3 3.91586 16.5949  10
  -3   0  -4 783.571 48.0458  19
  -3   0  -4 795.150 53.8751  10
  -3   0  -4 823.344 52.7730  13
   3   0   4 876.264 113.121   2
  -3   0  -5-5.30081 14.0461  19
  -3   0  -5 4.11843 15.6280  10
  -3   0  -5 42.9526 17.8123  13
   3   0   6 5416.48 284.752   2
  -3   0  -6 5637.96 159.556  10
  -3   0  -6 5502.99 156.239  13
   3   0   7 47.7981 37.6618   2
  -3   0  -7 8.57647 19.7496  10
  -3   0  -7 49.4771 23.8921  13
   3   0   8 8057.51 364.322   2
  -3   0  -8 8435.17 217.477  10
  -3   0  -8 8310.36 213.688  13
   3   0   9-12.2616 50.2014   2
  -3   0  -9 46.7374 32.2447  10
  -3   0  -9 31.2381 25.3657  13
  -3   0 -10 44581.3 734.120  10
  -3   0 -11 22.2736 27.3790  10
  -3   0 -12 11970.1 285.286  10
  -3   0 -13-27.7851 33.2262  10
  -3   0 -14 7569.78 206.564  10
  -3   0 -15 30.2796 27.2943  10
  -3   0 -15 26.9453 21.6061  13
  -3   0 -16 1973.71 86.2912  10
  -3   0 -16 1761.97 77.3821  13
  -3   0 -17 16.0295 17.2686  10
  -3   0 -17-13.7238 12.6350  13
  -3   0 -18 1688.49 66.6317  10
  -3   0 -19-12.5700 11.2563  10
   3  -1 -21 101.210 18.6718  15
  -3   1  21 67.5575 17.4555  12
  -3  -1  21 84.7798 17.4113  12
   3   1 -20 89.6722 19.2713  15
  -3   1  20 92.9107 22.3833  12
  -3  -1  20 133.979 22.2304  12
  -3   1  19 706.492 49.5930  12
  -3  -1  19 713.197 48.5532  12
  -3   1  18 379.505 40.4414  12
  -3  -1  18 402.149 38.6872  12
  -3   1  17-7.74742 22.3253  12
  -3  -1  17 17.1860 19.3489  12
  -3   1  16 27.4098 21.4450  12
  -3  -1  16 55.8699 23.7255  12
  -3  -1  15 555.027 51.9990  19
  -3   1  15 544.297 48.4752  12
  -3  -1  15 634.537 51.1420  12
  -3   1  14 1674.45 91.1291  19
   3   1 -14 1470.76 89.9987   8
  -3   1  14 1711.21 82.6422  12
  -3  -1  14 1574.68 77.6455  12
  -3  -1  14 1605.74 86.0177  19
  -3   1  13 63.0116 28.9066  19
  -3  -1  13 45.2860 23.5102  19
   3   1 -13 65.2875 32.4549   8
  -3   1  13 42.3962 23.1592  12
  -3  -1  13 52.9704 21.1081  12
   3   1 -12 3802.62 148.026   8
  -3   1  12 3881.43 125.539  12
  -3  -1  12 3956.78 124.656  12
  -3   1  12 3839.85 137.530  19
  -3  -1  12 3817.46 132.654  19
  -3   1  11 1791.88 199.437   3
  -3  -1  11 1463.93 180.090   3
   3  -1 -11 1243.77 82.2039   8
   3   1 -11 1392.48 87.3127   8
  -3   1  11 1658.31 77.3515  12
  -3  -1  11 1365.42 71.9120  12
  -3   1  11 1317.67 77.2559  19
  -3  -1  11 1441.52 75.9291  19
  -3   1  10 52.7880 22.9802  19
  -3  -1  10 52.7425 20.6844  19
  -3   1  10 35.6646 53.3451   3
  -3  -1  10 7.31512 59.0008   3
   3  -1 -10 38.6402 27.3033   8
   3   1 -10 30.5911 24.1562   8
  -3   1  10 16.8452 16.3621  12
  -3   1   9 174.452 29.5649  19
  -3  -1   9 178.440 26.3884  19
  -3   1   9 112.299 61.8449   3
  -3  -1   9 131.102 50.3593   3
   3  -1  -9 137.489 31.0198   8
   3   1  -9 128.182 31.1579   8
  -3   1   9 175.090 27.4384  12
   3   1  -9 85.7627 54.9242   2
  -3  -1   8 586.313 43.9075  19
   3  -1  -8 596.532 54.1662   8
   3   1  -8 509.805 50.1235   8
  -3   1   8 542.198 111.638   3
  -3  -1   8 454.528 103.690   3
  -3   1   8 611.514 42.8661  12
   3   1  -8 537.362 80.7925   2
  -3   1   8 566.355 44.6748  19
  -3   1   7 21.1673 13.9982  19
  -3  -1   7 47.3638 15.3311  19
  -3  -1   7 21.4413 14.4901  10
  -3   1   7 40.8164 17.4147  10
  -3   1   7 14.3291 38.7505   3
  -3  -1   7-11.0246 32.1315   3
   3  -1  -7 33.7020 23.8112   8
   3   1  -7 45.9974 23.9104   8
  -3   1   7 35.3691 14.9982  12
  -3   1   7 11.6202 30.1242   4
   3   1  -7 4.22074 30.3163   2
  -3   1   6 3433.88 104.964  19
  -3  -1   6 3320.86 107.238  10
  -3   1   6 3225.19 106.732  10
  -3  -1   6 3670.78 109.758  19
   3  -1  -6 3338.57 121.902   8
   3   1  -6 3379.06 125.700   8
  -3   1   6 3370.37 190.464   4
   3   1  -6 3248.76 203.501   2
  -3   1   6 3502.97 103.207  12
  -3   1   5 1499.22 65.1256  19
  -3  -1   5 1554.90 67.8344  19
  -3  -1   5 1647.55 72.0233  10
  -3   1   5 1555.04 71.3378  10
   3   1  -5 1503.37 80.1039   8
  -3  -1   5 1668.09 119.247   4
  -3   1   5 1404.77 118.663   4
   3   1  -5 1414.55 133.295   2
  -3  -1   4 1934.98 75.7060  19
  -3  -1   4 2068.54 81.1068  10
  -3   1   4 1976.49 80.9378  10
  -3   1   4 1806.08 133.490   4
   3   1  -4 1794.23 146.970   2
  -3  -1   3 7255.52 165.439  19
  -3   1   3 7159.59 171.770  10
  -3  -1   3 7259.98 169.812  10
   3  -1  -3 6797.74 313.233   2
  -3   1   3 6830.08 266.426   4
   3   1  -3 6518.54 291.831   2
  -3   1   2 4347.02 126.636  10
   3  -1  -2 4384.95 246.702   2
   3   1  -2 4255.52 230.138   2
  -3   1   2 4242.08 202.085   4
  -3   1   1 24747.8 415.771  10
   3  -1  -1 24493.1 643.390   2
   3   1  -1 23958.0 622.647   2
  -3   1   1 25057.9 561.653   4
   3  -1   0 83919.5 1505.16   2
   3   1   0 81781.6 1493.72   2
  -3   1  -1 26252.6 442.592  10
  -3  -1  -1 27281.7 440.252  10
   3  -1   1 24665.4 643.710   2
   3   1   1 24719.7 653.864   2
  -3  -1  -2 15989.2 292.121  19
  -3   1  -2 15273.9 299.368  10
  -3  -1  -2 15674.9 297.239  10
   3  -1   2 16274.5 490.423   2
   3   1   2 16856.9 508.526   2
  -3   1  -3 1016.55 60.1311  10
  -3  -1  -3 1114.79 61.6848  10
  -3   1  -3 1087.18 62.2857  13
  -3  -1  -3 1139.74 59.4587  19
   3  -1   3 1032.87 116.040   2
   3   1   3 1093.32 124.798   2
  -3  -1  -4 5564.34 147.674  19
  -3   1  -4 5455.90 154.050  10
  -3  -1  -4 5620.31 154.010  10
  -3   1  -4 6000.88 147.664  16
   3   1   4 5604.42 288.408   2
  -3   1  -4 5339.18 153.502  13
   3  -1   4 6075.98 288.227   2
  -3  -1  -5 3226.79 108.452  19
   3   1   5 3073.75 215.175   2
  -3   1  -5 3134.36 112.379  10
  -3  -1  -5 3165.42 111.037  10
  -3   1  -5 3090.54 100.613  16
  -3   1  -5 2926.51 110.279  13
   3  -1   5 2845.95 198.801   2
   3  -1   6 30032.7 751.415   2
  -3  -1  -6 31621.0 515.326  19
   3   1   6 30873.0 789.702   2
  -3   1  -6 30423.2 523.838  10
  -3  -1  -6 31981.9 525.194  10
  -3   1  -6 31357.3 530.494  13
  -3   1  -6 31827.6 522.048   7
  -3  -1  -7 17384.6 329.463  19
   3  -1   7 16137.9 520.954   2
   3   1   7 16950.3 559.900   2
  -3   1  -7 16706.5 341.463  10
  -3  -1  -7 18506.2 347.118  10
  -3   1  -7 17131.5 346.619  13
  -3   1  -7 17856.2 338.874   7
  -3  -1  -8 53486.3 817.943  19
   3   1   8 52619.2 1168.14   2
  -3   1  -8 54616.6 848.873  10
  -3  -1  -8 54542.2 844.623  10
   3  -1   8 51440.0 1109.17   2
  -3   1  -8 54814.7 855.003  13
  -3   1  -8 55733.5 838.907   7
   3  -1   9 974.381 124.248   2
  -3   1  -9 1201.25 77.9982  10
  -3  -1  -9 1227.81 77.9935  10
   3   1   9 849.240 130.441   2
  -3  -1  -9 1016.84 62.6727  19
  -3  -1 -10 1846.20 83.9289  19
  -3   1 -10 1766.09 96.1734  10
  -3  -1 -10 1940.47 100.245  10
  -3   1 -11 23286.2 445.581  10
  -3  -1 -11 22890.4 443.969  10
  -3   1 -12-9.94630 31.2086  10
  -3  -1 -12 25.8183 24.1893  10
  -3   1 -13 331.727 43.3916  10
  -3  -1 -13 338.704 45.9853  10
  -3   1 -14 2185.94 101.513  10
  -3  -1 -14 2011.93 97.9967  10
  -3   1 -15 295.794 37.6685  10
  -3  -1 -15 324.624 41.4852  10
  -3   1 -15 268.126 38.4394  13
  -3  -1 -16 331.585 37.6102  10
  -3   1 -16 322.525 36.4616  10
  -3   1 -16 345.221 37.8867  13
  -3   1 -17 1242.94 62.3391  10
  -3  -1 -17 1346.88 64.4337  10
  -3   1 -17 1180.34 60.2843  13
  -3   1 -18-2.78153 12.7275  10
  -3  -1 -18-0.95899 12.7182  10
  -3   1 -18 9.79010 12.7147  13
  -3   1 -19 129.698 17.0871  10
  -3  -1 -19 144.228 17.8823  10
  -3   2  21 1811.78 69.5114  12
  -3  -2  21 1893.56 63.2200  12
  -3   2  20 72.4214 20.8228  12
  -3  -2  20 74.1776 18.1501  12
  -3   2  19 2954.42 103.565  12
  -3  -2  19 2770.51 92.6300  12
  -3   2  18 153.057 32.1703  12
  -3  -2  18 183.315 28.5485  12
  -3   2  17 699.100 54.6191  12
  -3  -2  17 675.080 48.7693  12
  -3   2  16 732.236 56.9270  12
  -3  -2  16 747.467 53.4419  12
   3   2 -15 509.637 53.5179   8
  -3   2  15 576.508 50.9073  12
  -3  -2  15 603.306 48.8344  12
  -3  -2  15 440.481 46.9347  19
  -3  -2  14 353.763 42.8188  19
   3   2 -14 308.013 45.0387   8
  -3   2  14 500.352 48.1255  12
  -3  -2  14 460.671 45.8164  12
   3   2 -13 26400.9 508.291   8
  -3   2  13 27019.9 469.094  12
  -3   2  13 26236.5 488.718  19
  -3  -2  13 26202.8 469.537  19
  -3   2  12 86.1691 30.1073  19
  -3  -2  12 89.4829 25.9526  19
   3   2 -12 71.0072 32.4989   8
  -3   2  12 102.012 27.9351  12
  -3   2  11 1832.74 203.728   3
  -3  -2  11 1566.88 184.682   3
  -3  -2  11 1628.98 78.6686  19
   3   2 -11 1670.00 95.5284   8
  -3   2  11 1664.59 79.8515  12
  -3   2  11 1460.50 82.4138  19
  -3   2  10 55.0650 23.5153  19
  -3  -2  10 82.7240 22.3551  19
  -3   2  10 105.946 56.0105   3
  -3  -2  10 79.5381 47.5413   3
   3   2 -10 33.2856 26.8178   8
  -3   2  10 69.3290 22.4677  12
  -3  -2   9 4976.35 137.916  19
  -3   2   9 4994.63 308.954   3
  -3  -2   9 4394.39 291.975   3
   3   2  -9 4751.49 162.399   8
  -3   2   9 4620.50 133.784  12
  -3   2   9 4472.94 140.070  19
  -3  -2   8 5654.04 145.761  19
  -3   2   8 5130.44 306.137   3
   3   2  -8 5307.69 170.312   8
  -3   2   8 5595.71 270.316   4
  -3   2   8 5522.38 144.626  12
  -3   2   8 5241.13 146.929  19
  -3  -2   7 2852.64 98.6745  10
  -3   2   7 2845.85 99.6942  10
  -3   2   7 3068.53 103.692  19
  -3   2   7 3155.52 229.331   3
  -3  -2   7 2962.80 100.034  19
   3  -2  -7 3111.23 117.763   8
   3   2  -7 3056.47 123.100   8
  -3   2   7 2978.50 188.355   4
  -3   2   7 3051.42 98.2519  12
   3   2  -7 3213.50 192.602   2
  -3  -2   6-1.41992 13.2913  19
  -3  -2   6 15.0183 13.7961  10
  -3   2   6-18.9284 15.9847  10
  -3   2   6 6.08238 14.2840  19
   3  -2  -6 5.33365 18.5864   8
   3   2  -6 66.5117 27.5898   8
   3   2  -6-21.3429 34.5920   2
  -3   2   6-19.2212 30.7463   4
  -3   2   5 1979.96 75.9122  19
  -3  -2   5 2351.27 84.8864  19
  -3  -2   5 2127.96 81.3309  10
  -3   2   5 2005.69 82.1153  10
   3  -2  -5 1974.09 89.0449   8
   3   2  -5 1990.17 95.1728   8
  -3   2   5 2076.66 151.040   4
   3   2  -5 2029.83 157.303   2
  -3   2   4 34.4551 13.6514  19
  -3  -2   4 76.5426 19.2959  19
  -3  -2   4 22.8808 14.4985  10
  -3   2   4 17.5589 15.6590  10
   3   2  -4 9.48305 28.0822   2
   3   2  -4 40.0282 20.8455   8
  -3   2   4-14.0173 27.8162   4
  -3  -2   3 1978.67 78.7885  19
  -3  -2   3 2050.53 80.3092  10
  -3   2   3 2057.86 83.4682  10
  -3   2   3 1781.11 137.146   4
   3   2  -3 1870.56 151.955   2
  -3  -2   2 8909.05 195.073  19
  -3   2   2 9429.05 204.359  10
  -3  -2   2 8930.73 195.343  10
  -3   2   2 9264.41 322.586   4
   3   2  -2 8772.67 346.341   2
  -3  -2   1 28386.2 463.452  19
  -3   2   1 28940.9 473.413  10
  -3  -2   1 29460.7 465.650  10
   3  -2  -1 27403.7 714.564   2
  -3   2   1 27716.2 634.101   4
   3   2  -1 28499.1 702.052   2
  -3  -2   0 3871.81 116.547  19
  -3   2   0 3911.28 120.213  10
  -3  -2   0 3784.86 114.872  10
  -3   2   0 4018.72 130.259   9
  -3   2   0 3976.07 124.839  13
   3  -2   0 3759.64 227.230   2
   3   2   0 3672.79 223.130   2
   3  -2   1 137.278 50.3563   2
   3   2   1 147.992 54.4230   2
  -3   2  -1 168.311 25.8685  10
  -3  -2  -1 200.017 27.7379  10
  -3   2  -1 162.638 25.0972  13
  -3  -2  -1 163.367 25.2843  19
   3   2   2 2871.16 201.575   2
  -3  -2  -2 2893.05 100.678  19
  -3   2  -2 2859.55 103.477  10
  -3  -2  -2 3021.10 102.712  10
  -3   2  -2 3147.22 111.795  13
   3  -2   2 3034.94 199.155   2
  -3  -2  -3 755.313 50.4476  19
   3   2   3 807.633 112.845   2
  -3   2  -3 790.885 53.2064  10
  -3  -2  -3 747.861 51.2673  10
  -3   2  -3 811.944 51.1336  16
  -3   2  -3 773.153 54.8788  13
   3  -2   3 857.616 106.340   2
   3   2   4 300.871 69.6939   2
  -3   2  -4 273.850 34.1829  10
  -3  -2  -4 262.348 31.5881  10
  -3   2  -4 330.634 34.8240  16
   3  -2   4 301.678 69.5035   2
  -3   2  -4 221.734 30.6650  13
  -3  -2  -4 268.102 31.4918  19
  -3  -2  -5 4223.65 130.054  19
   3   2   5 4462.26 268.585   2
  -3   2  -5 4074.64 132.556  10
  -3  -2  -5 3980.67 127.940  10
  -3   2  -5 4175.09 124.460  16
  -3   2  -5 4033.08 136.487  13
  -3   2  -5 4055.66 131.920   7
   3  -2   5 3954.54 228.945   2
   3  -2   6 626.491 92.4130   2
   3   2   6 778.444 116.238   2
  -3   2  -6 758.339 56.0956  10
  -3  -2  -6 758.270 54.7109  10
  -3  -2  -6 739.327 53.9400  19
  -3   2  -6 819.775 52.4730  16
  -3   2  -6 748.685 58.7221  13
  -3   2  -6 761.383 56.1107   7
   3  -2   7 7784.14 336.947   2
  -3  -2  -7 8414.29 205.365  19
   3   2   7 8439.63 396.587   2
  -3   2  -7 8273.26 212.556  10
  -3  -2  -7 8068.49 204.358  10
  -3   2  -7 8683.56 195.803  16
  -3   2  -7 8410.54 221.819  13
  -3   2  -7 8327.20 212.201   7
  -3  -2  -8 1961.06 91.2114  19
  -3   2  -8 2266.81 103.542  10
  -3  -2  -8 2039.22 95.5000  10
   3   2   8 2074.13 202.796   2
  -3   2  -8 1949.32 102.990  13
  -3   2  -8 2049.96 97.9554   7
  -3  -2  -9 20966.8 399.138  19
  -3   2  -9 22418.7 422.348  10
  -3  -2  -9 23243.5 421.768  10
  -3   2  -9 21428.9 435.047  13
  -3   2  -9 22047.1 421.843   7
  -3  -2 -10 6197.84 173.556  19
  -3   2 -10 6691.06 192.680  10
  -3  -2 -10 6795.08 192.784  10
  -3   2 -10 6179.77 187.505   7
  -3  -2 -11 784.090 55.9346  19
  -3   2 -11 651.054 58.1105  10
  -3  -2 -11 648.482 58.0757  10
  -3   2 -11 687.284 58.7200   7
  -3  -2 -12 1210.61 66.2897  19
  -3   2 -12 1022.10 71.3625  10
  -3  -2 -12 953.749 69.4533  10
  -3   2 -12 1059.87 70.3314   7
  -3  -2 -13 12960.9 257.395  19
  -3   2 -13 13006.5 286.608  10
  -3  -2 -13 12500.5 284.532  10
  -3   2 -13 13015.1 281.231   7
  -3   2 -14-9.65482 16.6158   7
  -3   2 -14 32.7122 24.5639  10
  -3  -2 -14-5.81534 20.4545  10
  -3   2 -14 1.05670 22.4233  13
  -3   2 -15 5371.27 151.893  10
  -3  -2 -15 4851.96 147.317  10
  -3   2 -15 5092.80 157.423  13
  -3   2 -16 569.321 45.0750  10
  -3  -2 -16 630.793 46.3124  10
  -3   2 -16 506.759 46.4633  13
  -3   2 -17 1789.09 71.5468  10
  -3  -2 -17 1829.81 72.7434  10
  -3   2 -17 1673.94 72.9424  13
  -3   2 -18 896.929 44.2172  10
  -3  -2 -18 917.519 45.6901  10
  -3   2 -18 854.511 45.7534  13
  -3  -2 -19 3345.90 82.7957  10
  -3   3  21 140.983 21.4241  12
  -3  -3  21 142.108 17.4872  12
  -3   3  20 473.746 39.3550  12
  -3  -3  20 444.195 31.7225  12
  -3   3  19 348.989 37.2208  12
  -3  -3  19 384.283 32.6673  12
  -3   3  18 50.8176 24.5800  12
  -3  -3  18 68.7337 21.3022  12
  -3   3  17 2240.97 96.6463  12
  -3  -3  17 2311.50 87.8065  12
   3   3 -16 90.9687 31.7007   8
  -3   3  16 64.7306 28.1042  12
  -3  -3  16 101.862 25.5757  12
  -3  -3  15 436.947 44.5340  19
   3   3 -15 503.293 53.6214   8
  -3   3  15 425.505 45.0447  12
  -3  -3  15 438.031 41.4979  12
   3   3 -14 1010.83 76.6043   8
  -3   3  14 887.725 64.3417  12
  -3  -3  14 1013.83 62.7895  12
  -3  -3  14 826.917 59.3048  19
   3   3 -13 2209.26 111.847   8
  -3   3  13 2016.94 94.7356  12
  -3  -3  13 1961.62 90.7230  19
   3   3 -12 4366.84 161.995   8
  -3   3  12 4249.71 138.374  12
  -3  -3  12 4251.88 134.042  19
  -3   3  11 29124.9 852.328   3
   3   3 -11 27477.9 510.408   8
  -3   3  11 27871.0 471.694  12
  -3  -3  11 27297.9 456.416  19
  -3  -3  10 1508.60 72.5761  19
   3   3 -10 1543.45 92.8159   8
  -3   3  10 1418.03 166.052   3
  -3   3  10 1563.43 152.550   4
  -3   3  10 1450.06 75.6189  12
  -3   3  10 1456.26 82.5558  19
  -3  -3   9 4281.38 125.035  19
  -3   3   9 4033.13 273.704   3
   3   3  -9 3971.73 150.125   8
  -3   3   9 3933.68 125.312  12
  -3   3   9 4052.22 239.122   4
  -3   3   9 3859.41 133.266  19
  -3   3   8 1052.13 64.2758  19
  -3   3   8 1168.63 142.287   3
  -3  -3   8 1221.96 63.0058  19
   3   3  -8 1056.01 75.4722   8
  -3   3   8 1186.60 63.1051  12
  -3   3   8 1105.52 120.347   4
  -3  -3   7 110.781 20.8851  19
  -3   3   7 88.9315 20.1705  10
  -3   3   7 82.4127 21.0778  19
  -3   3   7 127.688 56.6121   3
   3   3  -7 127.850 33.8589   8
  -3   3   7 78.4966 17.9598  12
  -3   3   7 55.2585 38.6030   4
  -3  -3   6 401.655 35.9544  19
   3   3  -6 382.205 70.3014   2
  -3  -3   6 354.888 33.2749  10
  -3   3   6 331.649 34.5014  10
   3   3  -6 407.445 47.1631   8
  -3   3   6 327.861 63.8526   4
  -3   3   6 387.344 35.9437  19
  -3  -3   5 489.378 39.3534  19
   3   3  -5 382.964 70.7304   2
  -3  -3   5 469.205 38.4846  10
  -3   3   5 438.331 39.3876  10
   3   3  -5 425.926 47.4066   8
  -3   3   5 413.056 74.2485   4
  -3   3   5 462.273 37.2348  19
  -3  -3   4 5846.17 147.152  10
  -3  -3   4 6077.15 150.558  19
  -3   3   4 5660.39 149.015  10
  -3   3   4 5816.83 158.068   9
   3   3  -4 5535.43 172.899   8
  -3   3   4 5816.69 267.775   4
   3   3  -4 5402.80 263.354   2
  -3   3   4 5579.26 140.867  19
  -3  -3   3 22545.8 376.225  19
  -3   3   3 21620.7 391.806   9
   3   3  -3 21400.8 411.325   8
  -3  -3   3 21977.5 372.164  10
  -3   3   3 21474.0 559.965   4
  -3   3   3 21459.6 378.364  10
   3   3  -3 20371.2 574.764   2
   3   3  -2 135.776 56.4047   2
  -3  -3   2 104.327 21.9990  19
  -3   3   2 56.9617 20.2129  10
  -3  -3   2 47.2137 14.4707  10
  -3   3   2 78.2859 23.5715   9
  -3   3   2 99.8333 21.4103  14
  -3   3   2 59.0480 34.7665   5
   3   3  -2 123.730 28.8024   8
  -3   3   2 47.8174 37.2272   4
  -3  -3   1 441.289 37.8388  19
   3   3  -1 465.159 85.2661   2
  -3   3   1 431.965 38.6315  10
  -3  -3   1 570.302 40.0041  10
  -3   3   1 511.498 46.6413   9
  -3   3   1 497.430 41.0063  14
  -3   3   1 429.083 69.4126   5
   3   3  -1 415.822 43.2004   8
  -3   3   1 453.922 72.6175   4
   3   3   0 19268.9 566.847   2
  -3  -3   0 19520.1 348.238  19
  -3   3   0 20017.0 355.163  10
  -3  -3   0 19414.5 343.389  10
  -3   3   0 19865.0 375.525   9
  -3   3   0 19837.1 353.331  14
   3  -3   0 19940.9 582.523   2
  -3  -3  -1 5825.35 151.096  19
  -3   3  -1 5582.27 150.830  10
  -3  -3  -1 5713.09 147.186  10
  -3   3  -1 5828.16 170.381   9
  -3   3  -1 5950.55 154.484  14
  -3   3  -1 5572.51 162.082  13
   3  -3   1 5457.82 277.443   2
   3   3   1 5264.75 281.401   2
  -3  -3  -2 379.212 37.2848  19
   3   3   2 379.199 81.1464   2
  -3   3  -2 421.279 39.4330  10
  -3  -3  -2 383.006 35.2102  10
  -3   3  -2 491.239 41.6867  16
   3  -3   2 483.612 82.7379   2
  -3   3  -2 342.071 35.2178  14
  -3   3  -2 419.876 41.8099  13
  -3  -3  -3 8149.91 191.920  19
   3   3   3 7583.06 355.213   2
  -3   3  -3 7933.81 193.177  10
  -3  -3  -3 8137.69 189.049  10
  -3   3  -3 8267.25 192.105  16
  -3   3  -3 8140.41 205.728  13
   3  -3   3 7754.70 325.994   2
  -3  -3  -4 9452.63 216.772  19
   3   3   4 9223.56 405.101   2
  -3   3  -4 9545.75 221.101  10
  -3  -3  -4 10102.6 217.323  10
  -3   3  -4 9797.37 216.734  16
  -3   3  -4 9629.20 231.889  13
   3  -3   4 9840.15 371.282   2
  -3   3  -4 9568.61 225.660   7
  -3  -3  -5 4013.92 130.257  19
   3   3   5 3803.73 260.528   2
  -3   3  -5 4177.43 134.257  10
  -3  -3  -5 4041.47 127.861  10
  -3   3  -5 3994.87 126.246  16
  -3   3  -5 4297.43 143.903  13
  -3   3  -5 3947.44 135.058   7
   3  -3   5 4032.48 229.115   2
  -3  -3  -6 14619.7 297.285  19
  -3   3  -6 14052.9 295.142  10
  -3  -3  -6 14360.0 289.396  10
   3   3   6 14830.2 549.251   2
  -3   3  -6 14039.3 283.855  16
  -3   3  -6 14402.2 311.320  13
  -3   3  -6 14265.0 303.724   7
   3  -3   6 14135.8 460.105   2
  -3   3  -7 7722.28 202.001  10
  -3  -3  -7 7767.71 196.906  10
   3   3   7 7585.79 393.449   2
  -3   3  -7 7720.56 191.376  16
  -3  -3  -7 7727.96 201.259  19
  -3   3  -7 7831.53 217.483  13
  -3   3  -7 7606.55 208.087   7
  -3  -3  -8 6177.66 176.789  19
  -3   3  -8 6262.25 179.132  10
  -3  -3  -8 6254.37 174.827  10
   3   3   8 5784.13 354.503   2
  -3   3  -8 5732.26 162.846  16
  -3   3  -8 6431.40 196.757  13
  -3   3  -8 5930.20 183.630   7
  -3   3  -9 921.231 66.8439  10
  -3  -3  -9 916.964 64.4315  10
  -3   3  -9 920.475 61.8482  16
  -3   3  -9 1042.73 78.9622  13
  -3  -3  -9 844.557 62.1313  19
  -3   3  -9 873.382 68.7478   7
  -3  -3 -10 2663.96 111.515  19
  -3   3 -10 2838.02 116.369  10
  -3  -3 -10 2903.27 117.013  10
  -3   3 -10 2927.44 131.406  13
  -3   3 -10 2565.62 119.349   7
  -3  -3 -11 12063.9 263.367  19
  -3   3 -11 11902.8 268.471  10
  -3  -3 -11 11320.8 263.736  10
  -3   3 -11 11372.0 286.141  13
  -3   3 -12 6019.57 174.272  10
  -3  -3 -12 5528.25 169.587  10
  -3  -3 -12 6211.43 169.138  19
  -3   3 -12 6040.81 192.022  13
  -3   3 -12 5854.45 181.698   7
  -3  -3 -13 493.803 42.5316  19
  -3   3 -13 466.946 45.9308  10
  -3  -3 -13 420.691 44.7631  10
  -3   3 -13 470.123 53.2864  13
  -3   3 -13 438.308 46.0560   7
  -3  -3 -14 317.082 33.2741  19
  -3   3 -14 313.382 38.0066   7
  -3  -3 -14 322.320 38.9189  10
  -3   3 -14 326.265 37.5300  10
  -3   3 -14 407.375 48.5278  13
  -3   3 -15 77.3119 20.9957   7
  -3  -3 -15 90.1269 18.2038  19
  -3   3 -15 73.1371 21.6420  10
  -3  -3 -15 87.6868 23.2052  10
  -3   3 -15 69.7443 25.6273  13
  -3   3 -16 764.874 47.4904  10
  -3  -3 -16 746.158 47.7777  10
  -3   3 -16 792.731 54.6786  13
  -3   3 -16 768.971 46.3374   7
  -3   3 -17 96.6210 17.6885  10
  -3  -3 -17 94.8056 18.6526  10
  -3   3 -17 139.004 24.2677  13
  -3   3 -18 1077.89 43.6555  10
  -3  -3 -18 947.107 42.7247  10
  -3   3 -18 1010.54 46.9721   9
  -3   3 -18 1106.93 50.6481  13
  -3   4  21 950.826 46.4190  12
  -3   4  20 334.323 24.7803  14
  -3   4  20 307.203 31.3961  12
  -3  -4  20 313.436 24.5827  12
  -3   4  19 584.228 38.0650  14
  -3   4  19 620.382 47.5259  12
  -3  -4  19 508.247 34.4714  12
  -3   4  18 196.394 30.8053  12
  -3  -4  18 213.522 25.5464  12
  -3   4  17-1.55215 20.5206  12
  -3  -4  17-4.89315 15.1486  12
   3   4 -16 30.4249 22.3666   8
  -3   4  16 34.0484 24.1733  12
  -3  -4  16 24.7067 17.7852  12
  -3  -4  15 55.1856 20.0082  19
   3   4 -15 98.5388 32.9315   8
  -3   4  15 88.2653 27.9735  12
  -3  -4  15 127.637 27.0545  12
  -3  -4  14 773.111 56.1031  19
   3   4 -14 884.243 70.5160   8
  -3   4  14 865.149 64.6764  12
   3   4 -13 1126.10 81.6541   8
  -3   4  13 1044.50 69.9501  12
  -3  -4  13 1133.06 66.3053  19
   3   4 -12 4115.31 156.005   8
  -3   4  12 3925.45 137.366  12
  -3  -4  12 3950.51 126.228  19
   3   4 -11 8292.20 233.497   8
  -3   4  11 8123.94 206.882  12
  -3  -4  11 8288.49 193.225  19
  -3  -4  10 27484.7 447.338  19
   3   4 -10 27547.3 510.773   8
  -3  -4   9 5004.80 137.205  19
   3   4  -9 5149.81 175.700   8
  -3   4   9 5150.96 151.039  12
  -3   4   9 5257.00 278.182   4
  -3   4   9 4828.82 154.222  19
  -3   4   8 5674.36 169.362  19
  -3  -4   8 6309.66 156.370  19
   3   4  -8 6219.85 194.265   8
  -3   4   8 6322.93 165.599  12
  -3   4   8 6420.38 305.743   4
  -3  -4   7 6866.14 164.720  19
  -3   4   7 6294.09 174.433  19
   3   4  -7 6771.34 203.090   8
  -3   4   7 6766.30 311.203   4
  -3  -4   6 1261.00 63.3541  19
  -3   4   6 1014.03 57.4671  10
   3   4  -6 1251.33 80.6642   8
  -3   4   6 1158.41 124.061   4
  -3   4   6 1186.80 66.3458  19
  -3  -4   5 1786.86 76.0408  19
  -3   4   5 1475.06 69.3443  10
   3   4  -5 1751.68 95.8647   8
  -3   4   5 1790.79 153.737   4
  -3  -4   4 13061.2 253.018  19
   3   4  -4 12048.0 418.549   2
  -3   4   4 11562.0 244.864  10
   3   4  -4 12918.6 295.589   8
  -3   4   4 13441.8 272.004  14
  -3   4   4 13057.5 429.402   4
  -3   4   3 459.971 38.5755  10
   3   4  -3 431.876 81.5405   2
  -3   4   3 512.646 48.9282   9
  -3   4   3 522.072 43.9451  14
  -3   4   3 341.168 68.8966   5
  -3  -4   3 509.503 40.8025  19
   3   4  -3 464.106 48.6892   8
  -3   4   3 396.609 73.1750   4
   3   4  -2 5494.25 283.141   2
  -3   4   2 5690.86 151.363  10
  -3   4   2 5759.90 168.195   9
  -3  -4   2 5672.01 150.712  19
   3   4  -2 6047.65 183.217   8
  -3   4   2 6186.70 164.503  14
  -3   4   2 5729.12 268.362   5
  -3   4   2 5882.53 272.235   4
  -3  -4   1 16060.9 302.055  19
   3   4  -1 15295.3 506.768   2
  -3   4   1 16151.2 302.651  10
  -3   4   1 15677.6 324.163   9
  -3   4   1 16604.4 312.711  16
   3   4  -1 16588.5 343.861   8
  -3   4   1 15611.7 308.738  14
  -3   4   1 14951.6 461.429   5
  -3  -4   0 160.759 27.5017  19
   3   4   0 177.213 59.5833   2
  -3   4   0 125.949 24.4863  10
  -3   4   0 204.913 32.5440   9
  -3   4   0 165.789 26.6828  16
  -3   4   0 142.396 26.7950  14
  -3   4   0 163.085 50.7467   5
   3   4   0 155.342 35.4527   8
   3   4   1 39.9543 49.1226   2
  -3   4  -1-40.5761 25.0294  10
  -3   4  -1-4.19013 21.4402   9
  -3   4  -1 24.0987 20.0312  16
  -3   4  -1 22.0766 18.6632  14
  -3   4  -1 17.5085 19.1925  13
   3   4   1 28.5866 29.4389   8
  -3  -4  -1 7.41889 16.5754  19
   3  -4   1 11.6037 35.8906   2
  -3  -4  -2 180.219 27.5015  19
   3   4   2 221.737 69.5146   2
  -3   4  -2 164.211 26.0340  10
  -3  -4  -2 217.845 27.3266  10
   3  -4   2 199.852 57.9720   2
  -3   4  -2 169.311 28.9981   9
  -3   4  -2 195.722 30.8835  16
  -3   4  -2 158.546 26.6285  14
  -3   4  -2 208.258 33.0132  13
  -3  -4  -3 848.387 55.4727  19
  -3   4  -3 809.827 54.5793  10
  -3  -4  -3 913.397 54.4537  10
   3   4   3 782.347 117.328   2
  -3   4  -3 883.637 65.7601   9
  -3   4  -3 965.304 60.7730  16
  -3   4  -3 934.232 65.9243  13
   3  -4   3 912.512 110.231   2
  -3  -4  -4 3478.81 120.282  19
  -3   4  -4 3498.82 118.695  10
  -3  -4  -4 3637.81 116.724  10
   3   4   4 3665.50 260.385   2
  -3   4  -4 3642.49 122.903  16
  -3   4  -4 3724.09 135.668  13
   3  -4   4 3680.94 220.424   2
  -3  -4  -5 935.978 62.5603  19
  -3   4  -5 905.583 59.3268  10
  -3  -4  -5 1040.76 59.5529  10
   3   4   5 944.990 146.852   2
  -3   4  -5 912.405 60.9151  16
  -3   4  -5 1024.34 72.4761  13
  -3   4  -5 904.811 66.2554   7
  -3  -4  -6 462.207 48.3722  19
  -3   4  -6 528.148 48.2938  10
  -3  -4  -6 559.771 44.9376  10
   3   4   6 464.231 106.399   2
  -3   4  -6 433.284 43.6978  16
  -3   4  -6 558.847 56.8175  13
  -3   4  -6 497.489 50.2862   7
  -3  -4  -7 668.684 56.8844  19
  -3   4  -7 644.688 52.1605  10
  -3  -4  -7 645.506 50.2001  10
  -3   4  -7 690.596 54.9379  16
  -3   4  -7 705.440 64.1392  13
  -3   4  -7 700.472 61.3193   7
  -3  -4  -8 5446.01 169.678  19
  -3   4  -8 5479.56 163.832  10
  -3  -4  -8 5882.41 163.802  10
  -3   4  -8 5791.95 167.715  16
  -3   4  -8 5877.00 189.703  13
  -3   4  -8 5871.91 186.064   7
  -3   4  -9 6152.20 174.607  10
  -3  -4  -9 6470.26 175.204  10
  -3   4  -9 6095.18 173.173  16
  -3   4  -9 6287.86 199.933  13
  -3   4  -9 5913.16 190.755   7
  -3  -4 -10 21.4634 24.1942  19
  -3   4 -10 7.51554 25.9000   7
  -3   4 -10-1.60944 18.4031  10
  -3  -4 -10 19.9459 18.6494  10
  -3   4 -10 63.5413 21.7812  16
  -3   4 -10-22.5466 30.6610  13
  -3  -4 -11 48.9090 22.7693  19
  -3   4 -11 17.4995 25.3042   7
  -3   4 -11 7.78393 20.9195  10
  -3  -4 -11 5.51921 17.8203  10
  -3   4 -11 8.88262 27.0976  13
  -3  -4 -12 17162.2 330.844  19
  -3   4 -12 16163.3 320.956  10
  -3  -4 -12 16037.0 321.196  10
  -3   4 -12 16500.6 356.143  13
  -3   4 -12 16815.3 351.562   7
  -3  -4 -13 915.843 58.5568  19
  -3   4 -13 847.117 56.1124  10
  -3  -4 -13 864.552 56.7413  10
  -3   4 -13 947.992 70.4902  13
  -3   4 -13 869.360 64.6448   7
  -3  -4 -14 1817.59 77.2134  19
  -3   4 -14 1711.98 75.2493  10
  -3  -4 -14 1636.30 75.0773  10
  -3   4 -14 1749.60 89.4002  13
  -3   4 -14 1780.98 86.2872   7
  -3   4 -15 30.2026 19.4048   7
  -3  -4 -15 2.78914 13.0647  19
  -3   4 -15 3.24046 14.0548  10
  -3  -4 -15-5.85868 14.2332  10
  -3   4 -15-21.6261 21.6857  13
  -3  -4 -16 5503.75 123.868  19
  -3   4 -16 5473.53 127.494  10
  -3  -4 -16 5339.55 129.453  10
  -3   4 -16 5522.61 144.092   9
  -3   4 -16 5913.58 151.525  13
  -3   4 -16 5610.13 139.250   7
  -3   4 -17 609.134 32.5666  10
  -3  -4 -17 606.788 33.8767  10
  -3   4 -17 620.119 38.7236   9
  -3   4 -17 656.353 42.9567  13
  -3   4 -18 8610.56 167.063  13
  -3   5  20 72.7178 17.6846  12
  -3   5  19-1.21211 9.85209  14
  -3   5  19-9.71043 16.9106  12
  -3  -5  19 4.47043 9.87674  12
  -3   5  18 447.045 33.7521  14
  -3   5  18 449.657 42.7757  12
  -3  -5  18 477.340 33.0212  12
  -3   5  17 55.4788 18.9186  14
  -3   5  17 10.2472 20.5590  12
  -3  -5  17 2.85574 12.8236  12
   3   5 -16 973.006 64.7907   8
  -3   5  16 836.011 60.5102  12
  -3  -5  16 906.765 51.5322  12
   3   5 -15 31.7556 23.0824   8
  -3   5  15-13.1460 22.6911  12
  -3  -5  15 11.0723 18.9061  12
   3   5 -14 341.304 47.5240   8
  -3   5  14 331.862 41.7471  12
  -3  -5  13 124.054 26.2919  19
   3   5 -13 84.3425 32.6938   8
  -3   5  13 128.638 29.7180  12
  -3  -5  12 2457.44 94.4738  19
   3   5 -12 2570.27 121.184   8
  -3   5  12 2227.80 104.363  12
   3   5 -11 6832.25 210.281   8
  -3   5  11 6803.26 189.917  12
  -3  -5  11 7154.65 173.608  19
  -3  -5  10 2255.35 87.4667  19
   3   5 -10 2384.75 117.592   8
  -3   5  10 2315.67 101.580  12
  -3  -5   9 4761.64 133.033  19
  -3   5   9 4913.59 139.768  16
   3   5  -9 4830.75 172.234   8
  -3   5   9 4660.53 147.244  12
  -3  -5   8 1335.49 64.5394  19
   3   5  -8 1334.65 88.1221   8
  -3   5   8 1417.92 74.6548  12
  -3  -5   7 1268.33 63.7772  19
   3   5  -7 1149.78 81.8118   8
  -3   5   7 1415.66 79.8387  14
  -3   5   7 1233.02 131.403   4
  -3  -5   6 1288.98 64.1699  19
  -3   5   6 1257.18 70.2367  16
   3   5  -6 1149.22 81.6608   8
  -3   5   6 1202.82 72.3616  14
  -3   5   6 1185.25 131.689   4
  -3  -5   5 5982.65 152.893  19
  -3   5   5 5551.96 146.781  10
  -3   5   5 6167.48 163.771  16
   3   5  -5 5912.52 189.897   8
  -3   5   5 6297.32 175.153  14
  -3   5   5 5899.14 301.374   5
  -3   5   5 6058.11 293.937   4
  -3  -5   4 817.773 51.3394  19
  -3   5   4 615.423 43.8458  10
  -3   5   4 824.426 56.0897  16
   3   5  -4 776.295 66.3087   8
  -3   5   4 780.919 56.9521  14
  -3   5   4 636.539 97.5437   5
  -3   5   4 862.500 109.238   4
  -3  -5   3 11995.6 243.212  19
  -3   5   3 11345.1 235.614  10
  -3   5   3 12235.3 255.360  16
   3   5  -3 12255.4 289.813   8
  -3   5   3 12091.3 263.252  14
  -3   5   3 11414.0 419.546   5
  -3   5   3 12267.0 421.577   4
  -3  -5   2 4485.33 131.756  19
  -3   5   2 4568.32 129.218  10
   3   5  -2 4271.30 256.637   2
  -3   5   2 4519.67 149.761   9
  -3   5   2 4706.65 140.876  16
   3   5  -2 4606.84 163.392   8
  -3   5   2 4619.56 146.301  14
  -3   5   2 4547.90 254.431   5
  -3  -5   1 32350.8 519.675  19
   3   5  -1 30880.7 806.791   2
  -3   5   1 33386.2 557.044   9
  -3   5   1 30574.1 509.184  10
  -3   5   1 31724.0 529.174  16
  -3   5   1 31842.0 539.348  14
   3   5  -1 33007.1 578.733   8
  -3   5   1 30645.9 755.117   5
  -3   5   1 32898.0 533.375  11
  -3  -5   0 284.864 34.5141  19
   3   5   0 323.744 86.4514   2
  -3   5   0 294.841 31.7689  10
  -3   5   0 316.925 42.9293   9
  -3   5   0 329.899 38.6347  16
  -3   5   0 275.305 37.2771  14
  -3   5   0 339.913 73.1901   5
   3   5   0 387.824 50.4425   8
  -3  -5  -1 298.880 34.8085  19
   3   5   1 352.446 85.2690   2
  -3   5  -1 168.160 23.9079  10
  -3   5  -1 283.630 39.8861   9
  -3   5  -1 313.519 39.9096  16
  -3   5  -1 265.836 37.2045  14
  -3   5  -1 267.514 70.7850   5
   3   5   1 428.979 53.2098   8
   3  -5   1 502.961 89.3745   2
  -3  -5  -2 6473.64 172.423  19
  -3   5  -2 6759.50 168.899  10
   3   5   2 6993.87 368.779   2
  -3   5  -2 7021.39 200.022   9
  -3   5  -2 6803.46 181.639  16
   3   5   2 7522.81 216.080   8
  -3   5  -2 7037.91 195.957  13
   3  -5   2 7084.54 323.829   2
  -3  -5  -3 7851.33 196.454  19
  -3   5  -3 8296.85 191.986  10
   3   5   3 7915.70 405.927   2
  -3   5  -3 8061.62 220.339   9
  -3   5  -3 7997.32 202.470  16
  -3   5  -3 8269.86 217.932  13
   3  -5   3 8623.60 348.957   2
  -3  -5  -4 8637.20 209.697  19
  -3   5  -4 8793.53 201.080  10
   3   5   4 8776.35 436.608   2
  -3   5  -4 8768.64 233.764   9
  -3   5  -4 8475.33 212.175  16
  -3   5  -4 8415.27 226.602  13
  -3  -5  -5 10284.1 237.009  19
  -3   5  -5 10249.8 225.805  10
   3   5   5 10181.5 482.707   2
  -3   5  -5 9975.04 258.104   9
  -3   5  -5 10065.2 239.081  16
  -3   5  -5 10159.4 255.267  13
  -3   5  -5 9990.64 249.814   7
  -3  -5  -6 1212.48 73.5693  19
  -3   5  -6 1240.56 68.3302  10
  -3   5  -6 1180.46 73.3096  16
  -3   5  -6 1077.85 78.8445   9
  -3   5  -6 1139.84 79.7700  13
  -3   5  -6 1194.53 78.7959   7
  -3  -5  -7 8508.13 215.827  19
  -3   5  -7 8463.50 201.898  10
  -3   5  -7 8163.79 212.874  16
  -3   5  -7 8225.42 232.970   9
  -3   5  -7 8145.70 230.982  13
  -3   5  -7 8258.59 227.915   7
  -3  -5  -8 9539.97 237.452  19
  -3   5  -8 10152.7 226.972  10
  -3   5  -8 9304.30 233.817  16
  -3   5  -8 9318.12 252.681   9
  -3   5  -8 9597.64 254.695  13
  -3   5  -8 9975.59 255.665   7
  -3  -5  -9 123.622 29.7028  19
  -3   5  -9 53.2522 18.5537  10
  -3   5  -9 81.4794 28.9381   9
  -3   5  -9 80.1135 28.7166  16
  -3   5  -9 102.468 34.7198  13
  -3   5  -9 59.6118 31.2896   7
  -3  -5 -10 508.661 51.3474  19
  -3   5 -10 589.266 47.1394  10
  -3  -5 -10 586.793 46.8398  10
  -3   5 -10 501.942 48.7548  16
  -3   5 -10 533.523 54.9105   9
  -3   5 -10 565.797 57.8817  13
  -3   5 -10 557.681 58.4547   7
  -3  -5 -11 7300.57 193.314  19
  -3   5 -11 7209.54 177.643  10
  -3  -5 -11 7172.05 177.628  10
  -3   5 -11 6864.66 182.602  16
  -3   5 -11 7299.44 206.451   9
  -3   5 -11 7105.28 208.223  13
  -3   5 -11 6924.27 204.412   7
  -3  -5 -12 121.245 27.8387  19
  -3   5 -12 150.798 34.2764   7
  -3   5 -12 135.745 22.7897  10
  -3  -5 -12 97.6259 20.6293  10
  -3   5 -12 110.678 29.8536   9
  -3   5 -12 164.525 37.8923  13
  -3  -5 -13 995.208 60.7109  19
  -3   5 -13 977.303 53.0953  10
  -3  -5 -13 989.225 54.6918  10
  -3   5 -13 951.290 64.8443   9
  -3   5 -13 1096.38 72.0669  13
  -3   5 -13 921.173 64.5473   7
  -3   5 -14 117.175 24.5935   7
  -3  -5 -14 151.843 25.9092  19
  -3   5 -14 114.001 22.1052   9
  -3   5 -14 128.656 29.4113  13
  -3   5 -15 88.7422 21.3185   7
  -3  -5 -15 63.8735 17.2590  19
  -3   5 -15 81.6758 20.5883   9
  -3   5 -15 76.9743 23.4928  13
  -3  -5 -16 773.659 39.1988  19
  -3   5 -16 723.280 41.9541   9
  -3   5 -16 788.409 47.5729  13
  -3   5 -17 808.282 42.8935  13
  -3   6  19 15.6491 15.0187  12
  -3   6  18 335.854 25.7366  14
  -3   6  18 373.124 35.9077  12
  -3  -6  18 334.592 24.9478  12
  -3   6  17 54.0913 15.3039  14
  -3   6  17 40.3844 22.5438  12
  -3  -6  17 14.4803 11.3605  12
  -3   6  16 39.3691 16.8072  14
   3   6 -16 38.2473 18.8178   8
  -3   6  16 74.3555 25.4165  12
  -3  -6  16 7.45504 13.5402  12
  -3   6  15 8.43420 18.4043  14
   3   6 -15 21.4554 20.9918   8
  -3   6  15 14.3068 20.9446  12
  -3  -6  15-10.4836 18.2359  12
  -3   6  14 8.22490 18.6301  14
   3   6 -14 21.4071 24.2567   8
  -3   6  14 52.2915 25.0152  12
   3   6 -13 1185.20 78.7350   8
  -3   6  13 1108.14 68.5681  14
  -3   6  13 1002.31 70.3281  12
   3   6 -12 4032.09 151.021   8
  -3   6  12 4097.61 137.177  14
  -3   6  12 3654.41 138.348  12
  -3  -6  11 35.6994 20.1301  19
  -3   6  11 47.7576 27.2148  14
   3   6 -11 32.2828 28.9169   8
  -3   6  11 77.5804 28.5304  12
  -3  -6  10 6128.77 152.755  19
   3   6 -10 5729.15 190.490   8
  -3   6  10 6284.68 180.006  14
  -3   6  10 5872.00 175.821  12
  -3  -6   9 13470.6 260.029  19
   3   6  -9 12981.8 313.558   8
  -3   6   9 12884.1 285.965  12
  -3  -6   8 671.137 45.8166  19
  -3   6   8 579.403 46.6524  16
   3   6  -8 629.763 63.7112   8
  -3   6   8 714.377 59.3920  14
  -3   6   7 1173.26 65.3950  16
   3   6  -7 1180.08 82.1367   8
  -3   6   7 1209.68 75.1297  14
  -3  -6   7 1195.54 60.9405  19
  -3  -6   6 3590.51 111.489  19
  -3   6   6 3606.85 120.644  16
   3   6  -6 3416.14 143.538   8
  -3   6   6 3918.75 136.989  14
  -3  -6   5 2538.30 92.9380  19
  -3   6   5 2736.81 104.420  16
   3   6  -5 2616.60 122.916   8
  -3   6   5 2726.00 112.539  14
  -3   6   5 2557.42 202.671   5
  -3  -6   4 3124.74 104.960  19
  -3   6   4 3269.29 115.696  16
   3   6  -4 3206.23 137.171   8
  -3   6   4 3135.18 123.012  14
  -3   6   4 3093.70 221.659   5
  -3   6   4 3338.28 217.774   4
  -3  -6   3 95.8553 24.8032  19
  -3   6   3 134.919 28.9894  16
  -3   6   3 54.2022 24.7707  14
  -3   6   3 186.759 69.7867   5
   3   6  -3 60.6615 35.2257   8
   3   6  -3 102.231 41.1900   1
  -3   6   2 21862.1 402.143  11
  -3  -6   2 21556.9 378.751  19
  -3   6   2 21105.4 392.224  16
  -3   6   2 21652.5 408.458  14
   3   6  -2 21563.2 435.267   8
  -3   6   2 21482.3 633.452   5
  -3   6   1 36917.5 604.304  11
  -3   6   1 36698.0 619.426   9
  -3   6   1 37153.5 602.538  16
  -3   6   1 35644.8 608.354  14
   3   6  -1 38163.1 653.721   8
  -3   6   1 36870.1 879.312   5
  -3  -6   1 36423.2 582.263  19
  -3   6   0 298.866 38.2929  11
  -3  -6   0 249.190 32.9018  19
   3   6   0 264.738 82.9098   2
  -3   6   0 310.013 44.8417   9
  -3   6   0 264.462 38.3524  16
  -3   6   0 195.040 34.1628  14
  -3   6   0 152.011 57.4376   5
   3   6   0 241.349 43.9120   8
  -3  -6  -1 8262.43 201.420  19
   3   6   1 8521.63 426.032   2
  -3   6  -1 8442.95 226.796   9
  -3   6  -1 8959.38 219.128  16
  -3   6  -1 8509.70 376.505   5
   3   6   1 9697.50 259.404   8
   3  -6   1 9891.90 398.063   2
  -3   6  -1 8602.00 213.213  11
  -3  -6  -2 34.9483 19.1961  19
  -3   6  -2 46.8792 24.2273   9
  -3   6  -2 72.9613 28.5809  16
   3   6   2 55.1135 30.1570   8
  -3  -6  -3 1557.97 78.7413  19
  -3   6  -3 1611.11 91.4894   9
  -3   6  -3 1505.78 83.5588  16
   3   6   3 1547.40 96.9158   8
  -3   6  -3 1591.87 90.3196  13
  -3  -6  -4 3480.91 121.612  19
  -3   6  -4 3109.10 131.873   9
  -3   6  -4 3277.12 125.817  16
   3   6   4 3098.45 137.322   8
  -3   6  -4 3310.07 132.027  13
  -3  -6  -5 87.9603 26.1469  19
  -3   6  -5 59.2919 28.9758   9
  -3   6  -5 86.6691 30.7767  16
  -3   6  -5 79.6393 29.6151  13
  -3  -6  -6 1746.53 87.4051  19
  -3   6  -6 1557.76 92.4843   9
  -3   6  -6 1551.51 87.7908  16
  -3   6  -6 1677.60 95.7781  13
  -3   6  -7 52.1692 30.8089   7
  -3   6  -7 15.5390 27.2357   9
  -3   6  -7 21.9217 23.6812  16
  -3   6  -7 50.8770 31.7901  13
  -3  -6  -8 2544.62 110.508  19
  -3   6  -8 2588.46 113.845  16
  -3   6  -8 2570.91 118.050   9
  -3   6  -8 2677.46 121.650  13
  -3   6  -8 2795.94 124.729   7
  -3  -6  -9 8071.24 211.715  19
  -3   6  -9 8105.35 213.891  16
  -3   6  -9 8296.49 225.087   9
  -3   6  -9 8914.01 234.481  13
  -3   6  -9 8170.35 227.409   7
  -3  -6 -10 1388.43 78.7243  19
  -3   6 -10 1339.79 76.5417  16
  -3   6 -10 1443.56 85.0531   9
  -3   6 -10 1553.81 89.5421  13
  -3   6 -10 1437.58 86.5911   7
  -3  -6 -11 1714.52 84.2164  19
  -3   6 -11 1662.75 80.8154  16
  -3   6 -11 1788.11 89.9272   9
  -3   6 -11 1722.56 93.3735  13
  -3   6 -11 1593.31 89.0623   7
  -3  -6 -12 449.613 43.1670  19
  -3   6 -12 411.399 44.5502   7
  -3   6 -12 464.839 41.1415  16
  -3   6 -12 391.117 42.4540   9
  -3   6 -12 423.717 45.9902  13
  -3  -6 -13 4897.98 134.912  19
  -3   6 -13 4555.49 136.456   9
  -3   6 -13 4489.39 142.071  13
  -3   6 -13 4805.45 144.604   7
  -3   6 -14 85.9667 21.6204   7
  -3  -6 -14 121.042 22.3724  19
  -3   6 -14 87.5445 20.4217   9
  -3   6 -14 103.372 23.3350  13
  -3  -6 -15 1764.21 64.1463  19
  -3   6 -15 1775.23 64.8514   9
  -3   6 -15 1661.73 70.6845  13
  -3  -6 -16 201.983 19.2098  19
  -3   6 -16 234.918 24.9122  13
  -3   7  18 75.8225 17.5038  12
  -3   7  17-1.16539 17.6752  12
  -3  -7  17 20.2827 10.5634  12
  -3   7  16 39.0906 14.9307  14
   3   7 -16 60.6189 17.7724   8
  -3   7  16 79.7918 24.6327  12
  -3  -7  16 61.9417 15.0195  12
  -3   7  15 115.435 22.6007  14
   3   7 -15 160.226 27.9729   8
  -3   7  15 133.789 29.8195  12
  -3  -7  15 96.3617 18.5425  12
  -3   7  14 264.635 31.6249  14
   3   7 -14 210.872 31.9624   8
  -3   7  14 263.957 37.6362  12
   3   7 -13 495.519 49.4209   8
  -3   7  13 444.661 41.5447  14
  -3   7  13 394.336 45.3774  12
   3   7 -12 3065.27 124.043   8
  -3   7  12 3213.29 115.446  14
  -3   7  12 3026.65 120.924  12
   3   7 -11 596.727 59.3505   8
  -3   7  11 489.210 48.7126  14
  -3   7  11 483.983 50.2647  12
   3   7 -10 1063.07 76.7845   8
  -3   7  10 1025.45 67.7386  14
  -3   7  10 998.944 67.4680  12
   3   7  -9 3247.94 136.885   8
  -3   7   9 3302.45 124.090  14
  -3  -7   8 951.833 51.5267  19
   3   7  -8 879.932 72.0319   8
  -3   7   8 937.572 67.6670  14
  -3  -7   7 307.072 30.9363  19
  -3   7   7 280.513 34.2985  16
  -3   7   7 312.266 40.5952  14
   3   7  -7 276.892 44.6618   8
  -3  -7   6 312.077 31.9597  19
  -3   7   6 278.725 33.6245  16
  -3   7   6 362.008 43.5652  14
   3   7  -6 296.994 46.7338   8
  -3  -7   5 96.0435 20.2653  19
  -3   7   5 91.2908 23.8000  16
  -3   7   5 121.945 33.9976  14
   3   7  -5 111.468 38.7694   8
  -3  -7   4 16569.5 302.988  19
  -3   7   4 16167.3 322.152  16
   3   7  -4 15930.7 356.506   8
  -3   7   4 16739.4 344.216  14
  -3   7   3 29632.3 521.726  11
  -3  -7   3 29804.5 484.872  19
  -3   7   3 30100.9 509.961  16
  -3   7   3 28492.7 521.146  14
   3   7  -3 31196.3 555.900   8
  -3   7   2 474.331 50.8580  11
  -3  -7   2 486.494 43.1669  19
  -3   7   2 505.416 50.0058  16
   3   7  -2 561.640 63.8488   8
  -3   7   2 381.678 46.5748  14
  -3   7   1 3026.88 118.424  11
  -3  -7   1 2999.67 105.309  19
  -3   7   1 3143.61 119.742  16
   3   7  -1 3000.45 136.820   8
  -3  -7   0 3892.16 123.626  19
  -3   7   0 3703.02 134.103  16
   3   7   0 4178.06 162.176   8
  -3   7   0 3813.05 134.944  11
  -3   7  -1 114.323 27.7543  11
  -3  -7  -1 111.411 23.7523  19
  -3   7  -1 123.056 34.1311   9
  -3   7  -1 129.064 32.2721  16
   3   7   1 188.003 43.1521   8
  -3  -7  -2 2060.14 90.3060  19
  -3   7  -2 1982.29 101.685   9
  -3   7  -2 2013.23 99.4586  16
   3   7   2 2049.28 114.927   8
  -3   7  -2 2038.07 95.7175  11
  -3   7  -3 214.272 36.0089  11
  -3  -7  -3 180.647 30.5355  19
  -3   7  -3 129.087 32.1183   9
  -3   7  -3 197.387 37.5030  16
   3   7   3 163.464 41.3424   8
  -3  -7  -4 4696.87 144.001  19
  -3   7  -4 4471.86 156.655   9
  -3   7  -4 4630.39 156.001  16
  -3  -7  -5 47.2404 24.3011  19
  -3   7  -5 23.2062 23.6167   9
  -3   7  -5-6.06666 27.4129  16
  -3   7  -5 21.3145 26.4705  13
   3   7   5-34.9132 29.3764   8
  -3  -7  -6 6010.33 170.777  19
  -3   7  -6 5663.20 180.058   9
  -3   7  -6 5896.72 180.381  16
  -3   7  -6 5841.54 183.482  13
  -3  -7  -7 2591.94 106.931  19
  -3   7  -7 2299.14 108.759   9
  -3   7  -7 2270.24 107.616  16
  -3   7  -7 2417.38 113.409  13
  -3  -7  -8 31.6210 24.4541  19
  -3   7  -8 37.6321 24.3310   9
  -3   7  -8 18.2397 23.3018  16
  -3   7  -8 45.6829 29.4870  13
  -3  -7  -9 343.317 41.8418  19
  -3   7  -9 342.153 41.5846   9
  -3   7  -9 358.773 42.9627  16
  -3   7  -9 283.407 41.2442  13
  -3  -7 -10 873.001 59.0013  19
  -3   7 -10 867.059 61.0441  16
  -3   7 -10 913.527 62.6208   9
  -3   7 -10 977.100 66.6325  13
  -3  -7 -11 4.96647 18.4994  19
  -3   7 -11 11.7813 17.9456   9
  -3   7 -11 26.1332 19.6562  16
  -3   7 -11 3.72911 20.3512  13
  -3  -7 -12 9833.62 209.059  19
  -3   7 -12 9536.97 201.409  16
  -3   7 -12 9525.54 206.916   9
  -3   7 -12 9358.07 217.834  13
  -3  -7 -13 791.675 47.2228  19
  -3   7 -13 702.451 40.9785  16
  -3   7 -13 726.261 44.9897   9
  -3   7 -13 717.341 49.1803  13
  -3  -7 -14 1096.70 50.6652  19
  -3   7 -14 1044.68 54.4753  13
  -3  -7 -15 340.957 25.1592  19
  -3   7 -15 336.911 28.0131  13
  -3   8  17 279.531 23.5822  11
   3   8 -16 270.004 19.3903  17
  -3  -8  16 294.217 21.9223  12
  -3   8  16 249.409 28.6587  12
  -3   8  15 195.829 20.4720  14
   3   8 -15 230.191 27.1767   8
  -3  -8  15 233.160 22.5292  12
  -3   8  15 190.885 28.4259  12
  -3   8  14 39.5129 14.2194  14
   3   8 -14 50.4699 20.0967   8
  -3   8  14 57.9122 19.9962  12
   3   8 -13 1335.00 70.4364   8
  -3   8  13 1257.30 62.5475  14
  -3   8  13 1329.11 73.2450  12
   3   8 -12 1595.11 82.3568   8
  -3   8  12 1495.78 72.1858  14
  -3   8  12 1537.13 80.8202  12
   3   8 -11 597.065 55.8875   8
  -3   8  11 544.011 46.9155  14
  -3   8  11 533.180 48.6433  12
   3   8 -10 5069.05 164.454   8
  -3   8  10 5178.75 153.710  14
   3   8  -9 547.700 55.2405   8
  -3   8   9 383.265 43.9182  14
   3   8  -8 1717.81 96.6729   8
  -3   8   8 1793.79 89.7165  14
  -3   8   7 100.347 26.3168  14
   3   8  -7 41.6944 30.5632   8
  -3   8   6 1589.07 76.9761  16
   3   8  -6 1401.10 89.3698   8
  -3   8   6 1425.09 82.3511  14
  -3   8   6 1549.14 86.9281  11
  -3   8   5 1986.34 98.4874  11
  -3  -8   5 2017.65 76.2781  19
  -3   8   5 1893.65 87.9719  16
   3   8  -5 1826.56 101.661   8
  -3   8   5 1909.04 94.8344  14
  -3   8   4 5393.70 167.444  11
  -3  -8   4 5430.28 137.659  19
  -3   8   4 5144.88 154.872  16
  -3   8   4 5005.76 162.493  14
   3   8  -4 5413.32 180.423   8
  -3   8   3 129.225 32.8075  11
  -3  -8   3 97.4478 21.2117  19
  -3   8   3 161.916 32.9347  16
   3   8  -3 139.732 36.8983   8
  -3  -8   2 5238.99 141.136  19
  -3   8   2 5486.00 163.060  16
   3   8  -2 5856.07 188.611   8
  -3   8   2 5428.64 167.989  11
  -3   8   1 249.639 39.0081  11
  -3  -8   1 276.277 32.1497  19
  -3   8   1 267.577 38.6436  16
   3   8  -1 328.948 50.3128   8
  -3   8   0 153.442 32.6075  11
  -3  -8   0 189.628 29.0641  19
  -3   8   0 224.962 39.4401  16
   3   8   0 159.618 40.6459   8
  -3   8  -1 8924.98 226.357  16
  -3  -8  -1 8631.85 201.528  19
   3   8   1 9165.17 252.246   8
  -3   8  -1 8631.71 221.407  11
  -3  -8  -2 377.473 38.6343  19
  -3   8  -2 392.988 46.6391  16
   3   8   2 420.945 56.5538   8
  -3   8  -2 437.179 46.3567  11
  -3  -8  -3 381.759 40.0804  19
  -3   8  -3 371.049 43.4510  11
  -3   8  -3 428.150 49.6704  16
   3   8   3 312.100 48.2371   8
  -3   8  -4 6042.33 182.099  16
  -3  -8  -4 5964.91 162.113  19
  -3   8  -4 5934.22 169.998  11
  -3  -8  -5 1245.82 69.9357  19
  -3   8  -5 1166.01 74.5672   9
  -3   8  -5 1193.64 79.8247  16
   3   8   5 1107.33 78.5409   8
  -3  -8  -6-11.5849 22.1707  19
  -3   8  -6 34.6696 25.8308   9
  -3   8  -6 9.90868 25.4619  16
   3   8   6 29.6822 22.5711   8
  -3  -8  -7 9.62069 19.0251  19
  -3   8  -7 4.68325 21.0092   9
  -3   8  -7-14.4368 26.0679  16
  -3  -8  -8 3308.50 115.318  19
  -3   8  -8 3135.26 115.852   9
  -3   8  -8 3206.06 122.261  16
  -3   8  -8 3147.83 119.094  13
  -3  -8  -9 184.919 29.6864  19
  -3   8  -9 138.488 27.5619   9
  -3   8  -9 142.354 30.6411  16
  -3   8  -9 152.156 27.5290  13
  -3  -8 -10 4037.98 122.029  19
  -3   8 -10 3960.62 119.388   9
  -3   8 -10 4061.42 126.653  16
  -3   8 -10 3787.79 124.373  13
  -3  -8 -11 814.330 49.5453  19
  -3   8 -11 742.753 48.6026  16
  -3   8 -11 718.310 49.3768  13
  -3  -8 -12 2498.98 83.4056  19
  -3   8 -12 2420.28 81.2547  16
  -3   8 -12 2344.23 84.5959  13
  -3  -8 -13 741.165 40.8408  19
  -3   8 -13 694.190 36.7751  16
  -3  -8 -14 3163.49 81.1020  19
  -3   9  15 30.6282 12.8618  11
   3   9 -15 28.1204 9.16127  17
  -3   9  14-2.38624 14.0289  11
   3   9 -14-16.3363 12.2460   8
  -3  -9  14 7.76570 9.22866  12
  -3   9  13 335.405 33.4562  11
   3   9 -13 336.134 32.1378   8
  -3   9  12 240.156 32.0970  11
   3   9 -12 247.411 31.5990   8
  -3   9  11 726.444 53.4031  11
   3   9 -11 698.146 52.1397   8
  -3   9  10 14.4333 22.1731  11
   3   9 -10 14.1279 23.1203   8
  -3   9   9 31.1747 24.3673  11
   3   9  -9 46.8192 24.3759   8
  -3   9   8 145.505 32.1098  11
   3   9  -8 115.121 29.8296   8
  -3   9   7 374.708 42.9685  11
   3   9  -7 341.286 44.9706   8
  -3   9   6 1794.83 90.1517  11
   3   9  -6 1594.68 90.0695   8
  -3   9   5 1418.16 81.3731  11
  -3   9   5 1447.95 72.6820  16
   3   9  -5 1262.99 82.5566   8
  -3   9   4 1106.06 67.0666  16
   3   9  -4 1195.07 80.6459   8
  -3   9   4 1128.79 72.6892  11
  -3   9   3 26.3059 23.1179  11
  -3   9   3 73.6033 24.5480  16
   3   9  -3 96.3741 37.3529   8
  -3  -9   2 321.990 29.7995  19
  -3   9   2 320.665 40.9262  11
  -3  -9   1 4283.41 117.780  19
  -3   9   1 4221.51 142.202  16
   3   9  -1 4124.60 154.104   8
  -3   9   1 4122.72 142.195  11
  -3  -9   0 490.594 38.0560  19
  -3   9   0 528.941 50.9496  16
   3   9   0 533.638 56.6968   8
  -3   9   0 469.485 48.9328  11
  -3   9  -1 25.3702 20.8213  11
  -3  -9  -1 34.6888 17.7383  19
  -3   9  -1 63.9208 29.3748  16
   3   9   1 60.9100 28.7927   8
  -3  -9  -2 1777.97 75.4747  19
  -3   9  -2 1849.21 95.1431  16
   3   9   2 1567.70 94.9797   8
  -3   9  -2 1650.17 85.1424  11
  -3  -9  -3 4826.90 132.503  19
  -3   9  -3 4559.95 153.311  16
   3   9   3 4233.36 157.575   8
  -3   9  -3 4573.40 145.519  11
  -3  -9  -4 1493.90 69.8636  19
  -3   9  -4 1423.97 83.8029  16
   3   9   4 1286.79 82.2128   8
  -3   9  -4 1445.67 76.8436  11
  -3  -9  -5 1954.11 81.1258  19
  -3   9  -5 1966.79 95.8456  16
   3   9   5 1840.89 95.4885   8
  -3   9  -5 1954.33 88.0438  11
  -3  -9  -6 339.468 35.5255  19
  -3   9  -6 345.144 43.2262  16
   3   9   6 347.983 40.8868   8
  -3  -9  -7 3670.20 113.685  19
  -3   9  -7 3671.44 127.077  16
  -3  -9  -8 498.472 40.2775  19
  -3   9  -8 481.032 45.0103  16
  -3  -9  -9 2040.47 77.5272  19
  -3   9  -9 2101.63 85.5101  16
  -3  -9 -10 279.094 28.4814  19
  -3   9 -10 263.023 29.8930  16
  -3  -9 -11 829.556 43.3623  19
  -3   9 -11 780.740 44.5513  16
  -3  -9 -12-13.0694 12.9379  19
  -3   9 -12 2.83539 11.9204  16
  -3  -9 -13 238.714 19.6408  19
  -3  10  13 242.381 24.2711  11
  -3  10  12 17.8705 15.1119  11
   3  10 -12 35.5780 13.9838   8
  -3  10  11 162.609 25.0881  11
   3  10 -11 118.496 21.5225   8
   3  10 -10 741.184 48.9312   8
  -3  10  10 755.638 50.2321  11
   3  10  -9 4272.50 130.431   8
  -3  10   9 4783.73 135.939  11
  -3  10   8 28.5880 21.4022  11
   3  10  -8 52.4325 24.7794   8
  -3  10   7 304.589 36.0135  11
   3  10  -7 277.261 36.2143   8
   3  10  -6 490.537 48.4698   8
  -3  10   6 561.650 48.7087  11
  -3  10   5 3148.28 116.061  11
   3  10  -5 3064.15 119.159   8
  -3  10   4 157.843 32.1069  11
   3  10  -4 193.482 38.1818   8
  -3  10   3 162.589 32.4638  11
  -3  10   3 141.156 27.0787  16
   3  10  -3 167.949 32.7958   8
  -3  10   2 624.409 48.7049  16
   3  10  -2 684.957 58.6530   8
  -3  10   2 687.701 55.0154  11
  -3  10   1 1795.87 84.8456  16
   3  10  -1 1750.90 92.1656   8
  -3  10   1 1826.43 87.6115  11
  -3  10   0-5.53406 21.7104  11
  -3  10   0 49.4030 24.1130  16
   3  10   0 12.4865 24.3561   8
  -3 -10  -1 2833.68 83.7578  19
  -3  10  -1 2720.53 107.690  16
   3  10   1 2592.28 113.373   8
  -3  10  -1 2977.63 111.408  11
  -3 -10  -2 1735.25 64.5418  19
  -3  10  -2 1745.24 84.9076  16
   3  10   2 1606.43 89.0186   8
  -3  10  -2 1723.09 83.2431  11
  -3  10  -3 149.959 28.7127  11
  -3 -10  -3 137.153 19.6405  19
  -3  10  -3 172.150 32.9307  16
   3  10   3 132.065 30.6240   8
  -3  10  -4 207.741 30.4186  11
  -3 -10  -4 222.784 24.5822  19
  -3  10  -4 165.193 31.6809  16
   3  10   4 192.746 32.0197   8
  -3 -10  -5 905.247 47.2225  19
  -3  10  -5 1001.58 61.8820  16
   3  10   5 783.841 55.9417   8
  -3  10  -5 944.912 55.4508  11
  -3 -10  -6 41.1064 14.6862  19
  -3  10  -6 66.8665 22.0735  16
   3  10   6 60.5900 21.3572   8
  -3 -10  -7 1796.71 66.1407  19
  -3  10  -7 1870.38 78.6160  16
  -3 -10  -8 412.502 30.8643  19
  -3  10  -8 452.549 36.8949  16
  -3 -10  -9 2096.92 66.5888  19
  -3  10  -9 2089.87 74.8329  16
  -3 -10 -10 1080.20 43.1041  19
  -3  10 -10 1030.86 47.0766  16
  -3  11  11 50.9204 14.0041  11
  -3  11  10-1.98444 12.1124  11
   3  11 -10-15.3824 11.7987   8
  -3  11   9 249.245 27.6165  11
   3  11  -9 262.147 26.9473   8
   3  11  -8 2139.31 78.7207   8
  -3  11   8 2213.33 81.3600  11
  -3  11   7-13.6823 16.5961  11
   3  11  -7 37.0806 19.5610   8
  -3  11   6 2.62038 16.6850  11
   3  11  -6 8.49493 16.4472   8
   3  11  -5 684.162 50.1141   8
  -3  11   5 750.180 50.9459  11
   3  11  -4 1114.38 65.2118   8
  -3  11   4 1244.95 65.8356  11
   3  11  -3 3357.46 116.144   8
  -3  11   3 3430.09 113.207  11
  -3  11   2 873.704 46.7933  16
   3  11  -2 856.227 58.2456   8
  -3  11   2 852.232 55.4275  11
  -3  11   1 917.437 50.5682  16
   3  11  -1 925.522 60.2384   8
  -3  11   1 951.664 57.6104  11
  -3  11   0 6329.28 153.364  16
   3  11   0 6666.79 172.864   8
  -3  11   0 6658.32 165.688  11
  -3  11  -1 1034.03 56.7484  16
   3  11   1 1025.29 62.4602   8
  -3  11  -1 1063.14 59.4551  11
  -3  11  -2 996.852 55.5420  16
   3  11   2 1028.76 61.4468   8
  -3  11  -2 1057.00 58.7746  11
  -3  11  -3 4.90875 15.7629  11
  -3  11  -3-3.37226 15.4382  16
   3  11   3 22.5312 18.1350   8
  -3  11  -4 276.124 29.9812  16
   3  11   4 243.512 29.0845   8
  -3  11  -4 297.106 29.7285  11
  -3  11  -5 680.431 42.9994  16
   3  11   5 592.267 41.3898   8
  -3  11  -5 590.735 37.0022  11
  -3  11  -6 292.555 28.9065  16
   3  11   6 239.261 25.0886   8
  -3  11  -7 184.073 21.9435  16
  -3  11  -8 4743.62 109.042  16
  -3  12   6 153.418 20.9056  11
   3  12  -6 113.111 19.0203   8
   3  12  -5 736.723 41.8713   8
  -3  12   5 781.466 42.8323  11
   3  12  -4 769.760 44.3578   8
  -3  12   4 776.043 43.8883  11
  -3  12   3 19.1699 13.3884  11
   3  12  -3 31.7073 14.6235   8
  -3  12   2-15.0627 14.6562  11
   3  12  -2-13.6111 15.6319   8
   3  12  -1 1117.39 55.5800   8
  -3  12   1 1132.82 53.2851  11
  -3  12   0 172.717 22.8660  11
   3  12   0 162.640 24.3264   8
   3  12   1 1239.80 56.8099   8
  -3  12  -1 1289.77 54.8079  11
   3  12   2 3174.30 91.8146   8
  -4   0  18 18.9318 13.7162  12
  -4   0  17 3.84041 15.0243  12
  -4   0  16 6354.22 150.744  12
  -4   0  15 25.6070 19.2011  12
  -4   0  14 2386.63 90.4618  12
  -4   0  13 7.85966 21.3951  19
  -4   0  13-11.3635 16.3267  12
  -4   0  12 272.490 39.0519  19
  -4   0  12 311.919 33.9280  12
  -4   0  11-14.7712 22.8313  19
  -4   0  11-20.3659 20.4564  12
  -4   0  10 2154.70 87.5174  12
  -4   0  10 2240.64 99.9256  19
  -4   0   9 12.6062 21.0127  19
   4   0  -9 41.4301 27.7616   8
  -4   0   9 7.75508 15.4039  12
  -4   0   8 701.457 48.7481  12
  -4   0   8 662.904 53.4375  19
  -4   0   7 33.8569 23.3976  19
   4   0  -7 1.83218 21.8552   8
  -4   0   6 3583.18 120.581  19
  -4   0   6 3778.19 124.655  10
   4   0  -6 3617.98 135.008   8
  -4   0   5 9.47957 23.0307  19
  -4   0   5 10.6704 22.5282  10
  -4   0   4 19794.0 359.207  19
  -4   0   4 19779.6 367.679  10
  -4   0   3-16.6469 21.2636  19
  -4   0   3 41.4219 25.5902  10
  -4   0   2 1112.24 62.1861  19
  -4   0   2 1183.11 70.2018  10
  -4   0   1-16.3576 18.3167  19
  -4   0   1-0.71822 20.6854  10
  -4   0   0 2139.73 87.2211  19
  -4   0   0 2079.88 93.3340  10
  -4   0  -1-18.5520 19.4597  19
  -4   0  -1-25.7988 27.1677  10
  -4   0  -2 42.2967 15.1750  19
  -4   0  -2 41.8431 23.3233  10
  -4   0  -2 66.6077 20.9702   9
  -4   0  -3-15.1529 15.6997  19
  -4   0  -3-0.24878 24.6678  10
  -4   0  -3-31.9072 25.9691   9
  -4   0  -3-12.1768 19.2917  16
  -4   0  -4 40.8761 19.0068  19
  -4   0  -4 61.3851 26.1849  10
  -4   0  -4 50.2870 17.8249  16
  -4   0  -5 25.6732 25.3819  10
  -4   0  -6 5225.45 163.430  10
  -4   0  -7-4.63849 26.3906  10
  -4   0  -8 490.564 51.7310  10
  -4   0  -9-18.9414 24.7897  10
  -4   0 -10 14510.6 306.556  10
  -4   0 -11 1.35800 20.7073  10
  -4   0 -12 6158.11 163.306  10
  -4   0 -13 4.75994 15.8824  10
  -4   0 -14 1429.52 59.8132  10
  -4   0 -15 6.85147 9.97522  10
  -4   0 -15-9.69381 13.9549   9
  -4   1  18 38.8446 14.7084  12
  -4  -1  18 29.8149 14.3958  12
  -4  -1  17 251.155 26.7364  12
  -4   1  17 235.689 26.8347  12
  -4   1  16 935.405 53.1026  12
  -4  -1  16 930.783 51.1177  12
  -4   1  15 8.38730 18.8276  12
  -4  -1  15-12.8857 16.1490  12
  -4   1  14 1284.56 65.5314  12
  -4  -1  14 1221.49 62.6559  12
  -4  -1  14 1236.25 72.5249  19
  -4   1  13 16.0199 23.0165  19
  -4  -1  13-6.51910 23.9235  19
  -4   1  13 6.24614 19.1381  12
  -4  -1  13 13.3154 16.0436  12
  -4   1  12 514.888 44.4806  12
  -4  -1  12 604.465 46.6668  12
  -4   1  12 539.072 50.8981  19
  -4  -1  12 580.160 51.8764  19
  -4   1  11 493.956 48.9799  19
   4   1 -11 514.484 56.3872   8
  -4   1  11 456.303 40.6777  12
  -4  -1  11 502.120 43.2155  12
  -4  -1  11 528.182 49.3303  19
   4   1 -10 402.070 50.7111   8
  -4   1  10 511.920 42.2739  12
  -4  -1  10 462.801 41.0395  12
  -4   1  10 448.334 47.0852  19
  -4  -1  10 476.424 47.3376  19
  -4   1   9 275.071 37.1990  19
  -4  -1   9 289.624 38.1018  19
   4   1  -9 200.949 36.3520   8
  -4  -1   9 290.765 34.6170  12
  -4   1   9 276.660 32.8111  12
  -4   1   8 89.8108 27.0376  19
  -4  -1   8 117.174 28.5720  19
   4   1  -8 105.260 32.6436   8
  -4  -1   8 83.7809 20.3613  12
  -4  -1   7 2289.87 94.4407  19
  -4  -1   7 2357.96 89.3442  12
  -4   1   7 2184.34 93.8718  19
  -4  -1   6 10726.3 238.268  10
  -4   1   6 11157.9 245.893  10
   4   1  -6 10972.0 269.093   8
  -4   1   6 11269.7 245.186  19
  -4   1   5 33.6951 21.3625  19
  -4  -1   5 16.6834 20.5441  19
  -4  -1   5-5.36221 21.7344  10
  -4   1   5 16.4691 24.2539  10
  -4   1   5 88.5952 23.0033  14
   4   1  -5 45.4788 26.7491   8
  -4   1   4 7717.18 186.885  19
  -4  -1   4 7926.53 190.260  19
  -4  -1   4 7521.77 189.957  10
  -4   1   4 7888.51 197.460  10
  -4   1   3 18759.9 346.678  19
  -4  -1   3 19184.8 352.102  19
  -4  -1   3 19526.5 358.893  10
  -4   1   3 19600.6 365.638  10
  -4   1   2 5357.69 146.315  19
  -4  -1   2 5306.37 148.362  19
  -4  -1   2 5505.40 157.696  10
  -4   1   2 5476.41 161.243  10
  -4   1   1 6271.26 157.262  19
  -4  -1   1 6124.92 161.666  19
  -4   1   1 5830.88 168.939  10
  -4  -1   1 5833.21 165.247  10
  -4   1   0 780.031 50.3367  19
  -4  -1   0 762.914 51.8253  19
  -4   1   0 748.227 56.1042  10
  -4  -1   0 706.535 52.5369  10
  -4   1   0 811.312 57.3325   9
  -4   1  -1 1111.47 58.6806  19
  -4  -1  -1 1117.49 63.5516  19
  -4   1  -1 991.004 64.1803  10
  -4  -1  -1 974.913 61.9398  10
  -4   1  -1 1103.69 70.3600   9
  -4  -1  -2 4081.14 128.868  19
  -4   1  -2 4326.24 140.331  10
  -4  -1  -2 4276.91 137.429  10
  -4   1  -2 4176.44 145.105   9
  -4   1  -2 4131.78 130.242  16
  -4  -1  -3 5023.06 146.078  19
  -4   1  -3 5227.60 159.244  10
  -4  -1  -3 5287.91 156.968  10
  -4   1  -3 5352.32 170.006   9
  -4   1  -3 5460.26 150.595  16
  -4  -1  -4 14098.0 282.502  19
  -4   1  -4 14589.9 303.743  10
  -4  -1  -4 14280.8 297.976  10
  -4   1  -4 13799.1 315.554   9
  -4   1  -4 14321.7 282.544  16
  -4  -1  -5 18908.7 348.568  19
  -4   1  -5 18929.9 373.435  10
  -4  -1  -5 19555.0 372.192  10
  -4   1  -5 19676.8 350.861  16
  -4   1  -6 7740.01 206.115  10
  -4  -1  -6 8098.61 206.940  10
  -4  -1  -7 1262.01 62.6784  19
  -4   1  -7 1294.01 81.3584  10
  -4  -1  -7 1327.34 79.5931  10
  -4   1  -8 2168.40 104.553  10
  -4  -1  -8 2295.94 104.295  10
  -4   1  -9 1689.79 89.3736  10
  -4  -1  -9 1766.43 90.7949  10
  -4   1  -9 1640.89 82.5681  13
  -4   1 -10 691.560 55.7693  10
  -4  -1 -10 657.398 54.9608  10
  -4   1 -10 635.354 50.0537  13
  -4   1 -11 151.092 30.0803  10
  -4  -1 -11 141.875 29.0915  10
  -4   1 -12 392.173 38.8048  10
  -4  -1 -12 349.311 36.6052  10
  -4   1 -13 54.3933 19.4411  10
  -4  -1 -13 54.4423 19.3173  10
  -4   1 -14 1.23175 12.6851  10
  -4  -1 -14-0.04533 11.8422  10
  -4   1 -14-18.2521 16.0800   9
  -4   1 -15 157.530 18.2492  10
  -4  -1 -15 180.300 18.3751  10
  -4   1 -15 168.764 20.7070   9
  -4   2  18 6.93320 10.9096  14
  -4   2  18-17.0870 12.9666  12
  -4  -2  18 14.2779 10.4533  12
  -4   2  17 1223.21 55.8990  12
  -4  -2  17 1231.26 53.7044  12
  -4   2  16 57.2244 18.3923  12
  -4  -2  16 30.8161 14.3988  12
  -4   2  15 67.3896 21.2590  12
  -4  -2  15 16.6864 15.3947  12
  -4   2  14 661.248 48.1296  12
  -4  -2  14 652.773 44.4526  12
  -4  -2  14 598.496 48.7616  19
   4   2 -13 897.207 64.7172   8
  -4   2  13 922.349 57.6124  12
  -4  -2  13 856.950 52.3747  12
  -4  -2  13 742.018 55.6668  19
  -4  -2  12-15.5493 23.2651  19
   4   2 -12-24.8872 27.0585   8
  -4   2  12 16.5689 17.0811  12
  -4  -2  12 10.0407 16.7992  12
   4   2 -11 470.504 51.1187   8
  -4   2  11 531.453 44.7767  12
  -4  -2  11 533.119 44.3734  12
  -4   2  11 506.699 50.3534  19
  -4  -2  11 542.878 48.4885  19
  -4   2  10 266.672 38.5771  19
  -4  -2  10 313.793 38.7810  19
   4   2 -10 269.895 43.3747   8
  -4   2  10 328.462 36.3307  12
  -4  -2  10 303.970 34.6324  12
   4   2  -9 551.606 59.0961   8
  -4  -2   9 645.583 48.5387  12
  -4   2   9 617.590 54.2961  19
  -4  -2   9 719.483 54.4652  19
  -4  -2   8 935.607 59.8582  19
   4   2  -8 957.392 74.7680   8
  -4  -2   8 950.156 57.2005  12
  -4   2   8 880.443 63.1486  19
  -4  -2   7 3844.96 125.663  19
   4   2  -7 3982.03 151.503   8
  -4   2   7 4159.53 135.945  19
  -4   2   6 187.173 30.7170  19
  -4  -2   6 127.915 26.0305  19
  -4  -2   6 127.301 25.0863  10
  -4   2   6 140.214 27.9973  10
  -4   2   6 208.046 32.0673  14
   4   2  -6 178.232 35.2384   8
  -4   2   5 265.228 34.4537  19
  -4  -2   5 237.243 33.1430  19
  -4  -2   5 264.586 33.2391  10
  -4   2   5 295.194 38.4868  10
  -4   2   5 208.142 30.4949  14
   4   2  -5 243.210 39.2778   8
  -4  -2   4 1385.36 71.9233  19
  -4  -2   4 1294.46 68.9260  10
  -4   2   4 1397.88 76.6515  10
   4   2  -4 1312.34 82.1435   8
  -4   2   4 1336.40 70.2552  14
  -4   2   4 1401.28 70.2661  19
  -4  -2   3 454.758 43.6503  10
  -4   2   3 498.971 47.7553  10
  -4  -2   3 376.160 38.5571  19
  -4   2   3 429.785 39.5766  14
  -4   2   3 530.910 43.5370  19
  -4   2   2 379.424 36.8508  19
  -4  -2   2 364.699 38.0566  19
  -4  -2   2 390.667 40.5917  10
  -4   2   2 414.062 45.4149  10
  -4   2   2 414.271 42.7312   9
  -4  -2   1-31.8893 24.8708  19
  -4  -2   1 2.77717 20.1889  10
  -4   2   1-56.1309 26.8052  10
  -4   2   1 19.5032 20.6757   9
  -4  -2   0-0.43302 23.8322  19
  -4   2   0 25.8854 21.8914  10
  -4  -2   0 37.9810 21.7787  10
  -4   2   0 11.2435 19.3492   9
  -4   2   0 65.7611 25.6291  16
  -4   2  -1 2801.33 111.639  10
  -4  -2  -1 2754.35 106.093  10
  -4   2  -1 2979.35 119.780   9
  -4   2  -1 2862.40 108.481  16
  -4  -2  -1 2860.72 105.922  19
  -4  -2  -2 244.679 34.9861  19
  -4   2  -2 182.786 31.6738  10
  -4  -2  -2 157.170 27.0754  10
  -4   2  -2 192.249 33.6817   9
  -4   2  -2 208.448 33.0924  16
  -4  -2  -3 1926.71 88.0559  19
  -4   2  -3 1957.17 92.9497  10
  -4  -2  -3 1892.32 87.1940  10
  -4   2  -3 1965.68 100.891   9
  -4   2  -3 1801.48 84.3279  16
  -4  -2  -4 4553.81 139.728  19
  -4   2  -4 4535.70 146.529  10
  -4  -2  -4 4330.43 138.826  10
  -4   2  -4 4399.67 158.381   9
  -4   2  -4 4033.95 130.767  16
  -4  -2  -5 14453.8 292.405  19
  -4   2  -5 14876.6 308.997  10
  -4  -2  -5 14708.5 299.040  10
  -4   2  -5 15052.5 331.788   9
  -4  -2  -6 2922.70 109.152  19
  -4   2  -6 2974.70 121.239  10
  -4  -2  -6 2959.18 116.208  10
  -4   2  -6 3186.60 110.461  16
  -4   2  -6 3058.69 133.786   9
  -4   2  -7 11411.5 260.924  10
  -4  -2  -7 11526.1 254.885  10
  -4   2  -7 10952.7 276.201   9
  -4  -2  -8 655.063 46.3907  19
  -4   2  -8 677.633 58.1317  10
  -4  -2  -8 656.589 53.3553  10
  -4   2  -8 671.945 57.6071  13
  -4   2  -9 6035.31 173.429  10
  -4  -2  -9 5987.46 170.195  10
  -4   2 -10 153.869 29.1049  10
  -4  -2 -10 101.417 25.2664  10
  -4   2 -10 130.726 27.0807  13
  -4   2 -11 5389.43 148.257  10
  -4  -2 -11 4803.32 141.490  10
  -4   2 -11 5301.61 158.964   9
  -4   2 -11 4785.78 143.162  13
  -4   2 -12 165.011 26.4304  10
  -4  -2 -12 149.942 23.4753  10
  -4   2 -12 160.156 30.4177   9
  -4   2 -13 2157.31 77.7884  10
  -4  -2 -13 2249.15 78.0097  10
  -4   2 -13 2234.84 86.2682   9
  -4   2 -14 263.885 24.6860  10
  -4  -2 -14 298.522 25.2132  10
  -4   2 -14 300.565 28.7156   9
  -4   2 -15 4710.57 109.795   9
  -4   3  18 14.9863 9.71016  14
  -4  -3  18 40.2672 11.8647  12
  -4   3  17 239.489 25.0107  14
  -4   3  17 212.277 24.5613  12
  -4  -3  17 214.833 21.6856  12
  -4   3  16 23.4646 15.1168  14
  -4  -3  16-12.1369 17.8955  12
  -4   3  15 482.735 41.5945  14
  -4   3  15 410.417 37.2069  12
  -4  -3  15 405.184 33.4995  12
  -4  -3  14 57.6684 20.7434  19
   4   3 -14 91.9212 29.3607   8
  -4   3  14 86.2878 20.9068  12
  -4  -3  14 98.5004 21.4906  12
  -4  -3  13 194.295 30.2687  19
   4   3 -13 139.758 31.5465   8
  -4   3  13 148.758 26.2828  12
  -4  -3  13 191.679 26.5634  12
  -4  -3  12 185.125 30.4919  19
   4   3 -12 197.261 37.0078   8
  -4   3  12 226.170 29.9235  12
  -4  -3  12 195.644 29.1094  12
  -4  -3  11 2.03583 20.7333  19
   4   3 -11 9.04478 25.6162   8
  -4   3  11 20.4084 18.3098  12
  -4  -3  11 9.28296 16.0074  12
  -4   3  10 12.1763 19.8917  19
  -4  -3  10 76.6044 24.7161  19
   4   3 -10 47.9492 29.6057   8
  -4  -3  10 65.3991 21.1881  12
  -4   3   9 261.386 35.0777  19
  -4  -3   9 331.269 38.2727  19
  -4   3   9 274.321 36.3938  14
   4   3  -9 252.064 43.2660   8
  -4  -3   8 1197.91 65.6185  19
   4   3  -8 1064.19 79.1383   8
  -4   3   8 1284.06 74.3246  14
  -4   3   8 1093.30 69.4430  19
  -4  -3   7 1968.98 85.1574  19
   4   3  -7 1920.16 105.898   8
  -4   3   7 1979.31 90.8372  14
  -4   3   7 1892.45 89.6057  19
  -4  -3   6 1430.82 72.9987  19
   4   3  -6 1340.30 87.5217   8
  -4   3   6 1272.36 72.0999  14
  -4   3   6 1277.30 72.8235  19
  -4   3   5 100.739 24.5705  19
  -4  -3   5 112.535 26.3254  19
  -4  -3   5 62.9364 17.2175  10
  -4   3   5 76.1505 22.1058  10
  -4   3   5 112.429 27.6052  14
   4   3  -5 115.089 32.9380   8
  -4  -3   4 3954.22 124.452  19
  -4  -3   4 3727.06 118.598  10
  -4   3   4 3698.13 125.878  10
   4   3  -4 3811.25 148.657   8
  -4   3   4 3943.77 128.130  14
  -4  -3   3 7544.02 184.036  19
  -4  -3   3 7395.60 180.145  10
  -4   3   3 7147.18 187.699  10
   4   3  -3 7724.55 214.531   8
  -4   3   3 7564.95 189.501  14
  -4  -3   2 3630.26 120.025  19
  -4  -3   2 3719.76 119.056  10
  -4   3   2 3497.32 123.979  10
  -4   3   2 3534.28 128.781   9
  -4   3   2 3725.10 128.445  16
  -4   3   2 3544.20 120.169  14
  -4  -3   1 1426.99 72.9396  19
  -4  -3   1 1381.70 70.1329  10
  -4   3   1 1345.13 75.3788  10
  -4   3   1 1385.20 79.7109   9
  -4   3   1 1542.15 80.2574  16
  -4   3   1 1329.05 70.4172  14
  -4  -3   0 5156.05 149.097  19
  -4   3   0 5177.41 156.784  10
  -4  -3   0 5378.51 151.034  10
  -4   3   0 5271.12 166.600   9
  -4   3   0 5505.88 158.480  16
  -4  -3  -1 3713.02 123.890  19
  -4   3  -1 4120.95 135.267  10
  -4  -3  -1 3614.12 120.727  10
  -4   3  -1 3758.60 140.181   9
  -4   3  -1 3608.25 125.329  16
  -4  -3  -2 1682.21 82.2444  19
  -4   3  -2 1672.34 84.6229  10
  -4  -3  -2 1654.59 79.8663  10
  -4   3  -2 1673.62 93.4980   9
  -4   3  -2 1717.23 83.8972  16
  -4  -3  -3 9314.91 215.920  19
  -4   3  -3 9223.39 220.600  10
  -4  -3  -3 8946.49 210.561  10
  -4   3  -3 8661.20 234.510   9
  -4   3  -3 8270.93 208.208  16
  -4  -3  -4 9986.50 228.842  19
  -4   3  -4 9683.38 230.789  10
  -4  -3  -4 9667.08 222.217  10
  -4   3  -4 9810.79 254.051   9
  -4   3  -4 9146.42 219.878  16
  -4  -3  -5 23094.9 413.233  19
  -4   3  -5 21977.5 412.696  10
  -4  -3  -5 22857.5 406.895  10
  -4   3  -5 23670.3 451.348   9
  -4   3  -5 21871.2 401.818  16
  -4  -3  -6 2050.92 91.7874  19
  -4   3  -6 2074.22 95.6661  10
  -4  -3  -6 2068.59 90.8496  10
  -4   3  -6 2120.89 109.326   9
  -4   3  -6 1963.20 87.7029  16
  -4  -3  -7 259.025 35.8997  19
  -4   3  -7 266.567 36.4420  10
  -4  -3  -7 256.652 35.0125  10
  -4   3  -7 178.431 38.9742   9
  -4   3  -7 280.383 34.4028  16
  -4   3  -8 9320.72 222.322  10
  -4  -3  -8 9618.93 219.458  10
  -4   3  -8 9698.77 246.936   9
  -4   3  -8 9446.99 237.482  13
  -4  -3  -8 9341.72 212.327  19
  -4  -3  -9 266.286 30.3537  19
  -4   3  -9 247.243 33.3461  10
  -4  -3  -9 259.659 32.6213  10
  -4   3  -9 267.044 39.4144   9
  -4   3  -9 226.709 36.6777  13
  -4  -3 -10 178.195 24.1955  19
  -4   3 -10 163.035 26.2006  10
  -4  -3 -10 169.454 26.6496  10
  -4   3 -10 200.739 34.1631   9
  -4   3 -10 200.996 34.4504  13
  -4  -3 -11 10.2145 12.4224  19
  -4   3 -11-8.96699 17.9576  10
  -4  -3 -11-7.12016 15.5118  10
  -4   3 -11 1.77324 20.4019   9
  -4   3 -11-1.83619 19.3757  13
  -4   3 -12 92.7325 19.1372  10
  -4  -3 -12 73.5964 16.4140  10
  -4   3 -12 114.796 25.2195   9
  -4   3 -13 563.975 35.1031  10
  -4  -3 -13 543.352 34.2141  10
  -4   3 -13 622.112 42.7474   9
  -4   3 -14 1955.01 59.3405  10
  -4   3 -14 2047.21 69.9153   9
  -4   4  17 462.361 30.7679  14
  -4  -4  17 482.085 28.4789  12
  -4   4  16 1974.21 71.5603  14
  -4   4  16 1974.30 70.8078  12
  -4  -4  16 1935.09 64.7922  12
  -4   4  15 870.072 51.1164  14
  -4   4  15 823.113 48.4229  12
  -4  -4  15 774.052 43.1210  12
   4   4 -14 1531.93 76.8813   8
  -4   4  14 1640.01 74.5563  14
  -4   4  14 1487.66 68.0230  12
  -4  -4  14 1628.42 65.5835  12
  -4  -4  14 1434.82 66.2101  19
  -4  -4  13 275.478 32.7237  19
  -4   4  13 345.326 38.2585  14
   4   4 -13 377.520 42.8914   8
  -4  -4  13 352.914 33.2332  12
  -4   4  13 316.214 34.4220  12
  -4   4  12 1758.70 70.9943  16
   4   4 -12 1754.79 90.7979   8
  -4   4  12 1873.94 85.6724  14
  -4   4  12 1758.63 76.7390  12
  -4  -4  12 1969.54 76.7089  12
  -4  -4  12 1865.05 80.2568  19
  -4   4  11 621.935 44.3742  16
   4   4 -11 575.651 55.0162   8
  -4   4  11 562.495 49.9586  14
  -4  -4  11 554.649 42.4044  12
  -4  -4  11 527.102 44.0818  19
  -4  -4  10 89.5107 24.5692  19
  -4   4  10 65.9970 21.3317  16
  -4   4  10 68.6098 25.9515  14
   4   4 -10 146.722 37.7672   8
  -4   4   9 1979.65 85.5570  16
   4   4  -9 2161.81 107.617   8
  -4   4   9 1978.88 90.4961  14
  -4  -4   9 1958.68 83.8099  19
  -4  -4   8 1258.17 66.6588  19
  -4   4   8 1280.04 70.6434  16
   4   4  -8 1321.59 86.3939   8
  -4   4   8 1275.29 73.2275  14
  -4  -4   7 621.822 48.5819  19
  -4   4   7 625.281 51.7039  16
   4   4  -7 598.427 61.7615   8
  -4   4   7 582.276 51.1434  14
  -4   4   7 610.415 51.0974  19
  -4  -4   6 688.921 51.0201  19
  -4   4   6 788.009 58.7192  16
   4   4  -6 687.614 66.8084   8
  -4   4   6 640.492 53.2550  14
  -4  -4   5 11123.4 235.782  19
  -4   4   5 11523.6 252.380  16
   4   4  -5 11386.8 284.322   8
  -4  -4   4 6673.69 168.074  19
  -4  -4   4 6422.25 156.272  10
  -4   4   4 6212.10 166.914  10
  -4   4   4 7000.51 183.204  16
   4   4  -4 6619.80 205.089   8
  -4   4   4 6368.61 175.357  14
  -4  -4   3 47.7099 22.8118  19
  -4  -4   3 42.4414 15.0264  10
  -4   4   3 28.2477 19.1844  10
  -4   4   3 72.1296 28.3386  16
  -4   4   3 5.70207 18.5864  14
   4   4  -3 101.514 32.5871   8
  -4  -4   2 946.591 58.8408  19
  -4  -4   2 859.597 51.7906  10
  -4   4   2 822.205 56.9314  10
  -4   4   2 907.333 63.2423  16
   4   4  -2 936.751 72.5030   8
  -4   4   2 864.942 58.5414  14
  -4  -4   1 570.188 47.4219  19
  -4  -4   1 559.021 41.8868  10
  -4   4   1 544.756 46.4328  10
  -4   4   1 537.113 52.5169   9
  -4   4   1 629.979 53.5934  16
  -4   4   1 520.111 44.4093  14
  -4  -4   0 2179.19 91.3548  19
  -4  -4   0 2115.43 85.0497  10
  -4   4   0 1985.82 89.8074  10
  -4   4   0 2104.59 101.360   9
  -4   4   0 2152.55 95.6620  16
  -4  -4  -1 1311.21 71.1288  19
  -4  -4  -1 1329.66 67.1748  10
  -4   4  -1 1349.68 73.9142  10
  -4   4  -1 1276.09 80.1587   9
  -4   4  -1 1220.58 72.3340  16
  -4  -4  -2 858.342 58.5390  19
  -4   4  -2 956.892 61.8226  10
  -4  -4  -2 834.498 53.9709  10
  -4   4  -2 728.149 62.7219   9
  -4   4  -2 879.288 61.8073  16
  -4  -4  -3 536.324 47.6484  19
  -4   4  -3 513.185 46.8171  10
  -4  -4  -3 537.810 43.4911  10
  -4   4  -3 527.730 55.8222   9
  -4   4  -3 510.816 47.8678  16
  -4  -4  -4 63.8002 25.1176  19
  -4   4  -4-20.1248 20.0951  10
  -4  -4  -4-13.1778 18.3991  10
  -4   4  -4 17.3631 28.6744   9
  -4   4  -4-4.60587 21.2624  16
  -4  -4  -5 419.096 43.6611  19
  -4  -4  -5 363.406 36.4835  10
  -4   4  -5 357.853 38.6234  10
  -4   4  -5 326.210 46.0796   9
  -4   4  -5 334.584 39.1330  16
  -4  -4  -6 9459.11 225.208  19
  -4   4  -6 9809.01 225.892  10
  -4  -4  -6 9970.85 215.490  10
  -4   4  -6 9473.91 248.097   9
  -4   4  -6 9878.38 226.160  16
  -4  -4  -7 2589.25 103.137  19
  -4   4  -7 2775.27 104.062  10
  -4  -4  -7 2771.50 98.1557  10
  -4   4  -7 2707.11 120.345   9
  -4   4  -7 2686.16 102.300  16
  -4  -4  -8 1300.00 69.8582  19
  -4   4  -8 1406.70 70.8210  10
  -4  -4  -8 1521.49 69.6978  10
  -4   4  -8 1502.07 71.9225  16
  -4   4  -8 1412.05 81.8845   9
  -4  -4  -9 136.771 24.4919  19
  -4   4  -9 112.812 21.2798  10
  -4  -4  -9 142.950 22.5496  10
  -4   4  -9 132.134 30.0294   9
  -4   4 -10 5016.54 132.613  10
  -4  -4 -10 5175.14 130.572  10
  -4   4 -10 5188.15 153.836   9
  -4  -4 -11 386.199 30.9234  19
  -4   4 -11 361.482 30.8305  10
  -4  -4 -11 385.905 29.8913  10
  -4   4 -11 422.841 40.0851   9
  -4  -4 -12 6272.35 125.022  19
  -4   4 -12 5987.14 130.124  10
  -4  -4 -12 5995.07 127.067  10
  -4   4 -12 6004.83 149.754   9
  -4   4 -13 356.779 29.8026   9
  -4   5  16 340.001 27.6863  14
  -4  -5  16 286.037 22.7839  12
  -4   5  15 6349.21 144.907  14
  -4  -5  15 6071.93 129.961  12
   4   5 -14 2099.98 84.0718   8
  -4   5  14 2200.84 82.3113  14
  -4  -5  14 2057.64 70.3824  12
  -4  -5  13 93.1409 19.8844  19
  -4   5  13 108.860 24.0190  14
   4   5 -13 145.658 29.9052   8
  -4  -5  13 133.458 21.9539  12
   4   5 -12 423.369 46.4955   8
  -4   5  12 488.376 43.1694  14
  -4  -5  12 489.100 37.7267  12
  -4  -5  12 449.395 37.5368  19
  -4  -5  11 23.0552 16.5374  19
  -4   5  11 39.4383 15.2998  16
  -4   5  11 41.2904 22.4839  14
   4   5 -11 16.6909 25.6144   8
  -4   5  10 251.338 29.0510  16
  -4   5  10 206.127 31.8766  14
   4   5 -10 268.174 41.7882   8
  -4  -5  10 264.563 30.5331  19
  -4  -5   9 107.088 25.1024  19
  -4   5   9 62.1462 20.4878  16
  -4   5   9 48.6174 20.9994  14
   4   5  -9 98.4523 31.6866   8
  -4  -5   8 623.596 45.4868  19
  -4   5   8 691.218 52.0038  16
   4   5  -8 715.142 63.2669   8
  -4   5   8 701.473 55.2283  14
  -4  -5   7 12713.6 250.471  19
  -4   5   7 12566.3 262.875  16
   4   5  -7 12883.5 300.655   8
  -4   5   7 12386.1 269.561  14
  -4  -5   6 13028.4 254.944  19
  -4   5   6 12527.1 266.792  16
   4   5  -6 12942.6 304.026   8
  -4   5   6 12216.1 269.090  14
  -4  -5   5 13.3690 18.5030  19
  -4   5   5 54.0384 28.7921  16
  -4   5   5 33.0565 23.1064  14
   4   5  -5 63.7386 35.4856   8
  -4  -5   4 1487.89 71.4952  19
  -4   5   4 1600.78 81.2959  16
   4   5  -4 1638.39 98.1211   8
  -4   5   4 1460.71 76.9736  14
  -4  -5   3 4.67001 19.8833  19
  -4   5   3 27.0332 15.0712  10
  -4   5   3 47.0979 25.1728  16
  -4   5   3 9.13584 20.6141  14
   4   5  -3 19.7977 28.8632   8
  -4  -5   2 484.359 41.5690  19
  -4   5   2 447.683 39.4890  10
  -4   5   2 482.004 47.0023  16
   4   5  -2 538.468 56.6840   8
  -4   5   2 386.382 41.6521  14
  -4  -5   1 514.566 43.8370  19
  -4   5   1 469.802 40.6960  10
  -4   5   1 545.262 51.4523  16
   4   5  -1 576.042 57.5978   8
  -4  -5   0 3315.12 112.559  19
  -4   5   0 3027.00 106.504  10
  -4   5   0 3094.12 124.527   9
  -4   5   0 3038.04 116.822  16
  -4  -5  -1 1988.53 87.1316  19
  -4   5  -1 1997.49 85.0309  10
  -4   5  -1 2092.60 101.475   9
  -4   5  -1 2092.90 94.3728  16
  -4  -5  -2 703.604 53.4127  19
  -4   5  -2 734.323 51.7683  10
  -4   5  -2 664.061 59.9731   9
  -4   5  -2 708.649 56.5576  16
  -4  -5  -3 4856.25 144.676  19
  -4   5  -3 4844.83 140.323  10
  -4   5  -3 5030.00 165.985   9
  -4   5  -3 4985.04 151.392  16
  -4  -5  -4 2940.93 109.444  19
  -4   5  -4 2821.91 101.910  10
  -4   5  -4 2741.72 120.317   9
  -4   5  -4 2858.81 111.153  16
  -4  -5  -5 439.833 44.4965  19
  -4   5  -5 421.767 38.4576  10
  -4   5  -5 392.890 47.5223   9
  -4   5  -5 396.654 42.2195  16
  -4  -5  -6 354.891 38.9293  19
  -4   5  -6 373.789 36.4419  10
  -4   5  -6 413.296 42.7838  16
  -4   5  -6 451.933 49.3858   9
  -4  -5  -7 46.6189 22.7537  19
  -4   5  -7 53.2232 18.0838  10
  -4   5  -7 55.7199 26.9919   9
  -4   5  -7 44.3076 20.3509  16
  -4  -5  -8 365.457 38.2476  19
  -4   5  -8 380.626 33.4826  10
  -4   5  -8 413.456 45.3378   9
  -4   5  -8 411.161 39.0942  16
  -4  -5  -9 6057.11 150.396  19
  -4   5  -9 5900.11 137.611  10
  -4   5  -9 5918.01 144.708  16
  -4   5  -9 6048.05 166.216   9
  -4  -5 -10 217.443 26.0130  19
  -4   5 -10 237.349 23.7642  10
  -4   5 -10 216.035 29.2028   9
  -4  -5 -11 37.8137 14.2171  19
  -4   5 -11 22.7415 16.1369   9
  -4  -5 -12 39.0515 11.3791  19
  -4   5 -12 42.9646 16.5020   9
  -4   5 -13 178.570 19.3416   9
  -4   6  15 93.6073 16.2513  14
  -4  -6  15 94.5720 14.2727  12
   4   6 -14 642.163 42.4906   8
  -4   6  14 711.117 42.4993  14
  -4  -6  14 625.797 34.9236  12
   4   6 -13 8669.48 189.943   8
  -4   6  13 8251.16 182.412  14
  -4  -6  13 8283.45 164.734  12
   4   6 -12 545.870 47.3020   8
  -4   6  12 588.955 44.6333  14
  -4  -6  12 641.388 39.4561  12
  -4  -6  12 503.230 36.4651  19
   4   6 -11 2186.92 94.1055   8
  -4   6  11 2169.87 87.1299  14
  -4  -6  11 2130.76 76.1642  19
  -4   6  10 484.528 36.1461  16
   4   6 -10 479.041 48.3648   8
  -4   6  10 459.916 42.7059  14
  -4  -6  10 428.388 34.6580  19
  -4  -6   9 19.9690 15.6936  19
  -4   6   9 1.51748 17.7704  16
  -4   6   9 12.5444 21.6314  14
   4   6  -9-0.78367 23.5541   8
  -4  -6   8 601.370 41.6049  19
  -4   6   8 573.590 44.9378  11
  -4   6   8 603.216 44.9039  16
   4   6  -8 676.393 59.4282   8
  -4   6   8 585.232 50.3021  14
  -4  -6   7 3057.54 97.3452  19
  -4   6   7 3070.79 105.730  11
  -4   6   7 3050.53 105.399  16
   4   6  -7 3134.18 127.348   8
  -4   6   7 2991.09 113.354  14
  -4   6   6 279.293 32.6894  11
  -4  -6   6 220.742 28.8299  19
  -4   6   6 234.466 32.7751  16
  -4   6   6 217.540 35.2686  14
   4   6  -6 296.718 47.6685   8
  -4  -6   5 10963.8 222.283  19
  -4   6   5 11440.2 243.361  16
   4   6  -5 11171.7 272.961   8
  -4  -6   4 595.485 44.2317  19
  -4   6   4 612.252 50.3683  16
   4   6  -4 660.392 64.5033   8
  -4   6   4 547.076 48.1530  14
  -4  -6   3 1239.57 62.4576  19
  -4   6   3 1303.05 71.8321  16
  -4  -6   2 1092.09 59.1179  19
  -4   6   2 1188.95 70.3699  16
   4   6  -2 1182.89 82.9654   8
  -4  -6   1 103.553 22.7265  19
  -4   6   1 102.213 21.3048  10
  -4   6   1 119.468 28.3960  16
   4   6  -1 172.934 38.9981   8
  -4  -6   0 115.635 24.0802  19
  -4   6   0 102.786 19.3499  10
  -4   6   0 98.9780 28.3920  16
   4   6   0 138.433 33.5288   8
  -4  -6  -1 2270.85 90.6893  19
  -4   6  -1 2191.06 98.8058  16
  -4  -6  -2 651.961 49.7116  19
  -4   6  -2 740.840 58.6071  16
  -4  -6  -3 54.9060 20.7795  19
  -4   6  -3 53.4597 28.3910   9
  -4   6  -3 46.4638 24.5549  16
  -4  -6  -4 1602.99 76.3874  19
  -4   6  -4 1548.16 85.1139   9
  -4   6  -4 1422.61 77.9318  16
  -4  -6  -5 2613.91 98.6863  19
  -4   6  -5 2374.17 105.481   9
  -4   6  -5 2433.00 100.208  16
  -4  -6  -6 276.884 32.4957  19
  -4   6  -6 290.169 40.3899   9
  -4   6  -6 277.950 34.4769  16
  -4  -6  -7 1164.63 62.0602  19
  -4   6  -7 1153.60 68.5364   9
  -4   6  -7 1162.54 64.4891  16
  -4  -6  -8 214.426 28.5965  19
  -4   6  -8 200.073 31.9612   9
  -4   6  -8 254.537 30.1205  16
  -4  -6  -9 6053.36 142.347  19
  -4   6  -9 5837.51 150.630   9
  -4   6  -9 5722.05 136.071  16
  -4  -6 -10 835.794 43.6240  19
  -4   6 -10 729.656 45.9040   9
  -4  -6 -11 2262.24 66.3654  19
  -4   6 -11 2142.13 72.1548   9
   4   7 -14 635.133 35.5680   8
  -4  -7  14 689.972 31.6484  12
  -4   7  13 63.9021 16.7351  11
  -4   7  13 70.8872 16.1036  14
   4   7 -13 76.7671 19.2805   8
  -4  -7  13 49.1200 12.1717  12
  -4   7  12 386.016 32.3483  11
   4   7 -12 371.729 34.3863   8
  -4   7  12 371.289 32.4238  14
  -4  -7  12 358.482 27.0673  12
  -4   7  11 35.5566 16.1642  11
  -4   7  11 18.4419 17.6562  14
   4   7 -11 25.6004 17.5072   8
  -4   7  10-10.1969 15.5195  11
  -4  -7  10-17.8597 14.3243  19
  -4   7  10-22.5961 18.3111  14
   4   7 -10 18.9425 19.6943   8
  -4   7   9 139.390 24.6974  11
  -4  -7   9 106.166 18.3311  19
  -4   7   9 84.9183 21.4682  14
   4   7  -9 120.962 26.6713   8
  -4   7   8 2202.08 85.4458  11
  -4   7   8 2340.66 82.0187  16
   4   7  -8 2269.83 98.0086   8
  -4   7   8 2166.64 89.3164  14
  -4  -7   8 2252.64 75.8614  19
  -4  -7   7 2878.79 88.1931  19
  -4   7   7 2824.35 97.9495  11
  -4   7   7 2895.56 97.1474  16
   4   7  -7 2910.68 115.255   8
  -4   7   7 2671.34 101.357  14
  -4   7   6 41.0299 19.1345  11
  -4  -7   6 37.7627 16.8463  19
  -4   7   6 23.6143 18.5733  16
   4   7  -6 57.4241 30.2144   8
  -4   7   5 26.7638 16.5513  11
  -4  -7   5 11.0299 13.8870  19
  -4   7   5-26.3509 22.0287  16
   4   7  -5 18.6183 26.7692   8
  -4  -7   4 3616.62 104.710  19
  -4   7   4 3582.23 118.649  16
   4   7  -4 3557.55 136.339   8
  -4  -7   3 1972.77 75.7677  19
  -4   7   3 2025.63 89.2986  16
  -4  -7   2 92.6374 19.0755  19
  -4   7   2 139.028 30.2144  16
   4   7  -2 109.366 31.4321   8
  -4  -7   1 150.701 23.6438  19
  -4   7   1 230.253 33.1240  16
   4   7  -1 147.503 35.9212   8
  -4  -7   0 1442.91 65.9281  19
  -4   7   0 1459.90 77.3578  16
  -4  -7  -1 33.0489 18.7782  19
  -4   7  -1 77.1601 25.6881  16
  -4  -7  -2 2957.19 99.3996  19
  -4   7  -2 2977.90 112.615  16
  -4  -7  -3 221.883 28.9636  19
  -4   7  -3 200.382 32.8851  16
  -4  -7  -4 1818.36 75.9620  19
  -4   7  -4 1739.29 83.1610  16
  -4  -7  -5 1797.30 74.7219  19
  -4   7  -5 1644.17 78.3660  16
  -4  -7  -6 1191.30 59.9989  19
  -4   7  -6 1110.31 62.0493  16
  -4  -7  -7 5.30665 15.6472  19
  -4   7  -7 44.1346 21.1851  16
  -4  -7  -8 4372.54 112.530  19
  -4   7  -8 4171.40 112.626  16
  -4  -7  -9 593.555 35.7078  19
  -4   7  -9 548.635 33.8830  16
  -4  -7 -10 1048.59 42.7493  19
   4   8 -12 1735.13 61.8654   8
  -4  -8  12 1808.33 54.0151  12
  -4   8  11 39.2545 13.3340  11
   4   8 -11 40.3402 14.4826   8
  -4  -8  11 30.3907 10.9904  12
  -4   8  10 102.559 19.5633  11
   4   8 -10 72.5159 20.1619   8
   4   8  -9 442.656 38.4762   8
  -4   8   9 416.888 33.1743  11
   4   8  -8 1258.19 65.5049   8
  -4   8   8 1219.29 57.7651  11
  -4   8   7 1734.15 66.4679  16
   4   8  -7 1714.71 79.0437   8
  -4   8   7 1616.46 68.4044  11
  -4  -8   7 1711.12 57.6527  19
  -4   8   6 7.16299 15.1664  11
  -4  -8   6 12.9475 11.0221  19
  -4   8   6 22.6097 17.8442  16
   4   8  -6 22.1731 22.8687   8
  -4   8   5 15.6667 14.2834  11
  -4  -8   5 64.8976 15.6840  19
  -4   8   5 50.4817 19.3173  16
   4   8  -5 29.2255 22.2181   8
  -4  -8   4 620.368 36.6112  19
  -4   8   4 627.703 46.8279  16
   4   8  -4 670.595 54.7090   8
  -4   8   4 609.226 41.3172  11
  -4  -8   3 345.317 29.2224  19
  -4   8   3 387.204 39.2777  16
   4   8  -3 430.819 45.1502   8
  -4  -8   2 534.432 36.1692  19
  -4   8   2 555.529 46.3228  16
   4   8  -2 464.589 47.6307   8
  -4  -8   1 118.415 19.7640  19
  -4   8   1 136.395 28.0087  16
   4   8  -1 93.0617 26.9343   8
  -4  -8   0 581.632 38.0504  19
  -4   8   0 548.913 47.3323  16
   4   8   0 444.402 43.8846   8
  -4  -8  -1 102.094 18.8049  19
  -4   8  -1 96.1686 27.1312  16
   4   8   1 99.5643 23.2807   8
  -4  -8  -2 221.337 25.9829  19
  -4   8  -2 231.459 33.7602  16
  -4  -8  -3 67.6919 18.3149  19
  -4   8  -3 104.207 27.3271  16
  -4  -8  -4 1971.12 72.3507  19
  -4   8  -4 2074.76 84.2099  16
  -4  -8  -5 15.9247 14.2478  19
  -4   8  -5 30.5361 19.7129  16
  -4  -8  -6 4267.56 107.717  19
  -4   8  -6 4163.29 115.397  16
  -4  -8  -7 399.276 29.7766  19
  -4   8  -7 350.409 30.0669  16
  -4  -8  -8 209.038 20.7561  19
  -4   8  -8 207.513 21.8528  16
   4   9  -9 28.3587 14.8080   8
   4   9  -8 549.066 37.7875   8
  -4   9   8 497.751 32.5492  11
   4   9  -7 1014.41 53.2902   8
  -4   9   7 1019.65 47.3917  11
   4   9  -6 401.661 35.5614   8
  -4   9   6 316.985 27.1414  11
  -4   9   5 215.257 23.5294  11
  -4   9   5 173.848 21.1120  16
   4   9  -5 204.686 27.9310   8
  -4   9   4 510.761 36.5412  16
   4   9  -4 506.925 41.8322   8
  -4   9   4 430.868 31.3257  11
  -4  -9   3 1046.71 41.0121  19
  -4   9   3 1087.48 54.7798  16
   4   9  -3 1129.94 61.1344   8
  -4  -9   2-1.80212 10.1264  19
  -4   9   2 28.2815 17.2412  16
   4   9  -2 13.4123 18.1955   8
  -4  -9   1 1295.23 48.2520  19
  -4   9   1 1275.89 62.1217  16
   4   9  -1 1160.29 62.7085   8
  -4  -9   0 122.714 16.7168  19
  -4   9   0 108.541 22.8705  16
   4   9   0 105.594 23.9896   8
  -4  -9  -1 670.748 35.0741  19
  -4   9  -1 648.113 45.2285  16
   4   9   1 606.368 40.4856   8
  -4  -9  -2 10.1449 9.98915  19
  -4   9  -2 32.6453 17.1023  16
  -4  -9  -3 904.969 40.6649  19
  -4   9  -3 869.275 49.1167  16
  -4  -9  -4 191.611 19.9028  19
  -4   9  -4 154.315 23.0387  16
  -4  -9  -5 2682.10 71.6959  19
  -4   9  -5 2713.85 81.4714  16
  -4  -9  -6 1080.52 40.6312  19
  -4   9  -6 1116.07 46.4885  16
   4  10  -4 140.561 18.9970   8
   4  10  -3 173.768 21.6072   8
  -5   0  12 34.4561 11.2683  16
  -5   0  10 1671.39 67.7894  19
  -5   0   9 2.60471 15.4076  19
  -5   0   8 404.079 35.6733  19
  -5   0   7-7.46402 14.5490  19
  -5   0   6 124.724 22.8136  19
  -5   0   5-8.70585 14.9450  19
  -5   0   4 63.4301 17.5768  19
  -5   0   4 67.1150 17.9420  16
  -5   0   3 22.3609 14.7426  19
  -5   0   3-21.3685 16.5770  16
  -5   0   2 674.670 43.9190  10
  -5   0   2 736.018 45.5484  16
  -5   0   2 822.214 47.0310  19
  -5   0   1 4.73585 13.7168  19
  -5   0   1-11.1144 15.9898  10
  -5   0   1-13.5837 15.9666  16
  -5   0   0 42.0964 17.3190  10
  -5   0   0 17.5097 13.5260  16
  -5   0  -1 87.6869 24.2527  10
  -5   0  -1 10.4756 12.6421  16
  -5   0  -2 13080.5 251.374  10
  -5   0  -3 64.3506 22.2089  10
  -5   0  -4 64.6362 21.4093  10
  -5   0  -5 32.9791 17.7552  10
  -5   0  -6 4396.89 116.605  10
  -5   0  -7-17.6761 14.4471  10
  -5   0  -8 3628.30 93.2594  10
  -5   1  12 36.8495 11.4294  16
  -5  -1  11 13.0427 12.5568  19
  -5   1  11 14.8967 11.6256  16
  -5   1  10 2796.63 86.2813  16
  -5  -1  10 2699.97 88.1730  19
  -5   1   9 898.793 49.5356  16
  -5   1   9 808.457 46.9956  19
  -5  -1   9 827.989 48.0139  19
  -5   1   8 26.7895 17.0147  19
  -5  -1   8 44.0610 18.3091  19
  -5   1   8 33.3817 16.9876  16
  -5   1   7 2032.78 79.1147  19
  -5  -1   7 2190.30 81.0155  19
  -5   1   6 1169.62 59.9518  16
  -5   1   6 999.241 54.5804  19
  -5  -1   6 1170.14 58.5059  19
  -5   1   5 2051.09 79.8699  16
  -5   1   5 1960.16 76.4462  19
  -5  -1   5 2109.80 79.6989  19
  -5   1   4 187.551 25.5258  19
  -5  -1   4 202.916 27.3988  19
  -5   1   4 221.322 28.5096  16
  -5   1   3 1761.14 73.0605  16
  -5  -1   3 1828.12 72.3075  16
  -5  -1   3 1740.13 71.3352  19
  -5  -1   2 491.208 36.8213  10
  -5   1   2 477.494 36.8445  10
  -5   1   2 568.604 40.7851  16
  -5  -1   2 522.665 37.6816  16
  -5  -1   2 627.789 41.9965  19
  -5  -1   1 850.206 47.9364  19
  -5  -1   1 751.260 45.3760  10
  -5   1   1 788.479 48.1523  10
  -5   1   1 886.878 48.9557  16
  -5  -1   1 834.525 45.2669  16
  -5  -1   0 617.041 40.7474  19
  -5  -1   0 632.341 42.7398  10
  -5   1   0 602.916 43.1437  10
  -5   1   0 646.240 42.3275  16
  -5  -1   0 619.477 37.4555  16
  -5  -1  -1 6449.60 151.025  10
  -5   1  -1 6743.91 157.118  10
  -5   1  -1 6387.88 143.528  16
  -5  -1  -2 916.196 44.6999  19
  -5  -1  -2 1002.65 53.2862  10
  -5   1  -2 953.777 46.2678  16
  -5  -1  -3 470.452 37.6533  10
  -5   1  -3 531.474 41.1906  10
  -5  -1  -4 343.597 33.3361  10
  -5   1  -4 393.092 35.3046  10
  -5  -1  -5 950.863 50.6703  10
  -5   1  -5 949.462 51.6866  10
  -5  -1  -6 53.6737 17.4131  10
  -5   1  -6 55.6662 17.3977  10
  -5  -1  -7 18.3370 12.8898  10
  -5   1  -7 30.4811 15.6240  10
  -5  -1  -8 11.0204 11.0005  10
  -5   1  -8 9.24882 12.1125  10
  -5   2  11 736.705 37.4065  16
  -5  -2  11 707.452 40.1655  19
  -5  -2  10 149.950 22.1656  19
  -5   2  10 159.792 21.4333  16
  -5   2   9 2883.36 88.7463  16
  -5  -2   9 2742.19 88.0899  19
  -5  -2   8 23.9384 16.7293  19
  -5   2   8 20.4706 17.0201  16
  -5   2   7 2222.99 81.0728  16
  -5  -2   7 2189.27 79.0824  19
  -5  -2   6 54.3458 18.5004  19
  -5   2   6 28.2081 18.4419  16
  -5   2   5 646.216 44.4176  16
  -5  -2   5 661.506 43.1780  19
  -5  -2   4 100.836 20.3587  19
  -5   2   4 106.298 22.0237  16
  -5  -2   3 561.579 39.6838  19
  -5   2   3 541.652 41.0617  16
  -5  -2   2 164.560 23.7702  19
  -5   2   2 165.902 24.0287  10
  -5   2   2 192.101 26.4714  16
  -5  -2   2 163.034 22.3087  16
  -5  -2   1 397.296 33.6319  19
  -5  -2   1 327.368 29.7236  10
  -5   2   1 349.329 32.3429  10
  -5   2   1 328.707 31.4020  16
  -5  -2   1 361.819 28.2700  16
  -5  -2   0 20.2682 15.3521  19
  -5  -2   0 24.2033 14.6304  10
  -5   2   0 2.56751 15.8053  10
  -5   2   0-4.44746 14.1677  16
  -5  -2  -1 631.334 39.9816  19
  -5  -2  -1 643.366 40.4252  10
  -5   2  -1 698.541 45.4996  10
  -5   2  -1 653.667 40.9876  16
  -5  -2  -2 122.363 19.3989  19
  -5  -2  -2 131.530 21.8232  10
  -5   2  -2 160.664 26.5687  10
  -5   2  -2 104.796 19.9604  16
  -5  -2  -3 120.290 20.7154  10
  -5   2  -3 175.918 26.3118  10
  -5   2  -3 132.690 19.6789  16
  -5  -2  -4-20.1024 11.0869  19
  -5  -2  -4 27.7924 15.4353  10
  -5   2  -4 12.1401 16.2838  10
  -5  -2  -5 537.093 35.6912  10
  -5   2  -5 562.879 38.0680  10
  -5  -2  -6 392.010 28.4638  10
  -5   2  -6 463.730 33.8105  10
  -5  -2  -7 3638.18 89.3997  10
  -5   2  -7 3930.41 97.2331  10
  -5  -3  11 385.445 28.3670  19
  -5   3  10 2895.75 80.3913  16
  -5  -3  10 2906.25 85.0236  19
  -5   3   9 4219.82 106.688  16
  -5  -3   9 4335.64 110.760  19
  -5  -3   8 5.86107 14.3821  19
  -5   3   8 4.42389 14.9704  16
  -5   3   7 4329.37 115.874  16
  -5  -3   7 4460.42 114.811  19
  -5   3   6 764.577 46.8774  16
  -5  -3   6 793.584 45.2204  19
  -5   3   5 334.132 31.9501  16
  -5  -3   5 337.319 31.3652  19
  -5  -3   4 1954.57 72.4146  19
  -5   3   4 1977.70 75.8626  16
  -5  -3   3 768.544 44.4976  19
  -5   3   3 759.788 46.2095  16
  -5  -3   2 336.978 31.1025  19
  -5   3   2 319.737 31.2335  16
  -5  -3   1 2410.88 81.1243  19
  -5   3   1 2360.25 81.3928  16
  -5  -3   0 1573.25 64.2348  19
  -5  -3   0 1387.82 55.2742  10
  -5   3   0 1530.14 63.9549  10
  -5   3   0 1483.77 63.0764  16
  -5  -3  -1 9998.55 195.103  19
  -5  -3  -1 9536.90 184.297  10
  -5   3  -1 10208.1 199.554  10
  -5   3  -1 9782.12 195.297  16
  -5  -3  -2 5752.04 133.108  19
  -5  -3  -2 5878.43 128.493  10
  -5   3  -2 6018.49 139.802  10
  -5   3  -2 5833.89 134.488  16
  -5  -3  -3 1759.34 63.3939  19
  -5  -3  -3 1892.30 63.0683  10
  -5   3  -3 2007.40 71.8194  10
  -5   3  -3 1916.94 66.2600  16
  -5  -3  -4 104.220 16.4650  19
  -5  -3  -4 92.4779 16.2844  10
  -5  -3  -5 212.488 20.3036  10
  -5   3  -5 260.563 25.1477  10
  -5   3  -6 1052.00 44.8278  10
  -5  -4  10 219.655 21.7581  19
  -5   4   9 1350.47 51.1883  16
  -5  -4   9 1286.56 52.0194  19
  -5   4   8 953.782 45.4105  16
  -5  -4   8 959.886 45.3650  19
  -5   4   7 221.651 24.1985  16
  -5  -4   7 257.701 25.1074  19
  -5   4   6 629.477 39.4968  16
  -5  -4   6 671.923 38.8044  19
  -5   4   5 1066.26 52.4795  16
  -5  -4   5 1088.17 50.0534  19
  -5  -4   4 11.7507 12.3545  19
  -5   4   4 4.59318 14.0598  16
  -5  -4   3 52.6245 15.5883  19
  -5   4   3 63.4971 18.7365  16
  -5  -4   2 1508.76 60.4758  19
  -5   4   2 1496.22 62.7697  16
  -5  -4   1 121.713 20.1557  19
  -5   4   1 146.214 22.2558  16
  -5  -4   0 88.4704 16.8050  19
  -5   4   0 93.9727 19.7024  16
  -5  -4  -1 1723.32 64.9458  19
  -5   4  -1 1802.34 67.6840  16
  -5  -4  -2 4113.58 104.610  19
  -5   4  -2 3916.58 99.5853  10
  -5   4  -2 4094.43 105.423  16
  -5   4  -3 5396.10 116.683  10
  -5   4  -3 5224.97 119.200  16
  -5  -4  -4 221.294 21.1424  19
  -5   4  -4 252.724 21.3691  10
  -5  -5   8 82.9616 14.9930  19
  -5  -5   7 62.1851 13.3346  19
  -5   5   7 36.7271 12.9288  16
  -5  -5   6 53.4143 12.4722  19
  -5   5   6 18.7888 12.2583  16
  -5   5   5 185.254 22.2325  16
  -5  -5   5 240.110 22.5176  19
  -5  -5   4 140.982 19.1208  19
  -5   5   4 94.2238 18.3618  16
  -5  -5   3 635.186 36.5125  19
  -5   5   3 653.003 40.1465  16
  -5  -5   2 54.2607 14.1994  19
  -5   5   2 85.4259 19.4213  16
  -5  -5   1 274.652 25.4069  19
  -5   5   1 256.599 26.7314  16
  -5  -5   0 499.935 32.7841  19
  -5   5   0 494.024 34.4722  16
  -5  -5  -1 540.249 33.3969  19
  -5   5  -1 502.930 34.1188  16
  -5  -5  -2 1508.14 55.3465  19
  -5   5  -2 1604.81 58.7852  16
  -5  -5  -3 311.509 24.0592  19
  -5  -6   5 16.3443 8.48246  19
  -5  -6   4 82.6628 13.3671  19
  -5   6   4 80.3583 15.7031  16
  -5  -6   3 637.328 33.1323  19
  -5   6   3 632.381 36.4046  16
  -5  -6   2 21.9849 10.8852  19
  -5   6   2 50.6349 15.0036  16
  -5  -6   1 254.143 21.6337  19
  -5   6   1 263.921 24.4911  16
  -5  -6   0 52.7283 12.5893  19
  -5   6   0 35.3219 12.8620  16
  -5  -6  -1 339.503 23.5235  19
   0   0   0    0.00    0.00   0
TITL bmk2260b_auto in P2(1)/c
REM P2(1)/c (#14 in standard setting)
CELL 1.54184   4.471717  11.936678  20.138209  90.0000  95.6888  90.0000
ZERR    2.00   0.000068   0.000200   0.000314   0.0000   0.0015   0.0000
LATT  1
SYMM -x, y+1/2,-z+1/2
SFAC C H N O
UNIT 36.00 20.00 8.00 4.00
SIZE 0.06 0.21 0.34
TREF
HKLF 4
END
;
_shelx_hkl_checksum     73122
_shelx_res_file
;
TITL bmk2260b in P2(1)/c
    shelx.res
    created by SHELXL-2018/1 at 17:13:06 on 09-Jan-2023
CELL  1.54184   4.4717  11.9367  20.1382   90.000   95.689   90.000
ZERR     4.00   0.0001   0.0002   0.0003    0.000    0.002    0.000
LATT   1
SYMM  - X, 1/2 + Y, 1/2 - Z
SFAC  C    H    N    O    CL
UNIT  36 32 12 12 4
MERG   2
simu .01 n1 > o2a
isor .01 n1 > o2a
eadp c1 c1a
exyz c1 c1a
EQIV $1 -x, -y+2, -z+1
HTAB N3 O3_$1
MPLA C1 N1 O1 O2
MPLA C1 C2 C3 C4 C5 C6 C7 C8 C9 N2 N3 O3 CL1
MPLA C1 N1A O1A O2A
FMAP   2
PLAN   10
SIZE     0.060   0.210   0.340
ACTA
BOND   $H
LIST   4
L.S.   4
WGHT    0.062800    0.256200
FVAR       6.60187   0.83717
PART  1
C1    1    1.168664    0.640785    0.655664    21.00000    0.03989    0.04477 =
         0.05654    0.01065    0.00392   -0.00019
N1    3    1.248032    0.529161    0.632306    21.00000    0.06276    0.04812 =
         0.07494    0.00867   -0.00194    0.00609
O1    4    1.253396    0.451428    0.672926    21.00000    0.13671    0.05232 =
         0.09105    0.01884   -0.01695    0.00842
O2    4    1.295816    0.516303    0.575431    21.00000    0.17138    0.07000 =
         0.09662   -0.00504    0.04909    0.02867
PART  2
same .001 c1 > o2
C1A   1    1.168664    0.640785    0.655664   -21.00000    0.03989    0.04477 =
         0.05654    0.01065    0.00392   -0.00019
N1A   3    1.242000    0.522243    0.646421   -21.00000    0.07099    0.05543 =
         0.07818    0.01464    0.00681    0.00162
O1A   4    1.033823    0.454268    0.647107   -21.00000    0.12248    0.07709 =
         0.14563   -0.00545    0.00318   -0.01507
O2A   4    1.499514    0.494580    0.647535   -21.00000    0.07199    0.06048 =
         0.13811   -0.00669    0.00982    0.02675
PART  0
C2    1    1.300399    0.687342    0.714546    11.00000    0.03617    0.05691 =
         0.05092    0.01771    0.00136   -0.00120
C3    1    1.221557    0.794763    0.731095    11.00000    0.04572    0.06254 =
         0.04351    0.00483   -0.00461   -0.00523
AFIX  43
H3    2    1.313563    0.828395    0.769479    11.00000   -1.20000
AFIX   0
C4    1    1.005675    0.852545    0.690636    11.00000    0.04456    0.04965 =
         0.04640    0.00180    0.00031   -0.00022
AFIX  43
H4    2    0.952715    0.924666    0.702441    11.00000   -1.20000
AFIX   0
C5    1    0.866672    0.804682    0.632683    11.00000    0.03432    0.04646 =
         0.04211    0.00841    0.00215   -0.00185
C6    1    0.953877    0.698022    0.614539    11.00000    0.04177    0.04619 =
         0.04613    0.00486   -0.00047   -0.00281
AFIX  43
H6    2    0.868744    0.665462    0.575164    11.00000   -1.20000
AFIX   0
C7    1    0.629285    0.866554    0.592891    11.00000    0.03560    0.04369 =
         0.04468    0.00525    0.00158    0.00025
AFIX  43
H7    2    0.572080    0.936881    0.606968    11.00000   -1.20000
AFIX   0
C8    1    0.121261    0.856075    0.449847    11.00000    0.04180    0.04901 =
         0.04216    0.00147   -0.00029   -0.00222
C9    1    0.201003    0.746322    0.421252    11.00000    0.07857    0.06217 =
         0.06284   -0.01604   -0.01159    0.01094
AFIX 137
H9A   2    0.062133    0.729457    0.383109    11.00000   -1.50000
H9B   2    0.191210    0.688737    0.454244    11.00000   -1.50000
H9C   2    0.401094    0.749991    0.407961    11.00000   -1.50000
AFIX   0
N2    3    0.500505    0.825100    0.539268    11.00000    0.03591    0.04477 =
         0.04439    0.00670    0.00036    0.00276
N3    3    0.277378    0.889961    0.507213    11.00000    0.03960    0.04289 =
         0.04431    0.00058   -0.00440    0.00491
AFIX  43
H3A   2    0.235971    0.953659    0.524035    11.00000   -1.20000
AFIX   0
O3    4   -0.078027    0.917084    0.423454    11.00000    0.05219    0.05908 =
         0.04944   -0.00164   -0.01377    0.00664
CL1   5    1.563695    0.617680    0.768027    11.00000    0.05022    0.07783 =
         0.07354    0.02911   -0.01338    0.00357
HKLF 4
REM  bmk2260b in P2(1)/c
REM R1 =  0.0383 for    1960 Fo > 4sig(Fo)  and  0.0403 for all    2107 data
REM    174 parameters refined using    132 restraints
END
WGHT      0.0628      0.2562
REM Highest difference peak  0.295,  deepest hole -0.265,  1-sigma level  0.044
Q1    1   1.1125  0.4997  0.5836  11.00000  0.05    0.30
Q2    1   1.4523  0.5138  0.6117  11.00000  0.05    0.27
Q3    1   1.4658  0.4992  0.6826  11.00000  0.05    0.26
Q4    1   0.7612  0.8382  0.6118  11.00000  0.05    0.15
Q5    1  -0.1266  0.8848  0.4211  11.00000  0.05    0.15
Q6    1   0.8715  0.7604  0.6190  11.00000  0.05    0.14
Q7    1   0.3663  0.6997  0.4457  11.00000  0.05    0.14
Q8    1   1.1989  0.6610  0.6911  11.00000  0.05    0.14
Q9    1   1.3873  0.6007  0.7938  11.00000  0.05    0.13
Q10   1   1.2031  0.7186  0.7313  11.00000  0.05    0.12
;
_shelx_res_checksum     45453
data_VII
_audit_creation_method     'SHELXL-2018/1'
_chemical_name_systematic
;
(<i>E</i>)-2-(4-Chlorobenzylidene)-1-(quinolin-8-yl)hydrazine
;
_chemical_name_common
;
8-{(<i>E</i>)-2-[(4-Chlorophenyl)methylidene]hydrazin-1-yl}quinoline
;
_chemical_formula_moiety     'C16 H12 Cl N3'
_chemical_formula_sum     'C16 H12 Cl N3'
_chemical_formula_iupac     'C16 H12 Cl N3'
_chemical_formula_weight     281.74
_chemical_melting_point     ?
_chemical_absolute_configuration     ?
_space_group_crystal_system     monoclinic
_space_group_name_H-M_alt     'P n'
_space_group_name_Hall     'P -2yac'
loop_
    _space_group_symop_operation_xyz
    'x, y, z'
    'x+1/2, -y, z+1/2'
_cell_length_a     7.7968(3)
_cell_length_b     12.0926(4)
_cell_length_c     14.8738(5)
_cell_angle_alpha     90
_cell_angle_beta     100.601(3)
_cell_angle_gamma     90
_cell_volume     1378.42(8)
_cell_formula_units_Z     4
_cell_measurement_reflns_used     6539
_cell_measurement_theta_min     3.6340
_cell_measurement_theta_max     72.6860
_cell_measurement_temperature     296(2)
_exptl_crystal_description     plate
_exptl_crystal_colour     brown
_exptl_crystal_size_max     0.260
_exptl_crystal_size_mid     0.140
_exptl_crystal_size_min     0.070
_exptl_crystal_density_diffrn     1.358
_exptl_crystal_density_meas     ?
_exptl_crystal_density_method     ?
_exptl_crystal_F_000     584
_exptl_absorpt_coefficient_mu     2.381
_exptl_absorpt_correction_type     gaussian
_exptl_absorpt_process_details
;
(CrysAlis PRO; Rigaku OD, 2022)
;
_exptl_absorpt_correction_T_min     0.713
_exptl_absorpt_correction_T_max     1.000
_diffrn_ambient_temperature     296(2)
_diffrn_source     ?
_diffrn_radiation_type     CuK\a
_diffrn_radiation_wavelength     1.54184
_diffrn_measurement_device_type
         'Rigaku OD SuperNova Dual source diffractometer with an Atlas detector'
_diffrn_measurement_method     '\w scans'
_diffrn_detector_area_resol_mean     ?
_diffrn_reflns_number     11753
_diffrn_reflns_av_R_equivalents     0.0240
_diffrn_reflns_av_unetI/netI     0.0216
_diffrn_reflns_theta_min     3.655
_diffrn_reflns_theta_max     72.752
_diffrn_reflns_theta_full     67.684
_diffrn_measured_fraction_theta_max     0.988
_diffrn_measured_fraction_theta_full     0.998
_diffrn_reflns_limit_h_min     -9
_diffrn_reflns_limit_h_max     6
_diffrn_reflns_limit_k_min     -14
_diffrn_reflns_limit_k_max     14
_diffrn_reflns_limit_l_min     -18
_diffrn_reflns_limit_l_max     18
_diffrn_standards_number     0
_diffrn_standards_interval_count     0
_diffrn_standards_interval_time     0
_diffrn_standards_decay_%     0
_refine_special_details
;
Single-crystal XRD
data were collected on an Agilent SuperNova Dual Atlas diffractometer with a
mirror monochromator using Cu radiation. Crystal structures were solved and
refined using <i>SHELXT</i> (Sheldrick, 2015a) and <i>SHELXL</i> (Sheldrick,
2015b). Non-hydrogen atoms for both <b>IV</b> and <b>VII</b> were refined with
anisotropic displacement parameters.
;
_reflns_number_total     3869
_reflns_number_gt     3609
_reflns_threshold_expression     'I > 2\s(I)'
_refine_ls_structure_factor_coef     Fsqd
_refine_ls_matrix_type     full
_refine_ls_R_factor_all     0.0344
_refine_ls_R_factor_gt     0.0314
_refine_ls_wR_factor_gt     0.0809
_refine_ls_wR_factor_ref     0.0847
_refine_ls_goodness_of_fit_ref     1.039
_refine_ls_restrained_S_all     1.038
_refine_ls_number_reflns     3869
_refine_ls_number_parameters     361
_refine_ls_number_restraints     2
_refine_ls_hydrogen_treatment     constr
_refine_ls_weighting_scheme     calc
_refine_ls_weighting_details
              'w=1/[\s^2^(Fo^2^)+(0.0484P)^2^+0.0525P] where P=(Fo^2^+2Fc^2^)/3'
_atom_sites_solution_hydrogens     geom
_atom_sites_solution_primary     ?
_atom_sites_solution_secondary     ?
_refine_ls_shift/su_max     0.000
_refine_ls_shift/su_mean     0.000
_refine_diff_density_max     0.117
_refine_diff_density_min     -0.138
_refine_ls_extinction_method     none
_refine_ls_extinction_coef     .
_refine_ls_abs_structure_details
;
Flack <i>x</i> determined using 995 quotients [(I+)-(I-)]/[(I+)+(I-)]
(Parsons <i>et al.</i>,  2013)
;
_refine_ls_abs_structure_Flack     0.016(12)
loop_
    _atom_type_symbol
    _atom_type_description
    _atom_type_scat_dispersion_real
    _atom_type_scat_dispersion_imag
    _atom_type_scat_source
    'C' 'C' 0.0181 0.0091
                         'International Tables Vol C Tables 4.2.6.8 and 6.1.1.4'
    'H' 'H' 0.0000 0.0000
                         'International Tables Vol C Tables 4.2.6.8 and 6.1.1.4'
    'N' 'N' 0.0311 0.0180
                         'International Tables Vol C Tables 4.2.6.8 and 6.1.1.4'
    'Cl' 'Cl' 0.3639 0.7018
                         'International Tables Vol C Tables 4.2.6.8 and 6.1.1.4'
_computing_data_collection
;
CrysAlis PRO (Rigaku OD, 2022)
;
_computing_cell_refinement
;
CrysAlis PRO (Rigaku OD, 2022)
;
_computing_data_reduction
;
CrysAlis PRO (Rigaku OD, 2022)
;
_computing_structure_solution
;
SHELXT (Sheldrick, 2015a)
;
_computing_structure_refinement
;
SHELXL2018 (Sheldrick, 2015b)
;
_computing_molecular_graphics
;
Mercury (Macrae <i>et al.</i>,  2020) and ORTEP-3 for Windows (Farrugia,
2012)
;
_computing_publication_material
;
Mercury (Macrae <i>et al.</i>,  2020)
;
loop_
    _atom_site_type_symbol
    _atom_site_label
    _atom_site_fract_x
    _atom_site_fract_y
    _atom_site_fract_z
    _atom_site_U_iso_or_equiv
    _atom_site_adp_type
    _atom_site_calc_flag
    _atom_site_occupancy
    _atom_site_disorder_assembly
    _atom_site_disorder_group
    C C1 0.6750(3) 0.4572(2) 0.58792(17) 0.0527(5) Uani d 1 . .
    C C2 0.5178(4) 0.5151(2) 0.58122(18) 0.0576(6) Uani d 1 . .
    H H2 0.507242 0.585152 0.554930 0.069 Uiso calc 1 . .
    C C3 0.3785(4) 0.4695(2) 0.61317(19) 0.0591(6) Uani d 1 . .
    H H3 0.274364 0.508481 0.608568 0.071 Uiso calc 1 . .
    C C4 0.3949(4) 0.3653(2) 0.65215(17) 0.0559(6) Uani d 1 . .
    C C5 0.5470(4) 0.3067(2) 0.66004(18) 0.0618(6) Uani d 1 . .
    H H5 0.556356 0.236933 0.686762 0.074 Uiso calc 1 . .
    C C6 0.6876(4) 0.3525(2) 0.62774(19) 0.0602(6) Uani d 1 . .
    H H6 0.791158 0.312863 0.632762 0.072 Uiso calc 1 . .
    C C7 0.8253(4) 0.5031(2) 0.55413(19) 0.0581(6) Uani d 1 . .
    H H7 0.925239 0.460403 0.556268 0.070 Uiso calc 1 . .
    C C8 0.9657(3) 0.73712(19) 0.44787(16) 0.0506(5) Uani d 1 . .
    C C9 0.8354(4) 0.8142(2) 0.44385(18) 0.0565(6) Uani d 1 . .
    H H9 0.740133 0.800018 0.471623 0.068 Uiso calc 1 . .
    C C10 0.8462(4) 0.9148(2) 0.39764(19) 0.0620(6) Uani d 1 . .
    H H10 0.755828 0.965694 0.394070 0.074 Uiso calc 1 . .
    C C11 0.9862(4) 0.9395(2) 0.35786(19) 0.0592(6) Uani d 1 . .
    H H11 0.990642 1.006567 0.327755 0.071 Uiso calc 1 . .
    C C12 1.1237(3) 0.8630(2) 0.36266(16) 0.0516(5) Uani d 1 . .
    C C13 1.1132(3) 0.75964(19) 0.40668(16) 0.0502(5) Uani d 1 . .
    C C14 1.2766(4) 0.8827(2) 0.32737(18) 0.0604(6) Uani d 1 . .
    H H14 1.292238 0.950267 0.300041 0.072 Uiso calc 1 . .
    C C15 1.4009(4) 0.8035(3) 0.3332(2) 0.0662(7) Uani d 1 . .
    H H15 1.500980 0.815666 0.308877 0.079 Uiso calc 1 . .
    C C16 1.3775(4) 0.7031(3) 0.3761(2) 0.0671(7) Uani d 1 . .
    H H16 1.463862 0.649448 0.379133 0.080 Uiso calc 1 . .
    C C17 0.1294(4) 0.2803(2) 0.41911(17) 0.0567(6) Uani d 1 . .
    C C18 -0.0230(4) 0.2228(2) 0.4243(2) 0.0644(7) Uani d 1 . .
    H H18 -0.015814 0.154010 0.452680 0.077 Uiso calc 1 . .
    C C19 -0.1848(4) 0.2662(2) 0.3881(2) 0.0681(7) Uani d 1 . .
    H H19 -0.285878 0.226660 0.391183 0.082 Uiso calc 1 . .
    C C20 -0.1947(4) 0.3694(2) 0.34706(19) 0.0663(7) Uani d 1 . .
    C C21 -0.0454(4) 0.4295(2) 0.34266(19) 0.0661(7) Uani d 1 . .
    H H21 -0.053490 0.499214 0.315895 0.079 Uiso calc 1 . .
    C C22 0.1157(4) 0.3847(2) 0.37846(19) 0.0626(6) Uani d 1 . .
    H H22 0.216388 0.424649 0.375408 0.075 Uiso calc 1 . .
    C C23 0.3017(4) 0.2337(2) 0.45288(18) 0.0607(6) Uani d 1 . .
    H H23 0.400830 0.275359 0.450152 0.073 Uiso calc 1 . .
    C C24 0.5092(4) 0.0001(2) 0.56549(17) 0.0564(6) Uani d 1 . .
    C C25 0.3786(4) -0.0730(2) 0.57278(19) 0.0637(7) Uani d 1 . .
    H H25 0.264350 -0.057283 0.545057 0.076 Uiso calc 1 . .
    C C26 0.4168(5) -0.1719(2) 0.6221(2) 0.0712(8) Uani d 1 . .
    H H26 0.327195 -0.221627 0.625588 0.085 Uiso calc 1 . .
    C C27 0.5824(5) -0.1965(2) 0.6649(2) 0.0715(8) Uani d 1 . .
    H H27 0.604432 -0.261624 0.698298 0.086 Uiso calc 1 . .
    C C28 0.7202(4) -0.1232(2) 0.65860(17) 0.0605(6) Uani d 1 . .
    C C29 0.6849(4) -0.0234(2) 0.60844(17) 0.0552(5) Uani d 1 . .
    C C30 0.8961(5) -0.1427(3) 0.6997(2) 0.0747(8) Uani d 1 . .
    H H30 0.926770 -0.207020 0.733023 0.090 Uiso calc 1 . .
    C C31 1.0200(5) -0.0667(3) 0.6902(2) 0.0787(9) Uani d 1 . .
    H H31 1.135851 -0.078429 0.717383 0.094 Uiso calc 1 . .
    C C32 0.9717(4) 0.0294(3) 0.6392(2) 0.0743(8) Uani d 1 . .
    H H32 1.058474 0.080213 0.633341 0.089 Uiso calc 1 . .
    N N1 0.8201(3) 0.60135(18) 0.52172(15) 0.0572(5) Uani d 1 . .
    N N2 0.9658(3) 0.63652(19) 0.49216(18) 0.0624(5) Uani d 1 . .
    H H2A 1.058243 0.596165 0.501010 0.075 Uiso calc 1 . .
    N N3 1.2389(3) 0.68040(19) 0.41259(17) 0.0605(5) Uani d 1 . .
    N N4 0.3177(3) 0.13565(18) 0.48631(16) 0.0623(6) Uani d 1 . .
    N N5 0.4832(3) 0.0983(2) 0.51623(18) 0.0675(6) Uani d 1 . .
    H H5A 0.571013 0.135167 0.504734 0.081 Uiso calc 1 . .
    N N6 0.8104(3) 0.05199(19) 0.59898(17) 0.0640(5) Uani d 1 . .
    Cl Cl1 0.21942(11) 0.30746(7) 0.69220(7) 0.0832(2) Uani d 1 . .
    Cl Cl2 -0.39863(14) 0.42416(8) 0.30136(9) 0.0979(3) Uani d 1 . .
loop_
    _atom_site_aniso_label
    _atom_site_aniso_U_11
    _atom_site_aniso_U_22
    _atom_site_aniso_U_33
    _atom_site_aniso_U_12
    _atom_site_aniso_U_13
    _atom_site_aniso_U_23
    C1 0.0560(13) 0.0488(12) 0.0530(12) -0.0026(10) 0.0094(10) 0.0045(9)
    C2 0.0686(15) 0.0453(12) 0.0600(14) 0.0001(11) 0.0143(11) 0.0092(9)
    C3 0.0610(15) 0.0567(14) 0.0608(14) 0.0026(11) 0.0143(11) 0.0066(11)
    C4 0.0639(15) 0.0548(13) 0.0501(12) -0.0117(11) 0.0136(11) 0.0029(9)
    C5 0.0776(18) 0.0491(13) 0.0581(14) -0.0073(12) 0.0105(12) 0.0136(10)
    C6 0.0625(15) 0.0524(13) 0.0648(15) 0.0005(11) 0.0090(12) 0.0129(11)
    C7 0.0596(15) 0.0524(13) 0.0632(14) -0.0019(11) 0.0135(11) 0.0082(10)
    C8 0.0555(14) 0.0462(12) 0.0503(12) -0.0053(10) 0.0101(10) -0.0006(9)
    C9 0.0605(14) 0.0515(13) 0.0610(14) -0.0019(11) 0.0202(11) -0.0030(10)
    C10 0.0706(17) 0.0487(13) 0.0676(15) 0.0084(11) 0.0155(13) -0.0005(10)
    C11 0.0727(16) 0.0430(12) 0.0621(14) -0.0048(11) 0.0127(12) 0.0028(10)
    C12 0.0610(14) 0.0474(12) 0.0456(11) -0.0083(10) 0.0078(9) -0.0011(9)
    C13 0.0546(13) 0.0469(12) 0.0484(12) -0.0051(9) 0.0077(10) -0.0007(9)
    C14 0.0684(15) 0.0605(14) 0.0527(13) -0.0159(13) 0.0124(11) 0.0020(10)
    C15 0.0547(15) 0.0821(19) 0.0638(15) -0.0067(13) 0.0158(12) 0.0069(13)
    C16 0.0567(15) 0.0708(17) 0.0758(17) 0.0045(13) 0.0179(13) 0.0049(13)
    C17 0.0749(17) 0.0454(12) 0.0481(12) 0.0036(11) 0.0067(11) -0.0006(9)
    C18 0.0829(19) 0.0427(13) 0.0662(15) 0.0005(12) 0.0102(13) 0.0057(10)
    C19 0.0748(18) 0.0543(15) 0.0740(17) -0.0041(13) 0.0106(13) 0.0027(12)
    C20 0.079(2) 0.0544(15) 0.0620(15) 0.0071(13) 0.0031(13) 0.0003(10)
    C21 0.087(2) 0.0464(13) 0.0612(15) 0.0036(12) 0.0036(14) 0.0082(10)
    C22 0.0792(18) 0.0482(13) 0.0591(15) -0.0013(12) 0.0093(13) 0.0046(10)
    C23 0.0736(18) 0.0521(14) 0.0551(14) 0.0056(12) 0.0080(12) 0.0030(10)
    C24 0.0741(16) 0.0428(11) 0.0517(13) 0.0056(11) 0.0100(11) -0.0026(9)
    C25 0.0721(18) 0.0552(14) 0.0617(16) 0.0007(12) 0.0068(12) -0.0060(11)
    C26 0.089(2) 0.0533(15) 0.0721(17) -0.0082(14) 0.0158(15) -0.0006(12)
    C27 0.101(2) 0.0493(14) 0.0635(16) 0.0068(14) 0.0133(15) 0.0066(11)
    C28 0.0787(18) 0.0517(14) 0.0512(13) 0.0118(12) 0.0123(12) -0.0007(9)
    C29 0.0689(15) 0.0465(12) 0.0510(12) 0.0071(11) 0.0135(11) -0.0054(9)
    C30 0.089(2) 0.0681(18) 0.0650(17) 0.0239(17) 0.0098(15) 0.0024(13)
    C31 0.0683(19) 0.089(2) 0.0777(19) 0.0205(16) 0.0097(14) -0.0059(15)
    C32 0.0682(18) 0.0788(19) 0.0770(18) 0.0022(15) 0.0164(15) -0.0103(14)
    N1 0.0635(13) 0.0498(11) 0.0611(12) -0.0068(9) 0.0185(10) 0.0047(9)
    N2 0.0595(13) 0.0521(11) 0.0799(14) 0.0001(10) 0.0241(11) 0.0127(10)
    N3 0.0563(12) 0.0565(12) 0.0700(13) 0.0016(9) 0.0152(10) 0.0064(9)
    N4 0.0725(15) 0.0489(11) 0.0620(12) 0.0083(10) 0.0031(10) 0.0005(9)
    N5 0.0710(15) 0.0531(12) 0.0762(15) 0.0058(11) 0.0075(12) 0.0118(10)
    N6 0.0693(14) 0.0572(12) 0.0667(13) 0.0040(10) 0.0154(11) -0.0046(10)
    Cl1 0.0837(5) 0.0792(5) 0.0940(5) -0.0197(4) 0.0358(4) 0.0109(4)
    Cl2 0.0834(6) 0.0768(5) 0.1236(7) 0.0133(4) -0.0063(5) 0.0136(5)
_geom_special_details
;
 All esds (except the esd in the dihedral angle between two l.s. planes)
 are estimated using the full covariance matrix.  The cell esds are taken
 into account individually in the estimation of esds in distances, angles
 and torsion angles; correlations between esds in cell parameters are only
 used when they are defined by crystal symmetry.  An approximate (isotropic)
 treatment of cell esds is used for estimating esds involving l.s. planes.
;
loop_
    _geom_bond_atom_site_label_1
    _geom_bond_atom_site_label_2
    _geom_bond_site_symmetry_2
    _geom_bond_distance
    _geom_bond_publ_flag
    C1 C6 . 1.393(4) ?
    C1 C2 . 1.399(4) ?
    C1 C7 . 1.467(4) ?
    C2 C3 . 1.379(4) ?
    C2 H2 . 0.9300 ?
    C3 C4 . 1.384(4) ?
    C3 H3 . 0.9300 ?
    C4 C5 . 1.368(4) ?
    C4 Cl1 . 1.736(3) ?
    C5 C6 . 1.390(4) ?
    C5 H5 . 0.9300 ?
    C6 H6 . 0.9300 ?
    C7 N1 . 1.281(3) ?
    C7 H7 . 0.9300 ?
    C8 C9 . 1.372(4) ?
    C8 N2 . 1.383(3) ?
    C8 C13 . 1.425(3) ?
    C9 C10 . 1.407(4) ?
    C9 H9 . 0.9300 ?
    C10 C11 . 1.367(4) ?
    C10 H10 . 0.9300 ?
    C11 C12 . 1.408(4) ?
    C11 H11 . 0.9300 ?
    C12 C14 . 1.408(4) ?
    C12 C13 . 1.421(3) ?
    C13 N3 . 1.362(3) ?
    C14 C15 . 1.355(4) ?
    C14 H14 . 0.9300 ?
    C15 C16 . 1.399(4) ?
    C15 H15 . 0.9300 ?
    C16 N3 . 1.325(4) ?
    C16 H16 . 0.9300 ?
    C17 C18 . 1.391(4) ?
    C17 C22 . 1.395(4) ?
    C17 C23 . 1.458(4) ?
    C18 C19 . 1.381(5) ?
    C18 H18 . 0.9300 ?
    C19 C20 . 1.384(4) ?
    C19 H19 . 0.9300 ?
    C20 C21 . 1.384(5) ?
    C20 Cl2 . 1.741(3) ?
    C21 C22 . 1.382(4) ?
    C21 H21 . 0.9300 ?
    C22 H22 . 0.9300 ?
    C23 N4 . 1.283(4) ?
    C23 H23 . 0.9300 ?
    C24 C25 . 1.367(4) ?
    C24 N5 . 1.391(3) ?
    C24 C29 . 1.429(4) ?
    C25 C26 . 1.406(4) ?
    C25 H25 . 0.9300 ?
    C26 C27 . 1.363(5) ?
    C26 H26 . 0.9300 ?
    C27 C28 . 1.409(5) ?
    C27 H27 . 0.9300 ?
    C28 C30 . 1.415(5) ?
    C28 C29 . 1.419(4) ?
    C29 N6 . 1.363(4) ?
    C30 C31 . 1.359(5) ?
    C30 H30 . 0.9300 ?
    C31 C32 . 1.402(5) ?
    C31 H31 . 0.9300 ?
    C32 N6 . 1.318(4) ?
    C32 H32 . 0.9300 ?
    N1 N2 . 1.360(3) ?
    N2 H2A . 0.8600 ?
    N4 N5 . 1.363(3) ?
    N5 H5A . 0.8600 ?
loop_
    _geom_angle_atom_site_label_1
    _geom_angle_atom_site_label_2
    _geom_angle_atom_site_label_3
    _geom_angle_site_symmetry_1
    _geom_angle_site_symmetry_3
    _geom_angle
    _geom_angle_publ_flag
    C6 C1 C2 . . 118.6(2) ?
    C6 C1 C7 . . 119.4(2) ?
    C2 C1 C7 . . 122.1(2) ?
    C3 C2 C1 . . 120.7(2) ?
    C3 C2 H2 . . 119.7 ?
    C1 C2 H2 . . 119.7 ?
    C2 C3 C4 . . 119.4(3) ?
    C2 C3 H3 . . 120.3 ?
    C4 C3 H3 . . 120.3 ?
    C5 C4 C3 . . 121.3(2) ?
    C5 C4 Cl1 . . 119.20(19) ?
    C3 C4 Cl1 . . 119.5(2) ?
    C4 C5 C6 . . 119.4(2) ?
    C4 C5 H5 . . 120.3 ?
    C6 C5 H5 . . 120.3 ?
    C5 C6 C1 . . 120.7(3) ?
    C5 C6 H6 . . 119.7 ?
    C1 C6 H6 . . 119.7 ?
    N1 C7 C1 . . 120.5(3) ?
    N1 C7 H7 . . 119.7 ?
    C1 C7 H7 . . 119.7 ?
    C9 C8 N2 . . 123.7(2) ?
    C9 C8 C13 . . 120.1(2) ?
    N2 C8 C13 . . 116.3(2) ?
    C8 C9 C10 . . 119.9(2) ?
    C8 C9 H9 . . 120.1 ?
    C10 C9 H9 . . 120.1 ?
    C11 C10 C9 . . 121.7(3) ?
    C11 C10 H10 . . 119.2 ?
    C9 C10 H10 . . 119.2 ?
    C10 C11 C12 . . 119.7(2) ?
    C10 C11 H11 . . 120.1 ?
    C12 C11 H11 . . 120.1 ?
    C11 C12 C14 . . 124.0(2) ?
    C11 C12 C13 . . 119.6(2) ?
    C14 C12 C13 . . 116.5(2) ?
    N3 C13 C12 . . 123.2(2) ?
    N3 C13 C8 . . 117.8(2) ?
    C12 C13 C8 . . 119.1(2) ?
    C15 C14 C12 . . 120.1(2) ?
    C15 C14 H14 . . 120.0 ?
    C12 C14 H14 . . 120.0 ?
    C14 C15 C16 . . 119.4(3) ?
    C14 C15 H15 . . 120.3 ?
    C16 C15 H15 . . 120.3 ?
    N3 C16 C15 . . 123.5(3) ?
    N3 C16 H16 . . 118.3 ?
    C15 C16 H16 . . 118.3 ?
    C18 C17 C22 . . 118.6(3) ?
    C18 C17 C23 . . 122.0(2) ?
    C22 C17 C23 . . 119.5(3) ?
    C19 C18 C17 . . 121.1(2) ?
    C19 C18 H18 . . 119.4 ?
    C17 C18 H18 . . 119.4 ?
    C18 C19 C20 . . 119.1(3) ?
    C18 C19 H19 . . 120.4 ?
    C20 C19 H19 . . 120.4 ?
    C21 C20 C19 . . 121.0(3) ?
    C21 C20 Cl2 . . 119.8(2) ?
    C19 C20 Cl2 . . 119.2(3) ?
    C22 C21 C20 . . 119.3(2) ?
    C22 C21 H21 . . 120.4 ?
    C20 C21 H21 . . 120.4 ?
    C21 C22 C17 . . 120.9(3) ?
    C21 C22 H22 . . 119.6 ?
    C17 C22 H22 . . 119.6 ?
    N4 C23 C17 . . 120.6(3) ?
    N4 C23 H23 . . 119.7 ?
    C17 C23 H23 . . 119.7 ?
    C25 C24 N5 . . 123.7(3) ?
    C25 C24 C29 . . 120.2(2) ?
    N5 C24 C29 . . 116.1(2) ?
    C24 C25 C26 . . 120.1(3) ?
    C24 C25 H25 . . 119.9 ?
    C26 C25 H25 . . 119.9 ?
    C27 C26 C25 . . 121.4(3) ?
    C27 C26 H26 . . 119.3 ?
    C25 C26 H26 . . 119.3 ?
    C26 C27 C28 . . 120.0(3) ?
    C26 C27 H27 . . 120.0 ?
    C28 C27 H27 . . 120.0 ?
    C27 C28 C30 . . 123.9(3) ?
    C27 C28 C29 . . 119.6(3) ?
    C30 C28 C29 . . 116.6(3) ?
    N6 C29 C28 . . 123.3(3) ?
    N6 C29 C24 . . 117.9(2) ?
    C28 C29 C24 . . 118.7(3) ?
    C31 C30 C28 . . 119.6(3) ?
    C31 C30 H30 . . 120.2 ?
    C28 C30 H30 . . 120.2 ?
    C30 C31 C32 . . 119.4(3) ?
    C30 C31 H31 . . 120.3 ?
    C32 C31 H31 . . 120.3 ?
    N6 C32 C31 . . 123.8(3) ?
    N6 C32 H32 . . 118.1 ?
    C31 C32 H32 . . 118.1 ?
    C7 N1 N2 . . 116.2(2) ?
    N1 N2 C8 . . 120.1(2) ?
    N1 N2 H2A . . 120.0 ?
    C8 N2 H2A . . 120.0 ?
    C16 N3 C13 . . 117.4(2) ?
    C23 N4 N5 . . 116.9(3) ?
    N4 N5 C24 . . 119.5(2) ?
    N4 N5 H5A . . 120.2 ?
    C24 N5 H5A . . 120.2 ?
    C32 N6 C29 . . 117.2(3) ?
loop_
    _geom_hbond_atom_site_label_D
    _geom_hbond_atom_site_label_H
    _geom_hbond_atom_site_label_A
    _geom_hbond_site_symmetry_A
    _geom_hbond_distance_DH
    _geom_hbond_distance_HA
    _geom_hbond_distance_DA
    _geom_hbond_angle_DHA
    _geom_hbond_publ_flag
    C15 H15 Cl1 2_664 0.93 3.04 3.779(3) 138.0 yes
    C30 H30 Cl2 2_655 0.93 3.05 3.943(3) 162.7 yes
_shelx_space_group_comment
;
The symmetry employed for this shelxl refinement is uniquely defined
by the following loop, which should always be used as a source of
symmetry information in preference to the above space-group names.
They are only intended as comments.
;
_shelx_estimated_absorpt_T_min     0.576
_shelx_estimated_absorpt_T_max     0.851
_shelx_hkl_file
;
   0   0  -2 59198.5 638.088   1
   0   0  -3 41.8544 50.8521   1
   0   0  -3 31.0690 29.7256   4
   0   0  -4 471180. 1856.42   4
   0   0  -4 468233. 2606.60   1
   0   0  -4 465505. 2218.46   2
   0   0  -5-8.59428 47.2923   2
   0   0  -5 733.603 86.2809   4
   0   0  -6 22625.0 493.827   4
   0   0  -6 23510.0 622.184   2
   0   0  -7-54.1198 52.6497   2
   0   0  -7 183.032 50.2511   4
   0   0  -8 10770.1 507.641   2
   0   0  -9-38.0889 58.9033   2
   0   0  10 5241.29 225.594   8
   0   0 -10 4587.60 383.619   2
   0   0  11 4.68493 25.6803  10
   0   0  11-15.7811 36.5572  25
   0   0  11 2.84428 28.0719   8
   0   0 -11 5.70409 35.9439   2
   0   0  12 1492.43 127.031  10
   0   0  12 1496.22 137.596  25
   0   0  12 1569.89 139.381   8
   0   0 -12 1912.76 275.644   2
   0   0  13 11.7352 35.2505  10
   0   0  13-31.3269 39.3720  25
   0   0 -13-15.8554 21.0368  29
   0   0  13-46.4746 42.8275   8
   0   0  14 195.540 55.5737  10
   0   0  15 30.3158 42.9348  10
   0   0  17 21.0239 23.1929  28
   0   1   0 222.487 26.4243   4
   0   1   0 242.140 28.9952   3
   0  -1   0 196.370 16.5146   7
   0  -1  -1 16065.0 249.281   1
   0   1  -1 15792.3 206.455   3
   0   1  -1 15274.6 184.884   2
   0  -1  -2 19319.8 346.720   1
   0   1  -2 19788.3 355.089   4
   0   1  -2 19244.5 290.857   2
   0   1  -2 19290.4 268.598   3
   0   1  -3 12850.0 321.422   4
   0   1  -3 12423.5 295.310   2
   0  -1  -3 12438.5 338.507   1
   0   1  -3 12699.0 249.358   3
   0   1  -4 32292.8 555.844   2
   0  -1  -4 32207.7 645.207   1
   0   1  -4 32630.7 566.988   4
   0  -1  -4 34174.3 391.204   4
   0  -1  -5 23082.4 621.385   1
   0  -1  -5 22898.6 364.081   4
   0   1  -5 21793.8 518.342   2
   0   1  -5 22196.3 509.921   4
   0  -1  -6 897.901 79.4905   4
   0   1  -6 781.529 119.408   2
   0  -1  -6 936.844 138.134   2
   0  -1  -6 635.919 134.243   1
   0   1  -6 924.663 116.224   4
   0   1  -7 839.315 123.878   2
   0   1  -7 954.702 123.933   4
   0   1  -7 846.406 98.3228   3
   0  -1  -7 806.185 140.830   2
   0  -1  -8 4081.05 328.833   2
   0   1  -8 4305.43 268.412   4
   0   1  -8 4117.25 301.696   2
   0   1  -9 219.641 78.2427   2
   0  -1  -9 267.674 95.7589   2
   0  -1  10 741.018 89.9637  25
   0  -1  10 963.927 98.6826  31
   0  -1  10 773.135 89.4067   8
   0   1  10 787.210 90.2514   8
   0   1 -10 759.016 154.504   2
   0  -1 -10 556.594 147.510   2
   0  -1  11 259.482 55.5410  10
   0   1  11 67.7913 37.3970  10
   0  -1  11 321.640 63.0962  25
   0   1  11 162.841 50.9448  25
   0   1 -11 239.537 98.7319   2
   0  -1 -11 154.152 95.2199   2
   0   1  11 134.965 47.0357   8
   0  -1  11 75.7179 39.0961   8
   0  -1  12 189.872 57.6171  10
   0   1  12 176.766 51.2984  10
   0  -1  12 249.360 68.9822  25
   0  -1 -12 49.6681 57.4690   2
   0  -1  12 249.892 69.1125   8
   0   1 -12 196.544 88.0812   2
   0  -1  13 192.218 54.4483  10
   0   1  13 59.7711 35.2215  10
   0  -1  13 90.8385 54.6202  25
   0  -1  13 129.368 51.7892   8
   0   1  14 243.651 63.5703  10
   0  -1  14 190.745 58.0368  10
   0  -1 -14 134.087 35.2372  29
   0  -1  14 175.893 55.9431  25
   0  -1  14 150.060 51.8406   8
   0   1  15 349.732 68.4302  10
   0  -1 -15 360.137 47.5043  29
   0   1 -16 79.7966 32.2616  14
   0   1  16 28.4322 30.8531  10
   0   1  16 63.9243 38.7211  28
   0   1 -17-15.2248 18.2319  14
   0   1  17 122.579 33.9951  28
   0   2   0 3448.24 134.577   4
   0  -2   0 3258.35 93.4674   7
   0   2   1 79328.9 489.282   4
   0   2  -1 76329.3 751.690   4
   0   2  -1 80207.6 652.882   3
   0  -2   1 80453.2 582.067   6
   0   2  -1 78113.8 504.974   2
   0  -2  -1 76099.3 702.454   1
   0   2  -2 209739. 981.065   2
   0  -2  -2 214395. 1324.40   1
   0  -2   2 214617. 1235.11   5
   0   2  -2 208071. 1075.33   3
   0   2  -3 997952. 2572.16   2
   0  -2  -3 999999. 3238.24   1
   0   2  -4 603426. 2732.77   4
   0   2  -4 589252. 2067.68   3
   0  -2  -4 577755. 2762.80   1
   0  -2   4 592678. 2745.40   5
   0   2  -4 607183. 2342.46   2
   0   2  -5 594.818 103.898   4
   0  -2  -5 567.106 114.191   1
   0   2  -5 600.379 74.7830   3
   0   2  -5 633.136 91.1506   2
   0  -2  -6 4079.95 294.469   1
   0   2  -6 4355.21 206.232   3
   0   2  -6 3955.89 239.247   2
   0   2  -6 4023.43 256.490   4
   0   2  -7 664.219 114.665   2
   0  -2  -7 528.432 131.583   1
   0   2  -7 621.827 110.485   4
   0  -2  -7 728.177 147.448   2
   0   2  -7 732.954 88.8142   3
   0   2  -8 16948.0 592.304   2
   0  -2  -8 17053.9 688.654   2
   0   2  -8 16884.3 577.559   4
   0  -2  -8 17632.4 740.754   1
   0  -2  -9 16770.3 725.700   2
   0   2  -9 17037.7 642.568   2
   0   2  -9 17177.1 609.293   4
   0   2  10 1663.25 130.192  10
   0  -2  10 1803.94 133.271  31
   0  -2  10 1700.45 126.873  27
   0   2 -10 1837.60 224.452   2
   0  -2  10 1655.56 127.736   8
   0  -2 -10 1889.10 261.573   2
   0   2  11 501.093 76.5721  10
   0  -2  11 467.563 65.6315  10
   0  -2  11 462.779 75.5704  25
   0  -2  11 439.210 70.2469  31
   0  -2 -11 336.730 123.000   2
   0   2 -11 457.665 121.403   2
   0  -2  11 366.229 69.1382   8
   0   2  12 330.455 67.7270  10
   0  -2  12 320.415 57.4739  10
   0  -2  12 328.744 71.6680  25
   0  -2 -12 453.127 141.621   2
   0  -2  12 344.411 69.8365   8
   0   2  13 193.855 60.4380  10
   0  -2  13 187.404 59.6695  25
   0  -2  13 171.565 55.3948   8
   0   2  14 132.389 55.4819  10
   0  -2 -14 213.525 40.1866  29
   0  -2  14 219.360 63.8135  25
   0  -2  14 193.347 58.5494   8
   0   2  15 86.2166 40.2044  10
   0  -2 -15 58.5701 25.5040  29
   0   2 -16 13.1775 24.5664  14
   0   2  16 20.9618 26.6629  28
   0  -2 -16 41.0508 21.0488  29
   0   2 -17 53.6305 23.1581  14
   0   2  17 48.3816 22.7728  28
   0  -3   0 9551.75 200.576   7
   0  -3   0 9903.08 250.601   6
   0   3   0 9540.70 275.829   4
   0   3   1 39179.8 463.064   4
   0  -3  -1 40074.8 452.805   7
   0  -3   1 39484.8 498.639   6
   0  -3  -1 38454.9 625.026   1
   0   3  -1 39405.8 629.941   4
   0  -3  -2 8914.96 316.446   1
   0   3  -2 9137.22 273.610   3
   0   3  -2 8758.85 218.093   2
   0  -3   2 9798.51 307.240   5
   0   3  -3 51265.0 596.566   2
   0   3  -3 51115.9 653.171   3
   0   3  -3 54034.7 848.486   4
   0  -3  -3 52431.8 840.095   1
   0  -3   3 54362.3 794.071   5
   0  -3   4 45270.7 810.372   5
   0   3  -4 44441.6 634.464   3
   0   3  -4 44006.5 626.567   2
   0  -3  -4 45750.4 848.083   1
   0   3  -4 45966.6 834.037   4
   0  -3  -5-8.70505 58.1045   1
   0   3  -5 7.77393 28.7540   3
   0   3  -5 133.219 46.7649   2
   0   3  -5 51.0544 59.0638   4
   0   3  -6 10916.2 341.150   3
   0  -3  -6 10335.5 481.849   1
   0   3  -6 10715.8 387.603   2
   0   3  -6 10413.2 440.247   4
   0   3  -7 32793.0 826.688   4
   0  -3  -7 33980.3 942.013   1
   0   3  -7 33504.2 752.895   2
   0  -3  -8 9478.48 529.946   2
   0   3  -8 8249.83 406.490   2
   0  -3  -8 8488.56 517.525   1
   0   3  -8 8439.75 440.759   4
   0   3  -9 5960.76 389.498   4
   0   3  -9 6856.45 401.072   2
   0  -3  -9 6079.71 453.748   2
   0   3  10 1945.19 147.292  10
   0  -3 -10 1520.16 236.155   2
   0   3 -10 1850.50 225.909   4
   0  -3  10 1793.05 135.825  31
   0  -3  10 1831.21 133.440  27
   0  -3  10 1721.56 125.188  17
   0   3  11 477.836 88.1674  10
   0  -3  11 421.996 72.8288  31
   0  -3  11 460.682 78.0294  27
   0  -3 -11 621.236 164.924   2
   0  -3  11 401.697 71.8188   8
   0   3  12 229.463 62.1000  10
   0  -3  12 212.546 61.4591  31
   0  -3  12 271.180 67.6933  25
   0  -3  12 286.337 67.7167   8
   0   3  13 109.505 45.2545  10
   0  -3  13 64.6724 47.6968  25
   0   3  13 174.336 58.3261  28
   0  -3  13 50.0713 37.1010   8
   0   3  14 253.355 62.2135  10
   0  -3  14 271.911 63.6447  25
   0  -3 -14 240.027 46.6156  29
   0   3  14 347.016 68.9594  28
   0  -3  14 341.750 74.4784   8
   0   3  15 171.926 53.7676  10
   0   3 -15 169.405 50.5708  14
   0  -3 -15 157.826 35.7621  29
   0   3  15 137.110 42.6549  28
   0  -3  15 183.811 56.2654  25
   0  -3  15 124.152 49.8490   8
   0   3 -16 3.88122 28.2513  14
   0  -3 -16 19.5860 21.1234  29
   0   3  16 47.6414 31.5754  28
   0   3 -17-20.3274 19.6501  14
   0  -3 -17-25.4932 15.0895  29
   0   4   0 3604.85 195.909   4
   0  -4   0 3484.06 176.686   6
   0   4  -1 192995. 1562.85   4
   0  -4  -1 197591. 1644.16   1
   0  -4  -1 198688. 1126.80   7
   0   4   1 190690. 1244.73   4
   0  -4   1 196321. 1295.46   6
   0  -4  -2 23510.0 584.525   1
   0  -4   2 23898.6 541.101   5
   0  -4   2 23124.2 460.731   6
   0   4  -2 23087.6 510.871   3
   0  -4  -2 23410.9 425.622   7
   0   4  -2 23845.7 588.114   4
   0  -4  -3 1939.30 186.655   1
   0   4  -3 1874.72 146.890   3
   0   4  -3 2145.79 190.195   4
   0   4  -3 2000.18 121.785   2
   0   4  -4 23282.0 648.902   4
   0   4  -4 23007.5 452.300   2
   0  -4  -4 23138.1 663.095   1
   0  -4   4 22307.2 623.573   5
   0   4  -4 21611.3 486.524   3
   0  -4  -5 38063.6 910.898   1
   0   4  -5 37489.9 653.182   3
   0   4  -5 38570.3 873.872   4
   0   4  -5 39217.4 652.121   2
   0   4  -6 126473. 1664.62   4
   0  -4  -6 124427. 1755.94   1
   0   4  -6 130444. 1238.27   3
   0   4  -6 129985. 1310.69   2
   0  -4  -7 12724.0 594.937   1
   0   4  -7 12448.5 444.989   2
   0   4  -7 11391.4 524.509   4
   0  -4  -8 19343.9 791.379   1
   0   4  -8 19507.7 720.071   4
   0  -4  -8 18941.4 779.435   2
   0   4   9 1060.10 108.812  10
   0  -4   9 1301.63 101.547   9
   0  -4   9 1090.47 98.7498  26
   0  -4   9 1069.17 100.465  31
   0  -4   9 1111.26 98.9348  27
   0  -4   9 1094.59 96.9242  17
   0   4  10 27.1751 41.2630  10
   0   4 -10 13.8517 55.1292   4
   0  -4 -10 67.8503 79.4558   2
   0   4  10 42.5386 35.7133  28
   0  -4  10 41.5781 34.5964  27
   0  -4  10-46.1088 36.3203  31
   0  -4  10 88.8598 44.0773  17
   0   4  11 2784.26 191.444  10
   0  -4 -11 2710.95 341.498   2
   0  -4  11 2772.81 175.048  27
   0   4  11 2565.88 167.973  28
   0  -4  11 2621.19 172.066  31
   0  -4  11 2563.55 164.866  17
   0   4  12 11.0408 38.2854  10
   0   4  12 82.4856 44.5814  28
   0  -4  12 58.5689 41.8008  25
   0  -4  12 5.72996 36.5468  31
   0  -4  12 49.8481 44.7570   8
   0   4  13-3.40833 49.0727  10
   0   4  13 20.4808 41.8080  28
   0  -4  13-10.9227 39.3172  25
   0  -4  13 11.6906 41.2138   8
   0   4 -14 448.050 72.9560  14
   0   4  14 413.724 81.1621  10
   0  -4 -14 412.984 57.1710  29
   0  -4  14 494.401 85.3120  25
   0   4  14 444.364 73.0059  28
   0  -4  14 319.317 68.4517   8
   0   4 -15 65.4372 32.9231  14
   0   4  15 87.1572 41.5968  28
   0  -4  15-17.6483 38.5987  25
   0  -4 -15 29.8765 25.7235  29
   0  -4  15 60.4465 35.2418   8
   0   4 -16 29.0527 28.5635  14
   0  -4 -16 60.4252 26.3735  29
   0   4 -17-21.6504 21.5430  14
   0  -4 -17-7.66997 12.9123  29
   0  -5   0 7465.32 297.272   6
   0   5   0 7311.23 312.224   4
   0  -5  -1 19034.7 479.592   6
   0   5   1 20039.4 465.673   4
   0   5  -1 18072.2 531.233   4
   0  -5   1 20485.6 479.855   6
   0  -5  -1 19010.0 591.985   1
   0  -5  -1 19380.4 396.131   7
   0  -5   2 14160.5 461.960   5
   0  -5   2 14006.9 405.641   6
   0  -5  -2 14251.4 522.184   1
   0   5  -2 14474.9 503.960   4
   0  -5  -2 14792.2 369.944   7
   0  -5  -3 5862.47 255.848   7
   0   5  -3 5468.93 325.685   4
   0  -5   3 6111.94 327.149   5
   0  -5  -3 5768.86 347.313   1
   0   5  -4 24492.2 718.735   4
   0  -5  -4 24910.0 760.883   1
   0   5  -4 22397.6 570.116   3
   0  -5   4 23819.1 697.434   5
   0   5  -4 24261.2 455.274   2
   0  -5  -5 73.0495 64.1829   1
   0  -5   5 58.3753 72.2441   5
   0  -5  -6 29799.1 910.956   1
   0   5  -6 29892.8 871.607   4
   0   5  -7 6196.54 418.867   4
   0  -5  -7 6368.01 444.187   1
   0  -5  -8 1176.17 204.561   2
   0   5  -8 1258.76 206.774   4
   0   5   8 1050.10 108.637  10
   0   5   9 1664.11 144.158  10
   0  -5   9 1517.94 115.272   9
   0  -5  -9 1531.30 239.463   2
   0   5  -9 1593.43 236.569   4
   0   5   9 1749.61 129.601  28
   0  -5   9 1662.28 128.131  31
   0  -5   9 1523.89 119.077  26
   0  -5   9 1597.18 124.016  27
   0  -5   9 1519.60 119.237  17
   0   5  10 5453.09 268.782  10
   0  -5 -10 5473.63 474.682   2
   0   5 -10 5056.66 416.292   4
   0  -5  10 5299.72 232.748  26
   0   5  10 4966.52 227.118  28
   0  -5  10 5331.49 234.705  27
   0  -5  10 5152.97 234.335  31
   0  -5  10 5452.48 234.063  17
   0   5  11 1038.63 122.396  10
   0   5 -11 1076.78 200.411   4
   0  -5 -11 960.220 175.427   7
   0  -5  11 1129.14 116.217  27
   0  -5  11 1126.87 118.537  31
   0   5  11 1047.69 110.938  28
   0  -5  11 1028.00 109.417  17
   0   5  12 259.152 67.3172  10
   0   5 -12 512.447 81.4077  14
   0  -5  12 453.864 86.6658   8
   0  -5  12 343.469 75.0644  31
   0   5  12 402.386 74.3055  28
   0  -5  12 275.870 68.4567  27
   0   5 -12 344.972 56.6393  19
   0   5 -13 428.911 74.4213  14
   0   5  13 360.421 64.5139  28
   0  -5  13 373.809 75.7754  31
   0  -5  13 379.445 74.9642  25
   0  -5  13 339.685 77.2207   8
   0   5 -14 250.262 59.8636  14
   0  -5  14 310.336 64.5437  25
   0  -5 -14 272.383 47.5292  29
   0   5  14 202.775 58.2933  28
   0  -5  14 339.145 70.1055   8
   0   5 -15 20.2500 33.6281  14
   0  -5 -15-1.89553 22.5410  29
   0  -5  15-27.4380 38.2086  25
   0  -5  15 25.0449 36.3957   8
   0   5 -16 26.5339 29.2484  14
   0  -5 -16 30.4227 22.3757  29
   0   6   0 1533.41 163.437   4
   0  -6   0 1568.08 156.969   6
   0  -6   0 1771.30 210.408   1
   0   6   1 19597.1 519.262   4
   0  -6  -1 21129.3 567.086   6
   0  -6  -1 20538.6 696.511   1
   0   6  -1 20335.1 613.149   4
   0  -6   1 19803.0 533.709   6
   0  -6  -2 92761.5 1485.24   1
   0  -6  -2 93065.8 1015.56   7
   0   6  -2 89679.0 1372.32   4
   0  -6   2 94490.4 1168.30   6
   0  -6   2 90590.8 1266.86   5
   0   6  -3 7422.92 411.048   4
   0  -6   3 6576.88 368.953   5
   0  -6  -3 7152.35 431.208   1
   0  -6  -3 7039.52 299.869   7
   0  -6  -4 6865.22 319.813   7
   0   6  -4 7059.66 422.278   4
   0  -6  -4 7549.05 462.594   1
   0   6  -5 19219.8 719.519   4
   0  -6  -5 18635.8 566.659   7
   0  -6   5 21062.0 762.037   5
   0  -6  -5 18937.1 768.502   1
   0  -6  -6 101.450 70.8636   1
   0  -6  -6 237.036 69.2752   7
   0   6  -6 345.582 117.488   4
   0  -6  -7 690.232 127.582   7
   0   6  -7 652.279 160.158   4
   0   6  -7 631.583 74.5037  14
   0   6  -8 2666.01 154.269  14
   0   6   8 2334.68 164.923  10
   0  -6   8 2536.03 145.256   9
   0  -6  -8 2384.18 296.230   2
   0   6  -8 2641.82 304.504   4
   0  -6  -8 2335.49 250.341   7
   0   6   8 2715.09 159.943  28
   0  -6   8 2717.78 155.341  26
   0  -6   8 2629.90 156.054  17
   0  -6   9 988.244 97.9826   9
   0   6  -9 757.834 88.7704  14
   0  -6  -9 462.428 143.017   2
   0  -6  -9 729.282 149.838   7
   0   6  -9 764.871 176.676   4
   0  -6   9 1019.39 102.709  26
   0   6   9 1011.61 103.032  28
   0  -6   9 879.687 98.0325  27
   0  -6   9 848.054 95.4294  17
   0   6 -10 899.399 98.8741  14
   0  -6  10 868.800 94.8725   9
   0  -6 -10 1064.04 212.762   2
   0   6 -10 891.148 183.161   4
   0  -6 -10 1232.56 200.962   7
   0   6  10 877.507 99.3466  28
   0  -6  10 777.684 95.7534  26
   0  -6  10 877.633 102.877  31
   0  -6  10 924.705 101.340  27
   0  -6  10 894.162 99.3728  17
   0   6 -10 816.470 88.5691  19
   0   6 -11 4928.01 224.579  14
   0  -6  11 5081.20 240.983  27
   0  -6  11 5219.55 249.501  31
   0   6  11 5061.95 235.121  28
   0   6 -11 4879.10 211.231  19
   0  -6  11 5013.97 233.702  17
   0   6 -12 10.1829 39.9900  14
   0   6  12 122.377 48.9072  28
   0  -6  12 45.3623 43.5836  27
   0  -6  12 62.2466 45.6401  31
   0   6 -12 21.2744 31.0375  19
   0   6 -13 202.819 62.0455  14
   0  -6  13 186.068 63.0099   8
   0  -6  13 108.229 49.5308  31
   0  -6  13 112.608 49.1589  25
   0   6  13 187.122 55.4055  28
   0   6 -13 127.418 37.7144  19
   0   6 -14 1269.81 109.925  14
   0  -6 -14 1070.59 83.4902  29
   0  -6  14 1282.08 118.593  25
   0  -6  14 1317.94 122.432   8
   0   6 -15 884.335 86.2864  14
   0  -6  15 789.443 84.0962  25
   0  -6 -15 899.992 69.2431  29
   0  -6  15 819.568 85.6263   8
   0   6 -16 554.291 59.3737  14
   0  -6 -16 491.717 44.6410  29
   0   7   0 1092.95 150.101   4
   0  -7   0 1070.41 140.503   6
   0  -7   0 1079.77 182.093   1
   0   7   1 24521.8 648.346   4
   0  -7   1 23530.8 640.863   6
   0  -7   1 23316.1 674.465   5
   0  -7  -1 21920.8 637.307   6
   0   7  -1 21973.8 699.287   4
   0  -7  -1 22615.1 808.501   1
   0  -7   2 16341.0 535.550   6
   0  -7  -2 15521.6 681.933   1
   0   7  -2 15384.7 611.694   4
   0  -7   2 15831.9 576.720   5
   0  -7  -2 15050.3 538.101   6
   0   7  -3 4850.59 362.559   4
   0  -7  -3 4793.40 268.160   7
   0  -7  -3 4530.83 310.369   6
   0  -7  -3 4758.03 391.598   1
   0  -7   3 3701.93 293.432   5
   0  -7  -4 1281.87 150.923   7
   0  -7   4 1047.70 170.973   5
   0   7  -4 1377.89 199.390   4
   0  -7  -4 1219.64 217.466   1
   0  -7  -5 2183.91 275.698   1
   0   7  -5 2251.79 270.562   4
   0  -7   5 2322.83 270.672   5
   0  -7  -5 2679.82 228.074   7
   0   7  -6 2918.22 318.214   4
   0  -7  -6 2530.84 236.797   7
   0   7  -6 3138.39 171.491  14
   0   7  -6 2614.36 139.559  15
   0   7  -6 2810.32 152.735  19
   0   7  -7 241.782 48.5965  15
   0   7  -7 183.405 52.8863  14
   0   7  -7 48.6027 71.0938   4
   0  -7   7 254.810 47.9307   9
   0  -7  -7 275.146 86.9675   7
   0  -7   7 202.311 49.2270  26
   0   7   7 232.764 52.5075  28
   0   7  -7 182.252 50.4119  19
   0  -7   8 1748.85 126.359   9
   0   7  -8 1517.51 125.422  14
   0  -7  -8 1765.50 225.457   7
   0   7  -8 1570.59 259.788   4
   0  -7  -8 1516.69 248.773   2
   0   7   8 1769.21 133.258  28
   0  -7   8 1684.63 125.081  26
   0  -7   8 1794.45 133.107  17
   0   7  -8 1552.12 121.898  19
   0  -7   9 133.822 39.1917   9
   0   7  -9 159.273 50.5251  14
   0  -7  -9 215.764 91.9211   7
   0   7  -9 375.284 135.431   4
   0  -7   9 166.061 45.0443  26
   0  -7   9 210.673 53.3592  27
   0   7   9 177.753 44.8522  28
   0  -7   9 135.816 46.4099  17
   0   7  -9 186.468 48.7222  19
   0  -7  10 1287.70 115.493   9
   0   7 -10 1312.58 122.280  14
   0   7  10 1279.37 118.731  28
   0  -7  10 1322.89 126.006  31
   0  -7  10 1296.48 117.700  26
   0  -7  10 1303.69 123.593  27
   0  -7  10 1212.91 117.064  17
   0   7 -10 1233.11 114.007  19
   0   7 -11 1033.04 110.153  14
   0   7  11 934.954 99.4652  28
   0  -7  11 1031.89 111.368  27
   0  -7  11 995.416 112.699  31
   0  -7  11 1046.49 110.382  17
   0   7 -11 1074.82 102.063  19
   0   7 -12 350.335 71.1402  14
   0  -7  12 334.206 71.9966  31
   0  -7  12 248.361 64.0049  27
   0   7 -12 282.433 56.6669  19
   0   7 -13 143.225 49.9110  14
   0  -7  13 202.043 63.1510   8
   0  -7  13 192.706 59.1118  25
   0  -7  13 178.822 53.0771  31
   0  -7 -13 134.184 37.1754  29
   0   7 -13 122.952 38.2739  19
   0   7 -14 18.3505 34.4949  14
   0  -7  14 60.5529 43.4603  25
   0  -7 -14 85.4875 31.7314  29
   0  -7  14-3.61604 35.9620   8
   0   7 -15 136.529 37.4502  14
   0  -7  15 150.524 38.5650  25
   0  -7 -15 111.465 27.8768  29
   0  -7  15 223.937 48.6936   8
   0   7 -16 85.0244 24.4212  14
   0  -7 -16 87.8883 19.4194  29
   0  -8   0 241.660 100.049   1
   0  -8   0 427.274 109.130   6
   0   8   0 337.523 94.5114   4
   0   8  -1 5898.66 392.647   4
   0  -8   1 5578.16 448.836   1
   0  -8  -1 6067.75 466.161   1
   0  -8  -1 6455.49 376.235   6
   0  -8   1 5838.54 368.656   5
   0  -8   1 5682.79 346.331   6
   0  -8  -2 21471.7 705.738   6
   0  -8  -2 21263.8 871.821   1
   0   8  -2 21697.8 783.342   4
   0  -8   2 20547.5 713.927   5
   0   8  -2 21383.4 410.983  15
   0   8  -3 4386.45 371.101   4
   0  -8   3 5002.37 368.367   5
   0  -8  -3 4535.75 336.369   6
   0  -8  -3 3920.68 379.824   1
   0   8  -3 3971.26 181.155  15
   0   8  -3 4158.94 188.502  19
   0  -8  -4 1318.70 223.374   1
   0  -8   4 1466.16 214.851   5
   0   8  -4 1107.85 198.972   4
   0  -8  -4 1292.13 185.981   6
   0   8  -4 1429.05 121.841  14
   0   8  -4 1294.69 107.422  15
   0   8  -4 1354.65 113.233  19
   0   8  -5 412.228 123.606   4
   0  -8   5 468.188 136.081   5
   0  -8  -5 532.743 135.994   6
   0  -8  -5 530.973 107.773   7
   0   8  -5 515.159 76.7656  14
   0   8  -5 474.158 67.9247  15
   0   8  -5 392.216 67.2816  19
   0  -8  -6 228.421 75.9838   7
   0   8  -6 195.161 90.5859   4
   0   8  -6 170.629 52.0649  14
   0   8  -6 119.648 39.6195  15
   0   8  -6 201.206 53.7073  19
   0   8  -7 2152.07 136.728  15
   0   8  -7 1899.24 149.466  14
   0  -8   7 1895.69 127.884   9
   0   8  -7 2108.66 290.361   4
   0  -8  -7 1723.30 223.795   7
   0  -8  -7 1876.45 263.728   2
   0  -8   7 1781.39 124.857  26
   0   8   7 2049.52 140.597  28
   0   8  -7 2157.60 148.865  19
   0  -8   8 3226.61 169.102   9
   0   8  -8 3273.52 195.307  14
   0   8  -8 3217.93 370.131   4
   0  -8  -8 2780.82 329.112   2
   0  -8  -8 3384.39 312.682   7
   0  -8   8 3160.99 170.208  26
   0   8   8 3420.00 188.068  28
   0  -8   8 3509.53 187.943  17
   0   8  -8 3049.13 179.203  19
   0  -8   9 91.6251 39.1293   9
   0   8  -9 182.224 56.8131  14
   0  -8   9 141.635 45.1936  26
   0  -8   9 197.788 58.9809  27
   0  -8   9 97.4829 42.4521  17
   0   8  -9 57.8335 35.0495  19
   0  -8  10 1845.70 129.659   9
   0   8 -10 1801.41 145.797  14
   0  -8  10 1930.21 148.218  31
   0  -8  10 1751.57 127.832  26
   0  -8  10 1827.41 142.142  27
   0   8 -10 1715.64 133.118  19
   0  -8  10 1919.75 139.740  17
   0   8 -11 6178.06 259.150  14
   0  -8  11 5772.75 242.837  27
   0  -8  11 5863.09 250.505  31
   0  -8  11 5725.91 233.181  17
   0   8 -11 6254.97 242.223  19
   0   8 -12 1375.80 122.254  14
   0  -8  12 1207.44 109.523  27
   0  -8  12 1333.90 116.781  31
   0  -8 -12 1299.60 91.7827  29
   0   8 -12 1431.20 111.552  19
   0   8 -13 1671.37 123.611  14
   0  -8  13 1467.62 119.420   8
   0  -8  13 1518.84 115.439  31
   0  -8  13 1575.79 123.425  25
   0  -8 -13 1400.33 87.1926  29
   0   8 -13 1492.74 100.939  19
   0   8 -14 105.082 40.8572  14
   0  -8  14 70.6724 33.4899  25
   0  -8 -14 87.3987 25.5058  29
   0  -8  14 115.950 38.8334   8
   0   8 -15 95.8416 32.7106  14
   0  -8  15 60.9719 26.2088   8
   0  -8 -15 82.7964 20.2088  29
   0  -8  15 57.0964 25.4755  25
   0  -9   0 272.591 115.819   1
   0  -9   0 165.548 72.8867   6
   0   9   0 283.693 61.6703  15
   0   9   0 180.172 42.5051  19
   0   9  -1 993.658 173.773   4
   0  -9   1 773.835 182.045   1
   0  -9  -1 676.944 165.853   1
   0  -9  -1 1088.76 168.451   6
   0  -9   1 990.463 155.340   6
   0   9   1 997.282 99.2978  15
   0   9  -1 1001.99 100.051  15
   0   9  -1 1102.51 102.375  19
   0  -9   2 876.509 197.892   1
   0  -9   2 681.677 145.367   5
   0  -9  -2 814.565 151.411   6
   0  -9  -2 1166.85 216.115   1
   0   9  -2 994.964 182.107   4
   0   9  -2 1044.77 102.309  15
   0   9   2 824.579 91.4717  15
   0   9  -2 949.564 104.784  14
   0   9  -2 1086.85 108.390  19
   0  -9   3 1955.83 298.453   1
   0  -9  -3 1732.82 223.599   6
   0  -9  -3 1716.45 274.754   1
   0   9  -3 1703.99 244.982   4
   0  -9   3 1408.57 215.746   5
   0   9  -3 1957.91 138.228  15
   0   9  -3 2023.26 151.449  14
   0   9   3 1543.05 121.159  15
   0   9  -3 1717.98 132.816  19
   0  -9   4 380.612 116.050   5
   0   9  -4 583.040 157.422   4
   0  -9  -4 519.262 131.325   6
   0   9   4 507.831 68.1587  15
   0   9  -4 771.464 101.632  14
   0   9  -4 626.974 84.4122  15
   0   9  -4 617.185 83.2527  19
   0  -9  -5 10532.1 583.406   6
   0  -9   5 10027.4 605.133   5
   0   9  -5 9531.93 615.133   4
   0   9  -5 9834.06 308.710  15
   0   9  -5 9961.53 341.792  14
   0   9  -5 9675.29 318.221  19
   0   9  -6 1737.85 269.994   4
   0  -9  -6 1546.21 237.581   6
   0   9  -6 1392.63 119.795  15
   0   9  -6 1567.81 140.696  14
   0   9  -6 1536.06 132.084  19
   0   9  -7 2559.67 178.363  14
   0  -9   7 2455.42 145.508   9
   0   9  -7 2516.61 156.080  15
   0  -9   7 2508.81 147.373  26
   0   9  -7 2445.80 165.070  19
   0  -9   8 847.396 86.9376   9
   0   9  -8 975.438 94.5035  15
   0   9  -8 1138.42 121.184  14
   0  -9   8 907.836 90.5297  26
   0   9  -8 1141.21 115.690  19
   0  -9   8 991.905 101.930  17
   0  -9   9 218.227 47.4008   9
   0   9  -9 193.636 58.7335  14
   0  -9   9 250.760 50.1966  26
   0  -9   9 175.733 53.3339  27
   0  -9   9 247.288 55.0021  17
   0   9  -9 267.637 63.8108  19
   0   9 -10 642.324 91.4179  14
   0  -9 -10 608.316 64.5828  29
   0  -9  10 664.411 88.9006  31
   0  -9  10 580.716 80.2999  27
   0  -9  10 615.280 78.0397  17
   0   9 -10 742.794 90.9259  19
   0   9 -11 679.686 91.5402  14
   0  -9  11 721.228 82.2376  27
   0  -9  11 774.964 90.8638  31
   0  -9 -11 719.867 66.5738  29
   0   9 -11 788.047 86.9362  19
   0  -9  11 757.749 79.1893  17
   0   9 -12 967.174 96.2796  14
   0  -9  12 908.490 94.6493   8
   0  -9 -12 790.223 64.3538  29
   0  -9  12 951.059 87.7906  27
   0  -9  12 878.241 87.4098  31
   0   9 -12 724.757 75.9183  19
   0   9 -13 217.767 47.3356  14
   0  -9  13 133.527 37.1451   8
   0  -9  13 167.349 43.8010  25
   0  -9 -13 200.491 33.7683  29
   0   9 -13 124.070 31.7820  19
   0   9 -14 54.9234 26.6959  14
   0  -9 -14-12.1940 15.4382  29
   0  -9  14-1.40302 19.9584  25
   0  -9  14 13.4628 21.0505   8
   0 -10   0 1033.12 214.421   1
   0  10   0 1106.98 111.550  15
   0 -10  -1 1548.00 267.802   1
   0 -10   1 1869.65 298.368   1
   0 -10  -1 1299.26 194.704   6
   0  10  -1 1793.29 140.474  15
   0  10   1 1837.49 140.355  15
   0  10  -1 1764.85 137.131  19
   0 -10  -2 713.590 148.349   6
   0  10   2 583.483 80.0909  15
   0  10  -2 689.844 88.2634  15
   0  10  -2 560.768 82.7406  19
   0 -10   3 264.268 114.708   1
   0 -10  -3 213.213 88.8458   6
   0  10  -3 293.508 112.243   4
   0  10  -3 492.586 79.7447  15
   0  10  -3 571.068 84.6897  14
   0  10   3 324.748 66.0954  15
   0  10  -3 538.307 83.2326  19
   0 -10  -4 1233.47 200.876   6
   0  10  -4 783.555 102.860  14
   0  10  -4 859.229 100.506  15
   0  10   4 1184.41 106.704  15
   0  10  -4 864.242 104.443  19
   0  10  -5 6284.24 278.814  14
   0  10  -5 6103.94 253.349  15
   0  10  -5 6339.33 267.459  19
   0  10  -6 3160.26 179.937  15
   0 -10   6 3105.71 157.307   9
   0  10  -6 2972.63 194.163  14
   0  10  -6 3025.30 186.655  19
   0 -10   7 3051.98 153.270   9
   0  10  -7 2766.23 185.534  14
   0  10  -7 2724.51 163.169  15
   0  10  -7 2731.42 176.903  19
   0  10  -8 5444.73 253.901  14
   0  10  -8 5071.93 208.855  15
   0  10  -8 5655.38 244.188  19
   0  10  -9 794.180 98.9905  14
   0 -10   9 814.102 88.7738  27
   0 -10   9 733.357 86.3910  31
   0 -10   9 776.289 81.3927  17
   0  10  -9 704.308 88.5928  19
   0  10 -10 97.1139 45.0391  14
   0 -10  10 40.3546 30.0864  31
   0 -10  10 45.6498 30.8042  27
   0 -10 -10 23.0914 18.2711  29
   0  10 -10 66.4170 39.0956  19
   0 -10  10 37.3237 26.9141  17
   0  10 -11 113.442 42.6197  14
   0 -10  11 25.5502 26.2793  27
   0 -10 -11 75.4528 23.8836  29
   0 -10  11 36.9907 27.9569  31
   0  10 -11 106.555 40.3549  19
   0  10 -12 137.596 41.2929  14
   0 -10  12 212.000 43.9871   8
   0 -10 -12 141.993 25.6270  29
   0 -10  12 124.127 31.4257  31
   0  10 -12 217.897 42.9646  19
   0  10 -13 32.4357 21.8344  14
   0 -10  13 38.0695 22.5001  25
   0 -10  13 20.9202 19.0714   8
   0  11   0 772.471 98.4570  15
   0  11  -1 1428.23 133.061  15
   0  11   1 1223.13 121.521  15
   0  11  -2 1292.88 124.357  15
   0  11   2 1203.38 116.801  15
   0  11   3 2211.34 151.222  15
   0  11  -3 2375.58 163.198  15
   0  11  -3 2510.33 170.376  19
   0  11  -4 621.637 90.6109  15
   0  11   4 711.744 84.8069  15
   0  11  -4 538.610 84.1015  14
   0  11  -4 673.413 95.5548  19
   0  11  -5 766.360 98.2061  14
   0  11  -5 704.583 91.6226  15
   0  11  -5 711.770 99.0193  19
   0  11  -6 754.227 98.1726  14
   0  11  -6 743.051 92.8165  15
   0  11  -6 716.338 94.5350  19
   0  11  -7 2585.03 169.726  14
   0  11  -7 2615.65 153.488  15
   0  11  -7 2678.50 167.085  19
   0 -11   7 2651.45 143.245  17
   0  11  -8 505.897 69.0931  15
   0  11  -8 384.502 68.9977  14
   0 -11   8 383.056 58.8253  27
   0  11  -8 475.936 75.0010  19
   0 -11   8 401.599 57.1243  17
   0  11  -9 91.5131 39.4903  14
   0 -11   9 171.224 40.8789  31
   0 -11   9 178.598 43.0482  27
   0  11  -9 83.5260 36.4308  19
   0 -11   9 204.454 40.0931  17
   0  11 -10 207.859 47.7225  14
   0 -11  10 175.874 39.7928  31
   0 -11  10 172.299 38.1487  27
   0  11 -10 288.694 51.5724  19
   0  11 -11 29.4004 26.5291  14
   0 -11  11-20.3613 21.8134   8
   0 -11  11 72.6630 28.7109  31
   0 -11  12 50.8053 21.9027   8
   0 -11  12 147.127 33.4058  25
   0  12   0 217.069 61.0132  15
   0  12   0 161.852 47.8438  20
   0  12  -1 1533.15 131.935  15
   0  12   1 1323.14 124.104  15
   0  12   2 612.638 84.9360  15
   0  12  -2 581.937 87.5190  15
   0  12   3 476.794 76.0903  15
   0  12  -3 450.688 77.8932  15
   0  12  -4 2103.76 148.621  15
   0  12  -5 4212.16 198.534  15
   0  12  -6 2234.97 139.815  15
   0  12  -6 2214.68 141.198  14
   0 -12   6 1830.10 110.067  17
   0  12  -7 774.681 79.1206  15
   0  12  -7 700.245 80.5481  14
   0 -12   7 832.869 76.6955  27
   0  12  -8 531.348 65.8937  14
   0  12  -8 692.793 67.1620  15
   0 -12   8 757.403 68.3169  27
   0 -12   8 639.812 67.2668  31
   0  12  -9 270.211 48.0010  14
   0 -12   9 174.900 31.8105  27
   0 -12   9 265.296 41.4285  31
   0 -12  10 100.207 24.2677  31
   0 -12  10 47.1794 24.6036   8
   0  13   0 45.2003 46.3710  15
   0  13  -1 1427.44 121.167  15
   0  13   1 1189.71 109.599  15
   0  13  -1 1305.04 103.004  20
   0  13   2 373.644 66.1082  15
   0  13  -2 368.980 70.3865  15
   0  13  -2 387.297 62.4615  20
   0  13  -3 46.9808 43.6702  15
   0  13   3 47.2466 34.8166  15
   0  13  -3 85.8661 42.1516  20
   0  13  -4 966.646 93.9401  15
   0  13  -5 1840.17 117.752  15
   0  13  -6 2198.81 120.815  15
   0 -13   6 2170.71 105.434  27
   0  13  -7 584.083 57.5260  15
   0 -13   7 577.361 55.7098  31
   0 -13   7 507.967 51.1913  27
   0 -13   8 43.0397 19.2034  31
   0  13  -9 330.333 39.3913  20
   0  14   0 505.136 64.5841  15
   0  14  -1 870.117 81.9017  15
   0  14   1 623.824 67.4927  15
   0  14  -2 259.284 50.6533  15
   0  14  -3 478.188 59.7559  15
   0  14  -3 464.135 51.2450  20
   0  14  -4 376.725 49.4881  15
   0  14  -4 419.410 49.7726  20
   0  14  -5 733.886 62.6725  15
   0  14  -5 700.920 59.3425  20
  -1   0  17 4.91617 23.1988  10
  -1   0  16-30.8634 34.6461  10
  -1   0  15 3406.57 194.262  10
  -1   0  14-5.35290 36.3409  10
  -1   0  13 3557.44 201.812  10
  -1   0  13 3678.39 205.798  25
  -1   0  13 3696.09 205.116   8
  -1   0  12 0.43209 30.8906  10
  -1   0  12 25.5516 35.1884  25
  -1   0  12-92.0803 48.1551   8
   1   0 -12 0.82627 43.4494   2
  -1   0  11 4375.86 206.256  10
  -1   0  11 5003.09 223.331  25
  -1   0  11 4692.26 214.272   8
   1   0 -10-66.1380 81.0408   2
   1   0  -9 4735.62 364.360   2
   1   0  -8-20.1549 60.6013   2
   1   0  -8 52.9735 67.9663   4
   1   0  -7 20658.5 643.767   2
   1   0  -6 92.5946 57.6303   2
   1   0  -5 11429.8 397.738   2
   1   0  -4 217.674 74.5926   2
  -1   0   3 485070. 1811.08   5
   1   0  -3 489100. 2028.51   2
  -1   0   2 28.7002 22.9984   5
  -1   0   2 64.4339 14.9829   3
  -1   0   1 27580.6 293.774   3
  -1   0   1 27324.1 281.646   1
   1   0   0 28.1135 17.9946   2
  -1   0   0 10.8793 11.6267   6
  -1   0   0 2.10112 21.7780   1
  -1   0  -1 83425.4 532.426   7
  -1   0  -1 88764.8 845.958   1
  -1   0  -2 109.297 59.9463   1
  -1   0  -3 591661. 2968.87   1
  -1   0  -4-52.7021 63.7321   1
  -1   0  -4 4.43461 24.6779   4
  -1   0  -5 5158.48 213.918   4
  -1   0  -5 4411.60 345.283   1
  -1   0  -6-13.7905 28.3677   4
  -1   0  -6-12.8048 80.5674   1
  -1   0  -7 14075.1 539.648   2
  -1   0  -8 113.823 63.7987   2
  -1   0  -9 8062.70 476.151   2
   1   0  10-3.09890 31.3627  25
   1   0  10 9.10716 35.3662   8
  -1   0 -11 15299.9 304.263  29
   1   0  11 14639.3 420.647  25
  -1   0 -11 13774.0 691.284   2
   1   0  11 14600.8 413.105   8
  -1   0 -12 1.69032 24.0249  29
   1   0  12 51.2863 46.4046  25
   1   0  12-28.5397 43.8847   8
  -1   0 -12 88.5842 84.5703   2
  -1   0 -13 1274.79 90.6562  29
   1   0  17 244.960 43.1938  28
  -1   1  17 88.5406 32.4867  10
  -1   1  16 415.789 69.2432  10
  -1  -1  16 370.767 63.6606  10
  -1   1  15 134.764 51.2361  10
  -1  -1  15 117.273 47.8747  10
  -1   1  14 581.111 89.6532  10
  -1  -1  14 552.376 81.1285  10
  -1  -1  14 608.511 86.4304  25
  -1  -1  14 611.676 89.8615   8
  -1  -1  13 1198.44 115.550  10
  -1   1  13 1335.31 129.666  10
  -1  -1  13 1278.93 126.079  25
  -1  -1  13 1241.22 122.286   8
  -1   1  12 4258.95 220.395  10
  -1  -1  12 4736.92 220.922  10
  -1   1  12 4402.82 215.892   8
   1  -1 -12 4723.32 447.073   2
   1   1 -12 4441.04 409.493   2
  -1  -1  12 4303.85 220.779   8
  -1  -1  12 4474.62 221.847  25
  -1   1  11 667.472 86.9867  10
  -1  -1  11 530.147 74.0102  10
  -1   1  11 521.296 73.6024   8
   1   1 -11 807.228 170.952   2
   1  -1 -11 790.363 176.820   2
  -1  -1  11 649.137 84.6458   8
  -1   1  11 635.932 79.6087  25
  -1  -1  11 654.755 81.8617  25
  -1   1  11 621.227 83.1089  23
  -1   1  10 3190.67 173.643  10
   1   1 -10 3575.31 340.023   2
   1  -1 -10 3971.40 367.169   2
  -1  -1  10 3324.82 177.454  31
  -1  -1  10 3320.53 172.737  27
  -1   1  10 3011.81 161.924  23
   1  -1  -9 6719.41 442.991   2
   1   1  -9 7203.59 379.538   4
   1   1  -9 6888.83 432.602   2
   1  -1  -8 8361.60 459.035   2
   1   1  -8 8366.96 398.371   4
   1   1  -8 8569.43 447.548   2
   1  -1  -7 20557.2 672.247   2
   1   1  -7 22281.9 658.753   2
   1   1  -7 21995.9 606.283   4
   1  -1  -6 7866.44 386.920   2
   1   1  -6 8058.66 364.358   2
   1  -1  -5 153843. 1493.07   2
   1   1  -5 153905. 1448.77   2
   1  -1  -4 441995. 2281.80   2
  -1  -1   4 432244. 2121.17   5
   1  -1  -3 48972.9 663.073   2
  -1  -1   3 48067.2 608.675   5
   1   1  -3 49772.0 666.283   2
   1   1  -2 42208.8 539.595   2
   1  -1  -2 40686.8 516.221   2
   1   1  -1 80668.6 674.908   2
  -1  -1   1 76280.8 602.540   6
   1  -1  -1 77984.8 565.363   2
  -1   1   0 22362.8 355.066   3
  -1  -1   0 22727.9 392.216   1
   1  -1   0 23024.5 230.659   2
  -1  -1   0 21958.4 297.033   6
  -1   1  -1 59648.5 754.836   1
  -1  -1  -1 59049.2 731.398   1
  -1   1  -1 58216.3 633.448   3
  -1  -1  -2 138345. 1269.53   1
  -1   1  -2 134131. 953.591   4
  -1  -1  -3 315532. 2156.15   1
  -1   1  -3 316655. 1625.42   4
  -1  -1  -4 142039. 1618.63   1
  -1   1  -4 144239. 1218.36   4
  -1   1  -5 69235.9 910.680   4
  -1  -1  -5 68316.1 1239.70   1
  -1   1  -5 66299.8 914.456   2
  -1  -1  -6 31105.9 920.554   1
  -1   1  -6 30960.9 692.287   2
  -1   1  -6 31832.6 661.568   4
  -1  -1  -7 1090.38 195.026   1
  -1   1  -7 1058.14 144.541   2
  -1   1  -7 1081.55 145.242   3
  -1   1  -7 1398.62 150.683   4
  -1   1  -8 11534.7 440.005   4
  -1   1  -8 11330.9 467.512   3
  -1  -1  -8 11277.5 550.884   2
  -1   1  -8 11159.7 494.284   2
  -1  -1  -9 2093.41 256.010   2
  -1   1  -9 1975.95 226.024   2
   1   1  10 1080.19 104.148  10
   1   1  10 1251.45 117.732  25
   1  -1  10 1387.30 124.384  25
   1  -1  10 1231.70 112.891   8
  -1  -1 -10 1352.82 218.353   2
  -1   1 -10 1339.39 195.834   2
   1   1  10 1202.18 117.012   8
   1   1  11 646.557 83.3498  10
   1  -1  11 635.230 92.9489  25
   1  -1  11 798.193 103.427   8
  -1  -1 -11 693.972 165.194   2
   1   1  12 468.505 76.1961  10
   1  -1  12 439.425 82.6814  25
  -1  -1 -12 345.333 52.2069  29
  -1  -1 -12 266.837 90.6295   7
   1  -1  12 403.852 78.1709   8
  -1  -1 -12 211.541 95.8522   2
   1  -1  13 2188.62 171.528  25
  -1  -1 -13 2358.12 126.566  29
   1  -1  13 2025.63 164.669   8
  -1   1 -14 942.189 90.4593  14
  -1  -1 -14 1054.63 83.4772  29
  -1   1 -15 525.102 62.3609  14
  -1  -1 -15 544.418 56.5305  29
   1   1  16 18.5720 30.7558  28
   1   1  17 929.285 74.3639  28
   1  -1  17 1010.89 80.0252  28
   1   2 -17 343.629 48.6528  14
  -1   2  16 568.733 79.6962  10
  -1  -2  16 514.369 70.3967  10
   1  -2 -16 565.577 53.9624  29
  -1  -2  15 109.056 44.5506  10
  -1   2  15 14.0095 37.9594  10
  -1  -2  15 30.0958 35.0819  25
  -1  -2  15 12.6473 33.5763   8
  -1  -2  14 52.5996 38.8367  10
  -1   2  14-2.50191 44.4220  10
  -1  -2  14 23.8688 36.1552  25
  -1  -2  14 41.8774 35.9721   8
  -1  -2  13 417.136 70.6143  10
  -1   2  13 473.612 84.2465  10
  -1  -2  13 361.467 73.4289  25
  -1  -2  13 410.797 75.9269   8
  -1  -2  12 4337.78 210.757  10
  -1   2  12 4407.33 232.347  10
   1  -2 -12 4442.68 431.706   2
  -1  -2  12 4500.06 225.909   8
  -1  -2  12 4232.11 220.670  25
  -1  -2  11 9253.66 294.385  10
  -1   2  11 10110.2 333.352  10
   1  -2 -11 9382.11 611.929   2
   1   2 -11 9465.22 567.545   2
  -1  -2  11 10029.8 320.790   8
  -1  -2  11 9744.52 325.693  31
  -1  -2  11 9649.36 315.593  27
  -1  -2  11 10196.9 324.014  25
  -1   2  11 10027.3 316.955  23
  -1  -2  10 2719.87 150.545  10
  -1   2  10 2683.61 166.363  10
   1   2 -10 1813.97 246.208   2
   1   2 -10 2108.52 230.789   4
   1  -2 -10 1950.39 272.333   2
  -1  -2  10 2830.54 165.107  31
  -1  -2  10 2793.99 161.397  27
  -1  -2  10 2534.48 151.236  17
  -1   2  10 2628.62 154.263  23
   1   2  -9 145.459 76.1267   2
   1  -2  -9 78.9358 65.6421   2
   1   2  -9 133.591 71.4038   4
   1   2  -8 2949.20 256.254   4
   1   2  -8 2588.22 250.695   2
   1  -2  -8 2727.82 282.381   2
   1   2  -7 59304.2 1085.48   2
   1   2  -7 57243.3 1071.35   4
   1   2  -6 95893.9 1266.92   2
   1  -2  -6 96113.4 1372.82   2
   1  -2  -5 11902.0 437.404   2
   1  -2  -5 11491.4 361.907   1
   1   2  -5 11468.5 407.710   2
   1  -2  -4 21528.0 410.733   1
   1  -2  -4 21619.7 531.527   2
   1   2  -4 22547.3 513.602   2
   1   2  -3 87638.2 913.769   2
   1  -2  -3 87644.0 933.845   2
  -1   2   2 94448.4 856.959   3
   1  -2  -2 99368.9 857.987   2
   1  -2  -2 95782.7 605.154   1
   1   2  -2 99306.4 895.775   2
   1  -2  -1 163091. 894.511   2
   1   2  -1 165567. 1083.96   2
  -1   2   1 163168. 1088.28   3
   1  -2   0 10113.2 131.657   2
  -1  -2   0 8517.40 285.764   1
  -1   2   0 8450.02 254.933   3
   1  -2   0 9869.62 172.388   5
  -1   2  -1 60223.3 714.100   3
  -1  -2  -1 61465.6 821.468   1
  -1   2  -2 101515. 982.850   3
  -1  -2  -2 101009. 1186.75   1
  -1   2  -2 102671. 392.627   7
  -1   2  -2 104050. 494.044   2
  -1  -2  -3 51656.3 926.218   1
  -1   2  -3 51084.1 740.535   3
  -1   2  -3 51080.4 520.309   2
  -1   2  -3 51436.4 770.442   4
  -1   2  -4 13236.1 401.499   3
  -1   2  -4 13768.4 435.762   4
  -1  -2  -4 13847.6 524.351   1
  -1   2  -4 13435.3 328.084   2
  -1  -2  -5 15149.0 593.989   1
  -1   2  -5 15391.6 493.318   4
  -1   2  -5 15873.0 411.623   2
  -1   2  -5 14291.4 445.747   3
  -1   2  -6 111481. 1315.95   3
  -1   2  -6 114194. 1410.30   4
  -1  -2  -6 115017. 1790.53   1
  -1   2  -6 112337. 1233.12   2
  -1  -2  -7 68716.3 1512.00   1
  -1   2  -7 71910.6 1183.87   4
  -1   2  -7 67389.2 1059.43   2
  -1   2  -7 70115.4 1105.29   3
  -1  -2  -8 10565.9 635.142   1
  -1   2  -8 11491.1 463.741   3
  -1   2  -8 10261.7 448.191   2
  -1   2  -8 11545.2 494.853   4
   1  -2   9 2266.06 144.566   8
  -1   2  -9 1938.44 210.328   2
  -1  -2  -9 2171.56 268.017   2
  -1   2  -9 1936.98 214.602   4
   1   2  10 578.816 78.7311  10
   1  -2  10 665.016 88.1365  25
   1  -2  10 731.470 87.4133  31
  -1  -2 -10 557.310 159.604   2
   1  -2  10 641.100 86.0945   8
   1   2  11 2458.99 164.602  10
   1  -2  11 2507.01 175.579  25
  -1  -2 -11 2999.01 346.209   2
   1  -2  11 2478.02 171.310   8
   1   2  12 4585.03 229.656  10
   1  -2  12 4630.06 245.056  25
  -1  -2 -12 4473.32 178.411  29
   1  -2  12 4562.64 240.702   8
   1   2  13 57.1111 47.4499  10
  -1  -2 -13 72.6094 31.0857  29
   1  -2  13 143.363 55.8753  25
   1  -2  13 114.855 53.6037   8
  -1   2 -14 647.558 77.2390  14
   1  -2  14 577.888 93.0582  25
  -1  -2 -14 469.812 58.9244  29
  -1   2 -15 1063.06 89.8752  14
  -1  -2 -15 1094.10 78.9897  29
   1   2  15 1036.69 106.137  28
  -1   2 -16 165.060 34.7798  14
   1   2  16 226.015 49.3636  28
  -1  -2 -16 280.654 37.2071  29
   1   2  17 34.2219 18.6318  28
   1  -2  17 53.3894 24.6820  28
   1   3 -17 348.949 47.3547  14
   1  -3 -17 290.957 34.6670  29
  -1   3  16 974.085 97.4548  10
   1   3 -16 959.849 87.8864  14
   1  -3 -16 950.098 70.0822  29
  -1   3  15 403.314 79.1373  10
  -1  -3  15 442.763 67.9538  10
  -1  -3  15 413.433 70.0270  25
  -1  -3  15 356.241 66.4530   8
  -1  -3  14 281.142 60.1511  10
  -1   3  14 316.620 76.8349  10
  -1  -3  14 186.369 52.2637  25
  -1  -3  14 241.737 60.6304   8
  -1  -3  13 9.49005 33.6690  10
  -1   3  13-3.98705 41.7065  10
  -1  -3  13 38.7655 37.2067  25
  -1  -3  13 7.35479 36.1668   8
  -1   3  12 2056.43 167.231  10
  -1  -3  12 1930.81 141.304  10
   1  -3 -12 1821.67 280.166   2
  -1  -3  12 2005.44 155.122   8
  -1  -3  12 1830.90 148.293  31
  -1  -3  12 1923.33 151.808  27
  -1  -3  12 2078.43 157.497  25
  -1  -3  11 155.401 46.1026  10
  -1   3  11 225.818 67.2344  10
   1  -3 -11 74.3545 77.4471   2
   1   3 -11 369.990 112.063   2
   1   3 -11-55.5416 61.3429   4
  -1  -3  11 270.176 60.0668  27
  -1  -3  11 181.397 50.1703  31
  -1  -3  11 238.350 55.5375  17
  -1   3  11 141.739 52.9249  23
  -1  -3  10 7572.00 255.100   9
  -1  -3  10 7871.50 258.508  10
  -1   3  10 7898.63 294.139  10
   1  -3 -10 6810.02 510.706   2
   1   3 -10 6382.47 439.036   2
   1   3 -10 6448.82 428.046   4
  -1  -3  10 7881.61 271.833  27
  -1  -3  10 7885.21 277.630  31
  -1  -3  10 7620.30 262.679  26
  -1  -3  10 7539.91 264.906  17
  -1   3  10 7823.91 270.491  23
   1  -3  -9 7904.91 516.053   2
   1   3  -9 7489.18 448.187   4
   1   3  -9 7622.28 449.215   2
   1   3  -8 75994.2 1377.33   4
   1  -3  -8 77624.7 1528.97   2
   1   3  -8 73760.6 1307.60   2
   1   3  -7 99839.3 1418.30   2
   1  -3  -7 104114. 1644.46   2
   1   3  -7 99400.3 1526.14   4
   1   3  -6 1591.73 190.621   4
  -1  -3   6 2232.14 218.388   5
   1  -3  -6 1579.69 160.864   1
   1  -3  -6 1581.39 193.939   2
   1   3  -6 1689.41 177.545   2
  -1  -3   5 13609.6 488.761   5
   1   3  -5 14628.6 521.620   4
   1   3  -5 14416.2 462.081   2
   1  -3  -5 13547.3 406.799   1
   1  -3  -5 14615.6 525.585   2
   1  -3  -4 44716.4 824.685   2
   1  -3  -4 40179.3 621.030   1
   1   3  -4 43444.5 738.908   2
  -1  -3   4 39841.7 760.388   5
   1   3  -3 69274.8 859.131   2
   1  -3  -3 68205.9 917.758   2
   1  -3  -2 4425.70 184.744   1
   1   3  -2 4948.40 217.429   2
   1   3  -1 58731.1 714.700   2
   1  -3  -1 58518.4 607.250   2
   1  -3   0 88021.6 374.923   7
  -1   3   0 91150.0 903.714   4
   1  -3   0 89165.1 685.775   5
  -1   3   0 91122.0 958.963   3
   1  -3   1 407.543 60.6482   5
  -1  -3  -1 803.641 83.3741   7
  -1   3  -1 1101.95 115.159   3
  -1  -3  -1 719.368 108.873   1
   1   3   2 60505.1 518.437   4
  -1  -3  -2 63193.9 1006.99   1
  -1  -3  -2 65613.4 739.638   7
  -1   3  -2 64818.1 880.500   3
   1  -3   2 62662.4 797.995   5
  -1  -3  -3 24954.5 701.215   1
  -1   3  -3 24016.5 556.828   3
  -1   3  -3 23475.7 258.810   2
  -1   3  -3 23905.6 599.604   4
  -1  -3  -3 24329.6 488.531   7
  -1   3  -4 6380.73 299.516   3
  -1  -3  -4 6476.41 384.636   1
  -1   3  -4 6629.18 338.339   4
  -1   3  -4 6173.59 191.300   2
  -1   3  -5 11901.1 471.468   4
  -1   3  -5 11391.4 313.778   2
  -1  -3  -5 11976.8 556.747   1
  -1   3  -5 11669.0 421.479   3
  -1  -3  -6 48829.6 1203.20   1
  -1   3  -6 49224.0 899.824   3
  -1   3  -6 48448.0 1002.25   4
  -1   3  -6 47367.9 740.014   2
  -1   3  -7 72406.8 1134.03   3
  -1  -3  -7 72160.9 1575.10   1
  -1   3  -7 69621.7 1255.17   4
  -1  -3  -8 21796.9 945.384   1
  -1   3  -8 22675.8 751.242   4
   1   3   9 8095.64 281.954  10
   1  -3   9 7755.48 254.747  27
   1  -3   9 7847.04 264.367  31
  -1   3  -9 8778.97 488.424   4
  -1  -3  -9 7887.91 523.035   2
   1   3  10 5519.30 246.386  10
   1  -3  10 5287.86 230.620  31
   1  -3  10 5739.03 249.690   8
   1   3  11 6926.03 285.703  10
   1  -3  11 7090.57 294.432  25
   1  -3  11 7426.07 297.847   8
  -1  -3 -11 8199.06 590.050   2
  -1  -3 -11 8248.29 507.296   7
   1   3  12 1311.33 131.596  10
   1  -3  12 1341.19 135.841  25
  -1  -3 -12 1705.51 113.411  29
   1  -3  12 1274.39 132.142   8
  -1   3 -13 191.595 50.9139  14
   1   3  13-25.8523 50.2316  28
  -1  -3 -13 104.206 37.6040  29
   1  -3  13 124.382 62.4949  25
   1  -3  13 71.3361 52.4071   8
  -1   3 -14 160.561 41.9217  14
   1  -3  14 181.282 61.2300  25
   1   3  14 227.011 60.5239  28
  -1  -3 -14 164.041 39.0436  29
   1  -3  14 300.795 66.8896   8
  -1   3 -15 712.341 76.8822  14
  -1  -3 -15 598.982 60.7816  29
   1   3  15 729.587 88.4083  28
  -1   3 -16 115.819 31.5370  14
  -1  -3 -16 132.638 29.9309  29
   1   3  16 139.337 41.2613  28
   1   4 -17 276.344 42.9841  14
   1  -4 -17 253.942 32.5305  29
   1   4 -16 78.6973 35.0846  14
   1  -4 -16 68.8213 27.3359  29
  -1  -4  16 120.196 38.1633   8
   1   4 -15 254.458 57.2906  14
  -1   4  15 123.571 52.1382  10
  -1  -4  15 142.583 47.8091  25
  -1  -4  15 164.744 50.0272   8
  -1  -4  14 959.042 98.1145  10
  -1   4  14 885.407 114.424  10
  -1  -4  14 826.179 100.069  25
  -1  -4  14 801.575 101.084   8
  -1  -4  13 378.086 66.7533  10
  -1   4  13 427.848 83.7002  10
  -1  -4  13 359.347 75.9707   8
  -1  -4  13 321.053 71.5950  31
  -1  -4  13 380.086 76.0757  25
  -1   4  12 794.114 109.880  10
  -1  -4  12 993.487 103.030  10
  -1  -4  12 898.413 109.711  31
  -1  -4  12 898.272 105.438  27
  -1  -4  12 856.004 101.886  17
  -1   4  11 1159.85 129.522  10
  -1  -4  11 1198.80 109.913  10
   1   4 -11 882.901 176.244   4
   1  -4 -11 937.331 200.016   2
  -1  -4  11 1044.00 109.603  27
  -1  -4  11 928.518 107.374  31
  -1  -4  11 1011.73 107.611  17
  -1   4  11 1083.94 114.304  23
  -1  -4  10 7354.07 258.853   9
  -1   4  10 7815.32 304.134  10
   1   4 -10 6297.96 449.553   4
   1  -4 -10 7051.71 533.962   2
  -1  -4  10 7398.32 268.537  27
  -1  -4  10 7358.84 266.777  26
  -1  -4  10 7261.67 271.699  31
  -1   4  10 7851.49 277.352  23
  -1  -4  10 7538.24 269.478  17
  -1  -4   9 23093.2 430.982   9
  -1   4   9 22370.1 482.412  10
   1   4  -9 21952.7 817.743   4
   1   4  -9 23832.9 786.777   2
   1  -4  -9 23342.3 932.247   2
  -1  -4   9 22631.8 441.148  27
  -1  -4   9 22651.4 445.692  31
  -1  -4   9 23210.1 441.861  26
  -1  -4   9 22774.0 437.158  17
   1   4  -8 4818.64 375.595   4
   1   4  -8 4865.67 333.049   2
   1  -4  -8 5110.31 415.175   2
   1   4  -7 902.516 137.698   2
   1  -4  -7 1018.20 174.569   2
  -1  -4   7 949.572 172.200   5
   1   4  -6 28598.6 704.989   2
   1   4  -6 29321.2 846.559   4
   1   4  -5 51067.9 876.830   2
   1   4  -5 53351.1 1081.66   4
   1  -4  -5 52003.4 864.899   1
  -1  -4   5 53560.4 1040.35   5
   1   4  -4 8004.55 326.133   2
   1   4  -4 8237.53 405.387   4
  -1  -4   4 7114.06 355.662   5
   1  -4  -4 8165.73 326.340   1
   1   4  -3 1861.75 190.495   4
   1   4  -3 1714.58 148.105   2
   1  -4  -3 1479.15 135.358   1
   1  -4  -2 45464.4 715.919   1
   1   4  -2 46774.9 839.347   4
   1   4  -2 44684.5 699.286   2
  -1  -4   2 44103.4 711.728   6
  -1  -4   1 1988.31 149.796   6
  -1   4   1 1735.02 156.736   3
   1   4  -1 1475.73 147.242   4
   1  -4   0 2341.22 126.017   6
   1   4   0 2086.69 161.801   4
   1  -4   0 2453.18 103.064   2
   1  -4   0 2362.04 136.212   5
   1   4   1 6734.84 246.477   4
  -1   4  -1 7348.34 317.771   3
   1  -4   1 7174.34 216.956   6
  -1  -4  -1 7724.52 298.578   6
  -1  -4  -1 7163.84 358.489   1
   1  -4   1 7078.60 262.791   5
  -1  -4  -1 7484.62 269.222   7
  -1   4  -1 7595.97 325.776   4
  -1   4  -2 37417.9 728.579   3
  -1   4  -2 36355.3 766.044   4
  -1  -4  -2 36384.7 829.874   1
  -1  -4  -2 37153.0 619.556   7
  -1  -4  -3 7226.30 403.382   1
  -1   4  -3 7981.10 385.172   4
  -1  -4  -3 7582.13 296.056   7
  -1   4  -3 7822.61 346.893   3
   1  -4   3 8483.16 360.792   5
  -1   4  -4 13372.5 523.667   4
  -1  -4  -4 13719.9 592.198   1
  -1   4  -4 13831.3 482.576   3
  -1  -4  -4 14027.4 434.764   7
  -1   4  -5 14478.4 559.695   4
  -1   4  -5 14993.1 514.761   3
  -1  -4  -5 14225.1 644.136   1
  -1  -4  -5 14459.4 477.620   7
  -1   4  -6 18232.0 657.260   4
  -1   4  -6 18617.2 589.196   3
  -1  -4  -6 17560.3 760.578   1
  -1   4  -7 2662.65 272.544   4
  -1  -4  -7 2461.28 307.790   1
  -1   4  -7 2596.77 224.287   3
  -1  -4  -8 3824.59 406.600   1
  -1   4  -8 3684.12 329.492   4
   1   4   9 14113.9 389.414  10
  -1  -4  -9 14057.8 824.402   1
  -1  -4  -9 14902.8 648.039   7
  -1   4  -9 13886.6 653.280   4
   1  -4   9 14736.0 358.683  27
   1  -4   9 14252.1 362.271  31
   1   4   9 14406.0 385.465  28
   1  -4   9 13947.0 344.606  17
   1   4  10 4715.97 238.650  10
   1   4  10 4892.59 236.179  28
   1  -4  10 4931.74 228.514  31
   1  -4  10 4913.60 220.824  27
  -1  -4 -10 5547.76 411.239   7
  -1  -4 -10 5001.88 451.792   2
  -1   4 -10 5208.53 409.726   4
  -1   4 -11 1347.22 117.892  14
   1   4  11 1259.55 127.837  10
   1   4  11 1321.41 128.022  28
   1  -4  11 1407.56 137.181  25
   1  -4  11 1303.70 124.356  31
  -1  -4 -11 1196.27 233.963   2
   1  -4  11 1289.37 131.027   8
  -1  -4 -11 1228.44 202.157   7
  -1   4 -12 2108.16 146.151  14
   1   4  12 2072.56 164.271  28
   1  -4  12 1981.34 164.258  25
  -1  -4 -12 2092.26 127.955  29
   1  -4  12 2087.89 166.479   8
  -1   4 -13 28.7421 33.5387  14
  -1  -4 -13-10.1620 36.4177  29
   1   4  13-28.1463 44.4504  28
   1  -4  13 103.590 60.7650  25
   1  -4  13 15.1744 45.9282   8
  -1   4 -14 355.402 63.3898  14
   1  -4  14 364.540 74.0432  25
  -1  -4 -14 333.015 52.0776  29
   1   4  14 358.128 67.1899  28
   1  -4  14 475.573 85.8022   8
  -1   4 -15 42.4195 31.7089  14
   1   4  15 44.2200 30.2990  28
   1  -4  15 20.8677 37.5086  25
  -1  -4 -15 35.5118 26.3235  29
  -1   4 -16 178.400 36.2703  14
   1   4  16 233.239 45.9391  28
  -1  -4 -16 181.356 33.0413  29
   1   5 -17 88.0897 29.0279  14
   1  -5 -17 54.2300 18.2864  29
   1   5 -16 281.275 49.2399  14
  -1  -5  16 237.730 44.3902  25
   1  -5 -16 312.372 41.7463  29
  -1  -5  16 212.861 41.7556   8
   1   5 -15 1532.18 112.504  14
  -1  -5  15 1431.52 118.771   8
  -1  -5  15 1606.10 119.408  25
  -1   5  14-11.5562 52.0046  10
   1   5 -14 74.1049 44.7157  14
  -1  -5  14 15.9705 37.8368   8
  -1  -5  14 61.8717 45.7838  25
   1   5 -14 26.0853 25.7970  19
  -1   5  13 57.8430 54.4971  10
  -1  -5  13 181.758 64.2530   8
  -1  -5  13 146.040 55.2229  27
  -1  -5  13 215.120 64.4610  31
  -1  -5  13 179.100 56.9737  25
  -1  -5  12 3864.28 194.451  10
  -1   5  12 3702.36 229.903  10
  -1  -5  12 3929.82 211.704  27
  -1  -5  12 3569.22 208.965  31
  -1  -5  12 3475.13 197.581  17
  -1  -5  11 7144.01 262.557  10
  -1  -5  11 6634.02 260.016   9
  -1   5  11 6945.75 307.394  10
   1   5 -11 5756.40 468.586   4
   1  -5 -11 6022.33 520.090   2
  -1  -5  11 6688.35 271.681  26
  -1  -5  11 6765.73 273.938  27
  -1  -5  11 6811.66 280.343  31
  -1  -5  11 6939.18 273.100  17
  -1   5  11 7038.67 279.165  23
  -1   5  10 4596.68 241.743  10
  -1  -5  10 4895.66 214.726   9
   1  -5 -10 4861.91 457.387   2
   1   5 -10 5025.31 431.008   4
  -1  -5  10 4964.92 225.936  27
  -1  -5  10 4779.91 220.496  26
  -1  -5  10 4712.56 221.765  31
  -1   5  10 4966.21 225.499  23
  -1  -5  10 4747.64 220.396  17
  -1  -5   9 3039.72 164.094   9
  -1   5   9 2773.29 179.840  10
   1   5  -9 2681.23 311.415   4
   1  -5  -9 2754.96 330.711   2
  -1  -5   9 3058.14 169.640  26
  -1  -5   9 2800.52 161.260  27
  -1  -5   9 2796.07 155.655  33
  -1  -5   9 2835.54 148.605  30
  -1   5   9 2962.24 167.259  23
  -1  -5   9 2828.92 161.417  17
   1  -5  -8 2280.46 300.267   2
   1   5  -8 2456.65 285.704   4
  -1   5   8 2402.41 157.008  10
   1   5  -7 9262.65 527.804   4
  -1  -5   7 10420.0 581.056   5
   1  -5  -7 8777.35 538.828   2
   1   5  -7 8628.87 410.840   2
  -1  -5   6 1463.04 208.940   5
   1  -5  -6 1138.08 185.480   2
   1   5  -6 1030.06 136.155   2
   1   5  -6 1321.75 198.320   4
  -1  -5   5 18855.0 670.045   5
   1  -5  -5 21027.2 736.845   2
   1   5  -5 19070.6 550.114   2
   1  -5  -5 18937.6 579.145   1
   1   5  -5 19027.4 691.284   4
   1  -5  -4 2836.54 219.471   1
   1   5  -4 2803.74 200.692   2
  -1  -5   4 2684.17 240.503   5
   1  -5  -3 43939.4 831.495   1
   1   5  -3 44142.6 945.757   4
   1  -5  -2 6343.82 316.640   1
   1   5  -2 6278.18 339.921   4
   1   5  -1 33060.9 727.031   4
   1  -5  -1 32696.4 420.752   7
  -1  -5   1 32017.8 830.643   1
  -1   5   0 10939.1 408.550   4
  -1  -5   0 11550.6 407.982   6
  -1   5   0 10965.3 433.681   3
   1  -5   0 13273.3 352.755   6
  -1  -5   0 11453.2 495.130   1
   1   5   0 13169.7 422.263   4
   1  -5   0 13265.7 367.100   5
   1   5   1 19714.4 460.549   4
  -1  -5  -1 21080.2 679.552   1
  -1   5  -1 20084.8 593.463   4
  -1  -5  -1 21516.4 563.566   6
   1  -5   1 19917.9 424.900   6
  -1   5  -1 19559.0 578.464   3
   1  -5   1 19354.9 481.398   5
   1   5   2 40257.8 553.785   4
   1  -5   2 42310.4 785.614   5
  -1  -5  -2 44166.3 740.195   7
  -1   5  -2 43676.0 870.047   3
  -1   5  -2 42173.3 913.336   4
  -1  -5  -2 43309.3 1008.12   1
  -1   5  -3 9500.52 456.515   4
  -1  -5  -3 9984.62 369.947   7
  -1  -5  -3 9753.50 508.325   1
  -1   5  -3 10002.2 424.657   3
   1  -5   3 8594.40 397.996   5
  -1   5  -4 6700.92 401.342   4
  -1   5  -4 6516.41 352.751   3
  -1  -5  -4 6527.66 441.348   1
  -1  -5  -4 6108.13 306.866   7
  -1   5  -5 12018.8 554.931   4
  -1  -5  -5 11091.1 442.268   7
  -1   5  -5 10559.4 460.705   3
  -1  -5  -5 11101.0 609.570   1
  -1   5  -6 1661.06 226.735   4
  -1   5  -6 1757.74 193.815   3
  -1  -5  -6 1520.99 178.666   7
  -1  -5  -6 1710.97 254.392   1
  -1  -5  -7 7496.95 552.985   1
  -1   5  -7 7402.31 469.943   4
  -1  -5  -7 7698.42 426.688   7
  -1   5  -8 4202.19 190.793  14
  -1   5  -8 4213.55 369.552   4
  -1  -5  -8 4389.82 459.705   1
  -1  -5  -8 4421.06 345.148   7
   1  -5   8 4208.98 192.586  31
   1   5   8 4504.91 212.174  28
   1  -5   8 4492.76 194.640  27
   1  -5   8 4484.17 191.754  17
  -1   5  -8 4209.40 177.078  19
  -1   5  -9 372.728 60.6500  14
  -1  -5  -9 602.901 140.610   7
  -1   5  -9 394.770 123.490   4
   1  -5   9 449.234 71.8474  31
   1   5   9 501.501 80.3614  28
   1  -5   9 456.501 67.3868  27
  -1   5  -9 354.470 58.0850  19
   1  -5   9 545.745 71.6350  17
  -1   5 -10 7494.24 271.601  14
  -1  -5 -10 7418.51 485.154   7
  -1  -5 -10 6741.70 533.332   2
  -1   5 -10 6376.30 484.668   4
   1   5  10 7077.55 287.120  28
   1  -5  10 7067.87 269.641  27
   1  -5  10 7094.00 278.967  31
  -1   5 -10 7094.90 240.322  19
   1  -5  10 7102.24 265.159  17
  -1   5 -11 3896.96 204.248  14
   1  -5  11 4337.91 218.843  27
   1   5  11 4275.59 228.786  28
   1  -5  11 3892.67 215.147  31
   1  -5  11 4376.21 238.829   8
  -1   5 -12 760.848 95.3586  14
  -1  -5 -12 854.024 85.8390  29
   1   5  12 846.642 105.682  28
   1  -5  12 702.462 101.862  25
   1  -5  12 950.872 109.054  31
   1  -5  12 718.696 106.105   8
  -1   5 -13 1531.96 129.759  14
   1  -5  13 1582.56 145.652  25
  -1  -5 -13 1694.03 114.550  29
   1   5  13 1415.51 130.779  28
   1  -5  13 1727.26 154.678   8
  -1   5 -14 1975.80 134.711  14
  -1  -5 -14 1872.40 112.028  29
   1  -5  14 2011.56 151.783  25
   1   5  14 2098.82 145.176  28
   1  -5  14 1985.74 151.793   8
  -1   5 -15 517.232 65.4107  14
  -1  -5 -15 558.348 57.3136  29
   1  -5  15 515.707 72.1937  25
   1   5  15 516.806 68.2006  28
   1  -5  15 446.575 69.6641   8
  -1   5 -16 55.8772 24.3389  14
  -1  -5 -16 54.1043 20.8900  29
   1   6 -16 89.3124 32.7123  14
  -1  -6  16 100.069 27.8751  25
   1  -6 -16 106.597 25.8845  29
  -1  -6  16 98.0644 34.0246   8
   1   6 -15 241.301 51.3373  14
  -1  -6  15 284.386 55.0883   8
   1  -6 -15 235.281 41.0673  29
  -1  -6  15 326.080 56.8784  25
   1   6 -14 1989.28 132.908  14
  -1  -6  14 2104.08 148.253   8
  -1  -6  14 1969.41 139.532  25
   1   6 -14 1884.85 114.598  19
   1   6 -13 339.833 61.8416  14
  -1  -6  13 516.732 85.3360   8
  -1  -6  13 383.853 74.9422  27
  -1  -6  13 573.917 92.1094  31
   1   6 -13 467.096 66.3782  19
   1   6 -12 810.597 95.1305  14
  -1   6  12 560.513 98.4671  10
  -1  -6  12 581.340 90.9660  31
  -1  -6  12 462.519 82.8244  27
  -1  -6  12 513.275 80.4410  17
  -1   6  11 1421.94 143.506  10
  -1  -6  11 1388.37 124.269   9
   1   6 -11 1525.71 122.240  14
  -1  -6  11 1552.97 121.207  10
  -1  -6  11 1436.70 131.293  26
  -1  -6  11 1420.59 129.473  27
  -1  -6  11 1383.67 131.737  31
  -1   6  11 1509.48 124.499  23
  -1  -6  11 1428.10 128.575  17
  -1   6  10 2429.44 182.229  10
  -1  -6  10 2397.09 156.350   9
   1   6 -10 2279.44 299.261   4
   1  -6 -10 2042.15 299.419   2
  -1  -6  10 2458.01 166.958  31
  -1  -6  10 2517.39 164.174  27
  -1  -6  10 2443.44 150.337  33
  -1  -6  10 2345.72 160.076  26
  -1   6  10 2516.18 157.073  23
  -1  -6  10 2519.87 163.545  17
  -1  -6   9 1865.35 133.391   9
  -1   6   9 1687.33 146.623  10
   1   6  -9 2260.06 294.768   4
   1  -6  -9 1901.70 283.597   2
  -1  -6   9 1700.10 123.225  33
  -1  -6   9 1825.34 137.800  26
  -1  -6   9 1688.02 120.374  30
  -1  -6   9 1859.02 136.432  17
  -1   6   9 1850.69 135.060  23
  -1   6   8 2095.21 151.920  10
  -1  -6   8 2174.81 136.968   9
  -1  -6   8 2166.23 140.163  26
  -1  -6   8 1995.01 127.432  33
  -1  -6   8 2037.15 124.544  32
  -1  -6   8 2097.26 127.291  30
   1   6  -8 1767.44 259.448   4
   1  -6  -8 1964.03 294.929   2
   1   6  -7 636.732 152.706   4
   1  -6  -7 372.394 121.770   2
  -1   6   7 642.267 80.3658  10
   1   6  -6 92.8474 77.2288   4
   1  -6  -6 162.857 89.0096   2
  -1  -6   6 283.625 103.184   5
   1   6  -5 30898.6 929.647   4
  -1  -6   5 33857.3 961.576   5
   1  -6  -5 34019.3 985.365   2
   1   6  -4 3528.59 305.487   4
   1  -6  -4 3596.20 279.060   1
   1  -6  -4 3980.45 316.820   2
  -1  -6   4 4520.15 333.991   5
   1   6  -3 20935.4 697.226   4
   1  -6  -3 21072.7 468.181   7
   1  -6  -3 21328.9 664.619   1
   1   6  -2 25794.5 728.865   4
   1  -6  -2 26996.8 471.431   7
   1  -6  -2 24862.0 710.565   1
   1   6  -1 31534.2 760.351   4
   1  -6  -1 29719.4 797.847   1
  -1  -6   1 30436.4 893.717   1
  -1  -6   1 29039.9 702.358   6
   1   6   0 8381.65 367.300   4
   1  -6   0 8637.73 331.670   5
  -1  -6   0 7908.88 456.400   1
  -1  -6   0 7567.22 362.242   6
   1  -6   0 8494.07 319.077   6
   1   6   1 2667.60 186.204   4
   1  -6   1 2860.98 184.841   6
  -1  -6  -1 3245.08 245.391   6
  -1  -6  -1 3207.75 298.262   1
   1  -6   1 2734.83 200.369   5
  -1   6  -1 2993.51 253.902   4
  -1   6  -2 25214.4 736.428   3
  -1  -6  -2 24029.8 839.511   1
  -1  -6  -2 25092.3 678.518   6
   1  -6   2 25694.7 665.741   5
  -1   6  -2 24734.0 760.592   4
  -1  -6  -3 9444.73 546.121   1
   1  -6   3 10329.4 459.262   5
  -1   6  -3 9746.46 462.718   3
  -1   6  -3 8982.97 480.349   4
  -1  -6  -3 9069.40 386.069   7
  -1   6  -4 15857.3 592.539   3
  -1  -6  -4 15427.5 738.359   1
  -1  -6  -4 14590.4 511.682   7
  -1   6  -4 15810.9 657.327   4
  -1   6  -5 21679.9 796.252   4
  -1  -6  -5 21936.7 662.436   7
  -1   6  -5 23186.1 726.898   3
  -1  -6  -5 20861.8 896.613   1
  -1   6  -6 4818.98 387.463   4
  -1  -6  -6 4564.07 434.458   1
  -1  -6  -6 4985.87 337.144   7
  -1   6  -6 4837.53 333.463   3
  -1   6  -7 3743.63 187.766  14
  -1  -6  -7 3941.56 320.566   7
  -1  -6  -7 3831.77 426.797   1
  -1   6  -7 3901.96 364.182   4
   1   6   7 2884.50 170.064  28
  -1   6  -7 3428.03 168.631  19
  -1   6  -8 762.777 91.4568  14
  -1  -6  -8 539.512 169.232   1
  -1  -6  -8 667.316 144.462   7
  -1   6  -8 786.774 173.362   4
   1   6   8 739.791 94.0949  28
   1  -6   8 870.156 91.0981  27
  -1   6  -8 754.037 83.2917  19
   1  -6   8 790.446 84.6622  17
  -1   6  -9 4656.45 222.671  14
  -1  -6  -9 4697.66 437.206   2
  -1  -6  -9 4446.71 375.956   7
  -1   6  -9 4766.94 428.797   4
   1   6   9 4836.45 235.939  28
   1  -6   9 4718.66 218.638  27
   1  -6   9 4823.12 225.767  31
   1  -6   9 4885.15 216.457  17
  -1   6  -9 4419.56 199.009  19
  -1   6 -10 171.971 54.8901  14
   1  -6  10 210.859 59.9071  27
   1  -6  10 110.966 38.2507  31
   1   6  10 134.363 56.2230  28
   1  -6  10 126.703 43.5930  17
  -1   6 -10 82.8997 32.6772  19
  -1   6 -11 108.636 53.7232  14
   1  -6  11 132.610 50.6996   8
   1  -6  11 62.0032 40.7945  31
   1   6  11 140.973 55.2155  28
  -1  -6 -11 116.815 43.2712  29
   1  -6  11 153.947 54.1555  27
  -1   6 -11 128.532 40.4141  19
  -1   6 -12 90.7847 45.3099  14
   1  -6  12 5.85890 36.3683  31
   1  -6  12 40.8032 49.8631  25
  -1  -6 -12 16.7194 31.9804  29
   1   6  12 82.0789 43.9111  28
   1  -6  12 80.4778 49.5045   8
  -1   6 -13 321.538 66.6528  14
   1  -6  13 280.481 69.5471  25
   1   6  13 269.634 64.2142  28
  -1  -6 -13 268.292 53.3704  29
   1  -6  13 357.312 72.0396   8
  -1   6 -14 2286.63 141.723  14
  -1  -6 -14 1954.51 108.704  29
   1  -6  14 2455.68 158.006  25
   1   6  14 2354.18 141.307  28
   1  -6  14 2478.34 157.277   8
  -1   6 -15 289.366 50.5947  14
   1  -6  15 250.124 50.9510  25
   1   6  15 261.051 43.5564  28
  -1  -6 -15 183.466 34.8421  29
   1  -6  15 257.728 49.0413   8
  -1  -6 -16 32.8976 16.8502  11
  -1  -6 -16 33.3164 15.1639  29
   1   7 -16 80.9345 27.0894  14
   1  -7 -16 60.6005 19.8512  29
  -1  -7  16 30.9486 20.5772   8
   1   7 -15 1492.48 100.470  14
  -1  -7  15 1393.68 100.962   8
   1  -7 -15 1304.45 76.6992  29
  -1  -7  15 1386.50 95.7248  25
   1   7 -14 765.475 83.0097  14
  -1  -7  14 718.016 85.0702   8
  -1  -7  14 631.809 78.6088  25
   1   7 -14 646.790 66.4888  19
   1   7 -13 24.0968 33.4543  14
  -1  -7  13 84.3835 44.4174  27
  -1  -7  13 127.435 53.1461  31
   1   7 -13 25.6430 38.0895  19
   1   7 -12 448.101 73.8753  14
  -1  -7  12 392.087 74.5392  27
  -1  -7  12 487.075 81.7747  31
  -1  -7  12 491.457 78.9993  17
   1   7 -12 434.374 68.2912  19
  -1  -7  11 674.827 87.6679   9
   1   7 -11 595.169 86.1294  14
  -1  -7  11 644.829 90.5757  26
  -1  -7  11 687.154 98.4788  31
  -1  -7  11 671.627 94.1124  27
  -1  -7  11 731.286 93.7036  17
   1   7 -10 194.727 56.4290  14
  -1  -7  10 303.391 61.9014   9
  -1  -7  10 261.376 66.6604  31
  -1  -7  10 167.970 53.3384  26
  -1  -7  10 217.674 60.1928  27
  -1  -7  10 189.389 58.2626  17
  -1  -7   9 4661.15 213.567   9
   1   7  -9 4457.08 210.453  14
   1   7  -9 5258.97 474.613   4
   1  -7  -9 4405.95 355.572   7
   1  -7  -9 4940.39 452.787   2
  -1  -7   9 4775.39 222.100  26
  -1  -7   9 4996.82 206.447  30
  -1  -7   9 4798.56 202.589  33
  -1  -7   9 5035.30 228.305  17
  -1  -7   8 3932.13 191.661   9
   1   7  -8 3849.35 190.207  14
  -1  -7   8 3911.02 178.281  33
  -1  -7   8 3983.59 176.401  32
  -1  -7   8 4052.40 198.123  26
  -1  -7   8 3827.24 177.439  30
   1  -7  -8 3811.53 314.662   7
   1   7  -8 4178.64 405.281   4
   1  -7  -8 3177.98 372.172   2
   1   7  -7 3296.60 170.667  14
  -1  -7   7 2897.01 149.749  30
  -1  -7   7 2885.17 145.427  32
  -1  -7   7 2884.60 150.324  33
   1  -7  -7 2985.39 342.546   2
   1   7  -7 3330.37 350.482   4
   1  -7  -7 3481.26 280.429   7
  -1  -7   7 2801.56 327.867   5
   1   7  -6 5009.12 201.258  14
   1   7  -6 5302.65 427.190   4
   1  -7  -6 5319.52 419.561   2
   1  -7  -6 5025.29 312.704   7
  -1  -7   6 5680.99 445.673   5
  -1  -7   6 5205.37 188.024  32
   1   7  -5 132.468 72.5459   4
   1  -7  -5 82.2095 57.9274   2
   1  -7  -5 279.961 73.0280   7
  -1  -7   5 335.086 111.685   5
   1   7  -4 181.940 88.1551   4
   1  -7  -4 207.848 80.0197   2
  -1  -7   4 48.4643 45.8829   5
   1   7  -3 5860.42 391.427   4
   1  -7  -3 5682.72 385.321   1
  -1  -7   3 5648.51 378.087   5
   1   7  -2 19359.7 682.070   4
  -1  -7   2 19010.8 802.360   1
  -1  -7   2 19866.2 641.165   6
   1  -7  -2 19166.6 570.174   6
   1  -7  -2 18460.4 683.668   1
   1   7  -1 1022.25 155.396   4
   1  -7  -1 933.796 153.620   1
  -1  -7   1 1338.37 221.688   1
   1  -7  -1 794.647 116.757   6
  -1  -7   1 1407.01 172.640   6
   1   7   0 13391.3 504.338   4
   1  -7   0 13945.9 455.852   6
  -1  -7   0 15125.9 708.674   1
  -1  -7   0 15951.5 576.854   6
   1  -7   0 13063.8 450.715   5
  -1  -7  -1 18461.8 630.092   6
  -1  -7  -1 16992.7 758.859   1
   1  -7   1 15448.6 475.148   6
   1  -7   1 15382.3 517.319   5
  -1   7  -1 17365.0 661.855   4
  -1  -7  -2 4459.67 397.985   1
  -1  -7  -2 4988.72 337.425   6
  -1   7  -2 4713.26 361.058   4
  -1  -7  -3 2748.85 325.797   1
   1  -7   3 3236.91 275.665   5
  -1  -7  -3 2650.21 251.138   6
  -1   7  -3 2813.68 289.753   4
  -1  -7  -4 2828.89 269.254   6
  -1   7  -4 2509.16 283.271   4
  -1  -7  -4 2024.27 306.785   1
  -1  -7  -4 2654.62 235.951   7
  -1   7  -5 2953.92 173.457  14
  -1  -7  -5 2742.53 347.253   1
  -1  -7  -5 2443.68 237.651   7
  -1   7  -5 3055.13 326.325   4
   1   7   5 2869.98 165.145  28
  -1   7  -5 2669.40 152.578  19
  -1   7  -6 3.60255 35.7300  14
  -1   7  -6 51.1384 34.1976  15
  -1   7  -6-35.5870 67.7061   4
  -1  -7  -6-104.280 71.7948   1
  -1  -7  -6 46.3454 50.8672   7
   1   7   6 62.1583 33.4553  28
  -1   7  -6 8.26534 36.3024  19
  -1   7  -7 975.972 107.166  14
  -1   7  -7 1029.67 203.544   4
  -1  -7  -7 958.223 217.276   1
  -1  -7  -7 946.084 172.749   7
   1   7   7 825.062 101.285  28
   1  -7   7 853.020 88.7844  17
  -1   7  -7 841.497 93.9279  19
  -1   7  -8 1831.49 149.302  14
  -1  -7  -8 2017.90 256.273   7
  -1   7  -8 1747.76 265.171   4
   1   7   8 1961.71 153.315  28
   1  -7   8 1848.19 135.680  27
  -1   7  -8 1615.46 126.647  19
   1  -7   8 1958.95 135.494  17
  -1   7  -9 124.488 50.9511  14
   1  -7   9-5.98341 37.5897  27
   1   7   9 37.9000 37.5967  28
   1  -7   9 51.7589 39.2629  31
   1  -7   9 71.9706 40.2022  17
  -1   7  -9 70.5840 37.3247  19
  -1   7 -10 1030.89 116.936  14
   1  -7  10 977.515 105.192  27
   1   7  10 855.624 103.593  28
   1  -7  10 996.221 109.300  31
  -1  -7 -10 742.548 78.0263  29
   1  -7  10 874.112 94.4116  17
  -1   7 -10 848.656 94.8019  19
  -1   7 -11 1903.36 151.404  14
   1  -7  11 1839.35 153.206   8
   1   7  11 1843.56 147.650  28
   1  -7  11 1823.04 137.102  27
  -1  -7 -11 1726.03 114.463  29
   1  -7  11 1989.12 149.711  31
  -1   7 -11 1887.32 131.723  19
  -1   7 -12 338.743 67.2400  14
   1  -7  12 313.008 67.9724   8
   1  -7  12 367.327 64.6507  31
   1  -7  12 331.916 74.2324  25
  -1  -7 -12 312.336 54.2846  29
   1   7  12 354.538 68.1435  28
  -1   7 -12 324.628 53.9126  19
  -1   7 -13 402.216 71.2249  14
   1   7  13 536.256 71.9052  28
  -1  -7 -13 412.714 54.7016  29
   1  -7  13 558.729 84.3222  25
   1  -7  13 481.750 74.5104   8
  -1   7 -14 478.427 67.7250  14
   1  -7  14 452.999 65.6281   8
   1  -7  14 417.774 66.2796  25
   1   7  14 344.038 50.6083  28
  -1  -7 -14 387.212 48.2937  29
  -1   7 -15 746.182 67.9413  14
   1  -7  15 711.469 67.9145  25
  -1  -7 -15 658.835 50.5066  29
  -1  -7 -15 708.672 48.4144  21
   1   8 -15 336.486 45.3410  14
  -1  -8  15 275.063 45.0592   8
   1  -8 -15 304.248 34.4035  29
  -1  -8  15 320.749 42.7041  25
   1   8 -14 751.946 76.5078  14
  -1  -8  14 959.445 86.6003   8
   1  -8 -14 732.405 58.1160  29
  -1  -8  14 833.093 79.4291  25
   1   8 -14 686.115 65.4483  19
   1   8 -13 70.3800 35.9754  14
  -1  -8  13 66.3683 42.2411   8
  -1  -8  13 61.8749 39.2161  27
  -1  -8  13 86.7451 39.5411  31
   1   8 -13 21.6200 27.2602  19
   1   8 -12 883.793 94.4114  14
  -1  -8  12 770.588 91.8786  27
  -1  -8  12 892.119 102.107  31
  -1  -8  12 821.377 91.2802  17
   1   8 -12 940.230 92.8724  19
  -1  -8  11 649.370 83.3265   9
   1   8 -11 580.745 83.6889  14
  -1  -8  11 711.100 86.6809  26
  -1  -8  11 875.904 105.945  31
  -1  -8  11 795.779 96.6301  27
   1   8 -11 676.153 86.2673  19
  -1  -8  11 759.303 94.6762  17
   1   8 -10 1482.67 131.294  14
  -1  -8  10 1506.25 124.065   9
  -1  -8  10 1539.22 125.441  26
  -1  -8  10 1611.12 136.203  27
  -1  -8  10 1644.96 137.147  31
   1   8 -10 1541.67 125.149  19
  -1  -8  10 1545.00 130.906  17
  -1  -8   9 1668.59 128.398   9
   1   8  -9 1321.43 123.404  14
  -1  -8   9 1529.12 113.912  30
  -1  -8   9 1623.30 129.300  26
   1   8  -9 1318.00 117.743  19
  -1  -8   9 1477.71 127.846  17
   1   8  -8 3730.18 196.283  14
   1   8  -8 3728.11 176.129  15
  -1  -8   8 4085.74 197.141   9
  -1  -8   8 4013.91 199.253  26
  -1  -8   8 3882.59 176.145  32
  -1  -8   8 3995.30 182.301  30
   1   8  -8 3934.55 406.520   4
   1   8  -7 6058.53 245.424  14
   1   8  -7 5474.75 216.898  15
  -1  -8   7 5612.84 214.683  30
  -1  -8   7 5663.95 209.068  32
   1   8  -7 5589.78 472.919   4
  -1  -8   7 5468.75 483.327   5
   1   8  -6 344.493 63.1239  14
   1   8  -6 215.163 107.515   4
  -1  -8   6 289.909 116.655   5
  -1  -8   6 281.571 52.1853  32
   1   8  -5 20.0367 38.4305   4
  -1  -8   5 67.5392 62.0628   5
   1   8  -5-36.1107 33.6869  14
   1   8  -5 32.8666 39.7261  19
  -1  -8   4 5127.54 400.648   5
   1   8  -4 4911.47 401.325   4
   1  -8  -4 5574.40 366.309   6
  -1   8   4 5381.58 210.751  15
   1   8  -4 5223.54 210.431  19
   1  -8  -3 2943.68 259.296   6
  -1  -8   3 2605.43 338.764   1
   1   8  -3 2638.11 283.662   4
  -1  -8   3 2331.80 262.565   5
   1   8  -3 2851.12 152.745  19
   1  -8  -2 5183.46 329.646   6
   1   8  -2 4631.52 355.556   4
  -1  -8   2 4634.41 428.469   1
   1  -8  -2 4446.13 365.378   1
  -1  -8   2 5083.53 374.805   5
   1   8  -1 5981.79 388.146   4
  -1  -8   1 6690.73 407.495   6
   1  -8  -1 6297.12 345.836   6
   1  -8  -1 6172.99 434.914   1
  -1  -8   1 6793.26 518.833   1
  -1  -8   0 2362.90 244.751   6
   1  -8   0 1696.38 246.610   1
  -1  -8   0 2166.93 293.007   1
  -1  -8  -1 18512.7 686.605   6
  -1  -8  -1 18758.0 869.875   1
  -1   8  -1 18676.5 407.304  15
  -1   8  -1 19163.3 411.422  19
  -1  -8  -2 3567.15 391.801   1
  -1  -8  -2 3426.71 299.540   6
  -1   8  -2 4030.83 209.933  14
  -1   8  -2 3891.78 186.075  15
  -1   8  -2 3923.23 189.419  19
  -1  -8  -3 1421.17 194.412   6
  -1   8  -3 1469.75 233.199   4
  -1  -8  -3 1518.80 271.297   1
  -1   8  -3 1536.40 132.754  14
  -1   8  -3 1558.17 116.884  15
  -1   8  -3 1541.29 123.568  19
  -1  -8  -4 1749.98 295.329   1
  -1   8  -4 1734.74 259.859   4
  -1  -8  -4 1501.43 213.011   6
  -1   8  -4 1720.22 125.729  15
  -1   8  -4 1935.34 150.878  14
  -1   8  -4 1820.72 137.219  19
  -1  -8  -5 2459.23 354.950   1
  -1  -8  -5 2575.07 286.000   6
  -1   8  -5 2600.92 319.901   4
  -1   8  -5 2298.61 145.680  15
  -1   8  -5 2405.20 170.239  14
  -1   8  -5 2487.73 161.401  19
  -1   8  -6 437.789 80.5168  14
  -1   8  -6 435.657 67.1548  15
  -1  -8  -6 95.9174 77.9141   1
  -1   8  -6 451.477 145.784   4
  -1  -8  -6 439.703 122.811   7
  -1  -8  -6 587.483 142.715   6
  -1  -8  -6 426.381 53.8814  29
   1   8   6 583.234 84.9933  28
  -1   8  -6 496.643 78.2409  19
  -1   8  -7 5283.88 213.028  15
  -1   8  -7 5526.23 263.835  14
  -1  -8  -7 4876.61 388.585   7
  -1  -8  -7 5612.08 444.923   6
  -1   8  -7 5289.82 478.526   4
  -1  -8  -7 5437.42 188.459  29
   1   8   7 5547.65 251.223  28
  -1   8  -7 5056.64 231.429  19
  -1   8  -8 4618.09 241.687  14
   1  -8   8 5022.06 220.099  27
  -1  -8  -8 4553.90 178.660  29
   1   8   8 4922.27 241.820  28
  -1   8  -8 4827.43 225.927  19
  -1   8  -9 1508.31 140.833  14
   1  -8   9 1028.33 107.817  31
   1  -8   9 1166.81 109.393  27
  -1  -8  -9 1389.16 102.696  29
   1   8   9 1040.34 113.432  28
  -1   8  -9 1413.33 125.029  19
  -1   8 -10 1266.26 127.076  14
   1  -8  10 1162.67 109.309  27
  -1  -8 -10 1259.13 96.9439  29
   1   8  10 1174.51 119.296  28
   1  -8  10 1159.42 112.817  31
  -1   8 -10 1318.07 117.915  19
  -1   8 -11 840.579 104.668  14
   1  -8  11 961.472 106.828   8
  -1  -8 -11 823.052 76.9712  29
   1  -8  11 783.816 86.0977  27
   1   8  11 913.980 99.9010  28
   1  -8  11 819.248 94.2904  31
  -1   8 -11 945.446 93.2849  19
  -1   8 -12 563.147 80.7333  14
   1  -8  12 690.021 85.4103   8
  -1  -8 -12 447.982 57.1554  29
   1  -8  12 522.787 80.7807  25
   1  -8  12 415.599 63.5370  31
  -1   8 -12 428.502 59.7286  19
  -1   8 -13 675.156 79.2684  14
   1  -8  13 612.048 77.0535  25
  -1  -8 -13 519.077 53.5952  29
   1  -8  13 588.809 73.7297   8
  -1   8 -14 94.0366 31.3338  14
   1  -8  14 92.5202 30.0483   8
  -1  -8 -14 106.997 23.8771  29
   1  -8  14 190.612 44.7678  25
   1   9 -14 140.593 35.5287  14
  -1  -9  14 160.409 36.5521   8
  -1  -9  14 197.885 37.6378  25
   1  -9 -14 95.3776 20.3818  29
   1   9 -14 136.476 29.0600  19
   1   9 -13 107.275 38.6430  14
  -1  -9  13 51.0354 36.4206   8
  -1  -9  13 62.9074 30.4272  31
  -1  -9  13 107.669 41.5188  25
   1  -9 -13 53.6453 22.2701  29
   1   9 -13 33.9937 26.9415  19
   1   9 -12 804.916 88.1715  14
  -1  -9  12 847.397 90.2506  31
   1  -9 -12 741.681 63.0970  29
  -1  -9  12 724.566 83.3096  27
   1   9 -12 728.172 79.4065  19
  -1  -9  12 729.567 78.3429  17
   1   9 -11 645.276 84.8690  14
  -1  -9  11 671.605 87.5440  31
  -1  -9  11 665.775 85.4100  27
   1   9 -11 705.388 83.2963  19
  -1  -9  11 652.754 80.4041  17
   1   9 -10 226.571 57.2575  14
  -1  -9  10 242.957 52.2493   9
  -1  -9  10 295.631 65.3760  27
  -1  -9  10 343.147 68.0898  31
  -1  -9  10 276.106 54.1467  26
  -1  -9  10 305.687 60.5629  17
   1   9 -10 200.816 52.2560  19
   1   9  -9 199.770 51.9401  14
  -1  -9   9 149.186 46.8819   9
  -1  -9   9 152.096 44.7424  26
   1   9  -9 153.378 51.2392  19
  -1  -9   9 128.339 48.8290  17
   1   9  -8 597.555 86.5512  14
   1   9  -8 587.717 76.0448  15
  -1  -9   8 565.497 77.5194   9
  -1  -9   8 559.845 70.5586  30
  -1  -9   8 539.825 75.7627  26
   1   9  -8 593.038 80.7478  19
   1   9  -7 54.5170 32.6541  14
   1   9  -7 17.3604 35.8645  15
  -1  -9   7 94.3229 35.2637  32
  -1  -9   7 110.337 33.9192  30
   1   9  -7 75.5129 43.3357  19
   1   9  -6 7277.18 276.839  14
   1   9  -6 6594.74 248.843  15
   1   9  -6 6921.31 531.073   4
   1  -9  -6 6686.54 459.731   6
  -1  -9   6 6704.43 524.582   5
  -1  -9   6 7064.53 241.801  30
  -1  -9   6 6823.20 229.318  32
   1   9  -6 6609.24 260.405  19
   1   9  -5 1154.00 221.500   4
  -1  -9   5 1317.27 268.282   1
   1  -9  -5 1397.53 207.311   6
  -1  -9   5 1391.15 230.022   5
   1   9  -5 1233.95 111.550  15
   1   9  -5 1177.49 112.446  19
   1   9  -4 3708.61 368.647   4
   1  -9  -4 3562.42 316.169   6
  -1  -9   4 3066.86 409.923   1
  -1  -9   4 3094.80 333.654   5
   1   9  -4 3418.00 179.502  15
  -1   9   4 3408.95 179.189  15
   1   9  -4 3524.18 186.536  19
   1   9  -3 2652.68 300.977   4
   1  -9  -3 2734.80 270.425   6
  -1  -9   3 2785.85 360.925   1
  -1  -9   3 2245.09 275.894   5
  -1   9   3 2468.34 159.134  15
   1   9  -3 2667.97 159.706  19
  -1   9   3 2391.03 145.879  20
   1   9  -2 887.022 171.180   4
  -1  -9   2 1086.20 228.903   1
  -1  -9   2 919.640 170.778   5
  -1   9   2 1303.13 121.628  14
  -1   9   2 1282.02 118.591  15
   1   9  -2 961.006 97.4377  19
  -1   9   2 1101.45 104.442  20
  -1  -9   1 5778.69 407.409   6
  -1  -9   1 6572.05 452.503   5
  -1  -9   1 6255.74 539.887   1
  -1   9   1 6261.14 252.126  15
  -1   9   1 5981.21 266.390  14
   1   9  -1 6169.34 232.227  19
  -1  -9   0 526.322 160.033   1
  -1  -9   0 863.863 158.399   6
  -1   9   0 693.759 93.7128  14
  -1   9   0 804.157 95.5484  15
   1   9   0 661.729 79.1720  15
  -1  -9  -1 3661.02 330.319   6
   1  -9   1 3249.93 348.064   1
  -1  -9  -1 3251.39 400.464   1
   1   9   1 3150.39 167.313  15
  -1   9  -1 3503.59 189.257  15
  -1   9  -1 3582.10 208.196  14
  -1   9  -1 3417.88 187.211  19
  -1  -9  -2 777.947 158.711   6
  -1  -9  -2 1109.94 232.583   1
  -1   9  -2 1204.33 123.982  14
  -1   9  -2 1226.16 114.130  15
   1   9   2 967.037 95.8485  15
  -1   9  -2 1089.56 108.326  19
  -1  -9  -3 1337.30 259.238   1
  -1  -9  -3 1293.63 200.752   6
  -1   9  -3 1226.54 128.368  14
  -1   9  -3 1192.27 114.396  15
   1   9   3 1386.55 110.805  15
  -1   9  -3 1317.01 123.376  19
  -1  -9  -4 4121.26 458.343   1
  -1  -9  -4 4180.35 372.308   6
  -1   9  -4 4147.34 206.618  15
  -1   9  -4 4270.31 237.281  14
  -1   9  -4 4178.26 213.755  19
  -1  -9  -5 1970.99 270.752   6
  -1   9  -5 1922.71 141.850  15
  -1   9  -5 1798.47 158.144  14
  -1   9  -5 1711.63 142.498  19
  -1   9  -6 2748.42 167.636  15
  -1   9  -6 2826.57 195.146  14
  -1   9  -6 2891.88 182.351  19
  -1   9  -7 95.1472 43.1897  15
  -1   9  -7 112.359 54.4756  14
  -1   9  -7 80.5320 46.1754  19
  -1   9  -8 1535.30 144.870  14
   1  -9   8 1234.62 105.990  27
  -1  -9  -8 1424.53 98.2885  29
  -1   9  -8 1392.35 127.093  19
  -1   9  -9 219.747 65.5513  14
   1  -9   9 123.881 41.0543  27
  -1  -9  -9 110.899 35.0391  29
   1  -9   9 158.791 49.2053  31
  -1   9  -9 119.731 46.9501  19
  -1   9 -10 270.617 70.4849  14
   1  -9  10 272.970 54.4655  27
  -1  -9 -10 194.693 40.9583  29
   1  -9  10 207.895 50.8781  31
  -1   9 -10 187.237 53.3347  19
  -1   9 -11 283.799 68.4129  14
   1  -9  11 254.109 55.1964   8
   1  -9  11 203.358 48.5811  31
  -1  -9 -11 160.043 37.3072  29
  -1   9 -11 99.3662 37.5993  19
  -1   9 -12 149.365 44.2394  14
  -1  -9 -12 103.883 27.9317  29
   1  -9  12 155.119 47.8907  25
   1  -9  12 157.084 45.4003   8
  -1  -9 -13 604.951 49.9021  11
  -1   9 -13 653.738 70.6831  14
  -1  -9 -13 591.069 48.7876  29
   1  -9  13 617.925 67.2375  25
   1  -9  13 569.943 62.0249   8
  -1   9 -14 378.456 46.8108  14
   1  -9  14 288.205 39.6893  25
   1  10 -13 213.918 37.0285  14
  -1 -10  13 226.684 40.9707   8
  -1 -10  13 244.639 40.4414  25
  -1 -10  13 259.079 38.8520  31
   1  10 -13 210.183 34.9036  19
   1  10 -12 435.266 58.9516  14
  -1 -10  12 458.386 58.4033  27
  -1 -10  12 523.563 64.9201  31
   1 -10 -12 350.077 37.6301  29
   1  10 -12 458.470 58.7023  19
   1  10 -11 764.666 82.5589  14
   1 -10 -11 625.135 53.2657  29
  -1 -10  11 711.803 79.4111  31
  -1 -10  11 695.661 75.8269  27
  -1 -10  11 699.763 73.7035  17
   1  10 -11 667.777 76.6683  19
  -1 -10  10 1795.34 113.979   9
   1  10 -10 1921.49 136.724  14
  -1 -10  10 2028.88 134.586  27
  -1 -10  10 1917.83 135.564  31
   1 -10 -10 1887.89 94.7933  29
  -1 -10  10 1714.01 113.287  26
   1  10 -10 1940.49 133.878  19
  -1 -10  10 1774.06 122.072  17
   1  10  -9 218.142 44.8057  15
   1  10  -9 408.033 72.6124  14
  -1 -10   9 311.303 55.9335   9
  -1 -10   9 291.640 54.7754  26
  -1 -10   9 251.731 58.9121  27
   1  10  -9 249.389 60.5964  19
  -1 -10   9 236.904 52.6170  17
   1  10  -8 1463.38 126.133  14
   1  10  -8 1461.20 115.013  15
  -1 -10   8 1376.73 109.388   9
  -1 -10   8 1256.09 106.638  26
   1  10  -8 1600.54 132.229  19
   1  10  -7 543.408 80.8000  14
   1  10  -7 437.300 72.1858  15
  -1 -10   7 543.635 71.7746   9
  -1 -10   7 399.775 59.1723  30
  -1 -10   7 489.166 70.5272  26
   1  10  -7 468.679 77.9979  19
   1  10  -6 1320.72 117.505  15
  -1 -10   6 1061.81 93.1343  30
  -1 -10   6 1040.19 90.6824  32
   1  10  -6 1418.42 127.580  19
   1  10  -5 131.371 47.5869  15
  -1 -10   5 181.383 44.0290  32
   1  10  -5 169.445 54.1923  19
   1  10  -4 3155.78 179.178  15
   1  10  -4 3295.10 189.159  19
  -1 -10   3 4333.96 479.270   1
  -1 -10   3 4123.36 384.698   5
   1  10  -3 4635.31 218.895  15
  -1  10   3 4287.62 215.080  15
  -1  10   3 4153.76 202.824  20
   1  10  -3 4460.55 215.478  19
  -1 -10   2 8325.88 649.892   1
  -1 -10   2 8522.95 548.039   5
   1  10  -2 8465.70 292.565  15
  -1  10   2 8672.09 309.683  15
  -1  10   2 8701.61 298.042  20
   1  10  -2 8976.92 298.399  19
  -1 -10   1 942.556 178.006   5
  -1 -10   1 504.015 172.063   1
  -1  10   1 734.788 96.8378  15
   1  10  -1 672.971 89.9062  15
  -1  10   1 730.964 103.048  14
   1  10  -1 696.730 85.0436  19
  -1 -10   0 126.869 75.1351   6
   1  10   0 259.101 60.2675  15
  -1  10   0 66.3592 42.9872  14
  -1  10   0 158.383 54.2733  15
  -1 -10  -1 3947.09 446.198   1
   1 -10   1 3302.55 423.606   1
  -1 -10  -1 3633.29 344.529   6
  -1  10  -1 4445.23 240.477  14
   1  10   1 4734.22 216.654  15
  -1  10  -1 4659.34 230.866  15
   1 -10   2 2695.93 348.545   1
  -1 -10  -2 2789.24 306.339   6
  -1 -10  -2 2466.80 359.955   1
   1  10   2 2885.43 169.469  15
  -1  10  -2 2832.71 195.823  14
  -1  10  -2 2838.57 181.206  15
  -1  10  -3 5241.85 267.155  14
   1  10   3 5034.91 217.047  15
  -1  10  -3 5066.14 237.969  15
  -1  10  -3 4797.84 237.768  19
  -1  10  -4 1014.25 121.365  14
  -1  10  -4 1112.18 114.732  15
  -1  10  -4 1179.51 120.951  19
  -1  10  -5 799.689 113.349  14
  -1  10  -5 800.653 97.5402  15
  -1  10  -5 643.126 94.0461  19
  -1  10  -6 121.850 51.6288  15
  -1  10  -6 33.7372 47.1811  14
  -1  10  -6 142.816 59.2633  19
  -1  10  -7 399.415 64.7333  15
  -1  10  -7 393.239 80.5592  14
   1 -10   7 542.712 71.7771  27
  -1  10  -7 486.117 81.7634  19
  -1  10  -8 2159.01 165.819  14
   1 -10   8 1792.74 126.271  31
   1 -10   8 1896.30 123.841  27
  -1  10  -8 1959.55 146.366  19
  -1  10  -9 2020.59 155.583  14
  -1 -10  -9 1717.63 97.5626  11
   1 -10   9 1775.65 113.785  27
   1 -10   9 1828.95 122.834  31
  -1  10  -9 1770.11 132.275  19
  -1  10 -10 144.236 52.2611  14
  -1 -10 -10 190.779 35.5330  11
  -1 -10 -10 176.263 32.4365  29
   1 -10  10 195.473 42.7955  31
  -1 -10 -11 676.376 56.0541  11
  -1  10 -11 730.644 82.6497  14
  -1 -10 -11 702.232 55.3404  29
   1 -10  11 765.036 68.7512  31
   1 -10  11 748.911 74.4537   8
  -1 -10 -12 3.50756 14.8196  11
  -1  10 -12 21.0945 26.6117  14
   1 -10  12 28.9937 23.8698   8
   1 -10  12 11.2386 24.9690  25
  -1 -10 -12 78.3661 18.8222  29
  -1 -11  12 25.1684 21.3919   8
  -1 -11  12 50.9920 20.4154  31
  -1 -11  12 6.81133 20.6742  25
   1  11 -12 48.5768 25.2190  19
   1  11 -11 81.7001 29.3888  14
  -1 -11  11 139.052 36.0612  27
  -1 -11  11 102.292 33.5481  31
   1  11 -11 74.0221 29.5038  19
  -1 -11  11 140.458 30.6516  17
   1  11 -10 840.782 79.2839  14
  -1 -11  10 847.106 78.4185  27
  -1 -11  10 824.103 79.3667  31
   1  11 -10 888.573 84.9150  19
  -1 -11  10 801.530 74.0166  17
   1  11  -9 838.747 75.4160  15
   1  11  -9 976.915 92.3312  14
  -1 -11   9 860.467 74.1234   9
  -1 -11   9 745.585 70.4505  26
  -1 -11   9 780.139 80.8827  27
  -1 -11   9 803.562 79.5064  17
   1  11  -9 995.088 94.6354  19
   1  11  -8 14.5668 31.1899  15
  -1 -11   8 42.1001 28.5463   9
  -1 -11   8 0.57093 24.2275  26
  -1 -11   8 34.5524 32.2351  17
   1  11  -8 68.2364 45.0378  19
   1  11  -7 406.962 67.6663  15
  -1 -11   7 441.734 63.4934   9
  -1 -11   7 419.877 63.0285  26
   1  11  -7 316.775 65.5527  19
   1  11  -6 68.7460 40.0097  15
  -1 -11   6 33.2948 28.7484  30
  -1 -11   6 20.0901 29.4775  26
   1  11  -6 54.8011 39.1623  19
   1  11  -5 1719.89 135.484  15
  -1 -11   5 1672.83 115.873  30
  -1 -11   5 1602.33 106.758  32
   1  11  -5 1864.46 143.717  19
   1  11  -4 1202.07 117.842  15
  -1  11   4 1258.77 115.879  15
  -1 -11   4 1192.06 96.6195  32
   1  11  -4 1084.68 111.506  19
   1  11  -3 9308.69 314.035  15
  -1  11   3 9305.45 317.244  15
   1  11  -3 8897.13 305.473  19
  -1  11   2 1549.82 135.262  15
   1  11  -2 1730.00 139.586  15
  -1  11   2 1894.23 143.195  20
   1  11  -2 1815.17 136.535  19
   1  11  -1 48.5542 46.3093  15
  -1  11   1 55.2675 40.8792  15
  -1  11   1 94.0161 48.3168  20
  -1  11   0 8683.58 334.207  14
   1  11   0 9153.00 311.592  15
  -1  11   0 9155.42 325.601  15
  -1  11  -1 7097.97 303.733  14
  -1  11  -1 7425.12 293.192  15
   1  11   2 5216.27 231.871  15
  -1  11  -2 5873.72 260.889  15
  -1  11  -2 5755.56 272.728  14
  -1  11  -3 1337.21 136.297  14
  -1  11  -3 1454.21 132.291  15
  -1  11  -4 1666.53 138.753  15
  -1  11  -4 1477.97 143.080  14
  -1  11  -5 689.257 90.6282  15
  -1  11  -5 543.241 88.7717  14
  -1  11  -6-6.80176 34.7268  15
  -1  11  -6 25.1768 45.6599  14
  -1  11  -7 239.940 64.9011  14
  -1  11  -7 223.784 52.2370  15
  -1  11  -8 890.279 81.5435  15
  -1  11  -8 895.836 102.393  14
   1 -11   8 628.175 71.1532  31
  -1  11  -9 403.641 69.1864  14
   1 -11   9 594.584 63.2815  31
  -1  11 -10 383.918 60.6234  14
   1 -11  10 281.563 46.7480   8
   1 -11  10 357.907 45.0113  31
  -1  11 -11 287.594 47.3585  14
   1 -11  11 142.885 28.5237   8
   1 -11  11 239.632 40.6886  25
  -1 -11 -11 266.550 33.3218  21
  -1 -12  10 99.5936 26.6560  27
  -1 -12  10 135.604 31.2290  31
  -1 -12  10 76.2510 25.6380  17
  -1 -12   9 224.663 42.7910  27
  -1 -12   9 161.056 37.4478  31
  -1 -12   9 191.902 35.9646  17
   1  12  -9 236.271 42.7425  19
  -1 -12   8 816.197 66.1105   9
   1  12  -8 699.302 69.6067  15
  -1 -12   8 780.406 73.7622  27
  -1 -12   8 779.176 71.1501  17
   1  12  -8 769.833 81.3247  19
  -1 -12   7 42.1756 26.6341   9
   1  12  -7 69.0318 35.6606  15
  -1 -12   7 46.9949 25.0574  17
   1  12  -7 61.5011 34.1970  19
   1  12  -6 2933.06 157.249  15
   1  12  -6 2968.95 163.662  19
   1  12  -5 362.550 65.1980  15
  -1 -12   5 348.318 54.5896  26
   1  12  -5 247.039 57.5404  19
   1  12  -4 1444.98 120.672  15
  -1 -12   4 1626.46 107.411  30
   1  12  -3 842.641 97.5275  15
  -1  12   3 748.044 92.0061  15
  -1  12   2 1618.94 131.820  15
   1  12  -2 1863.94 142.303  15
  -1  12   2 1634.49 124.379  20
   1  12  -1 747.831 92.6879  15
  -1  12   1 655.722 90.4189  15
  -1  12   1 614.439 80.8958  20
   1  12   0 712.518 93.0044  15
  -1  12   0 482.543 81.2735  15
  -1  12   0 535.430 80.7473  20
  -1  12  -1 1552.95 136.534  15
   1  12   1 1620.59 133.956  15
  -1  12  -1 1518.26 130.111  20
  -1  12  -2 593.018 81.6305  14
   1  12   2 758.456 90.5865  15
  -1  12  -2 730.777 98.7552  15
   1  12   3 479.494 71.7417  15
  -1  12  -3 536.226 83.6733  15
  -1  12  -3 470.638 78.9952  14
  -1  12  -4 1072.98 113.251  14
  -1  12  -4 1045.59 107.664  15
  -1  12  -5 995.236 102.980  14
  -1  12  -5 1129.55 106.317  15
  -1  12  -6 1314.16 106.839  15
  -1  12  -6 1179.42 113.224  14
  -1  12  -7 643.483 83.1193  14
   1 -12   7 478.738 53.9178  31
  -1 -12  -7 631.385 52.8523  21
  -1  12  -8 37.5513 36.3876  14
  -1 -12  -8-18.6682 20.7580  21
  -1  12  -9 15.9588 28.3156  14
  -1 -12  -9 49.5670 19.9769  21
   1 -12  10 35.8877 20.7941  25
  -1  12 -10 62.0920 22.5578  20
   1  13  -8 501.087 48.0649  15
  -1 -13   8 552.910 51.0454  27
  -1 -13   8 574.734 54.9197  31
   1  13  -7 419.532 52.0396  15
  -1 -13   7 387.290 49.0526  27
  -1 -13   7 430.461 46.8631  17
   1  13  -6 447.202 58.9098  15
  -1 -13   6 388.108 48.4017  17
   1  13  -5-1.88503 31.2515  15
  -1 -13   5-13.2294 23.7714   9
   1  13  -4 845.137 87.9569  15
   1  13  -3 934.606 94.2416  15
  -1 -13   3 1149.98 81.6317  30
   1  13  -2 569.983 76.5696  15
   1  13  -1 3083.68 167.591  15
  -1  13   1 2798.22 161.219  15
  -1  13   1 2943.32 149.415  20
  -1  13   0 311.911 63.3737  15
   1  13   0 200.737 50.2614  15
  -1  13   0 174.200 42.8446  20
  -1  13  -1 906.186 98.0647  15
   1  13   1 754.341 84.5516  15
  -1  13  -1 819.086 87.9183  20
  -1  13  -2 914.137 95.0557  15
   1  13   2 1033.02 91.7163  15
  -1  13  -2 1029.96 98.3299  20
  -1  13  -3 1416.53 115.223  15
  -1  13  -3 1408.59 114.572  20
  -1  13  -4 1657.04 116.426  15
  -1  13  -4 1619.26 117.703  20
  -1  13  -5 1096.51 90.0857  14
  -1  13  -5 1252.47 96.5676  15
  -1  13  -5 1396.35 105.681  20
  -1  13  -6 188.400 39.3623  14
  -1  13  -6 178.594 42.3971  20
  -1  13  -7 60.4106 30.5419  20
  -1  13  -8 1362.00 80.0571  20
   1  14  -6-28.3794 20.7128  15
  -1 -14   6 35.8042 18.8455  31
   1  14  -5 138.493 32.1766  15
   1  14  -4 100.443 31.1058  15
   1  14  -3 1051.44 82.7514  15
   1  14  -2 115.331 41.1796  15
   1  14  -1 55.0690 31.5193  15
   1  14   0 73.6422 32.9657  15
   1  14   1 2.30517 23.1805  15
  -1  14  -1-21.4267 22.3316  20
  -1  14  -2 874.153 72.1611  20
  -1  14  -3 99.3971 30.3330  20
  -1  14  -4 25.6185 21.3405  20
  -1  14  -5 11.2403 19.8008  20
  -2   0  18 1110.89 75.1107  10
  -2   0  17-44.8606 34.1430  10
  -2   0  16 591.924 83.4394  10
  -2   0  15 25.4198 42.0526  10
  -2   0  14 5583.79 257.998  10
  -2   0  13 33.7110 38.2354  10
   2   0 -12 2303.63 306.847   2
  -2   0  12 2202.70 159.058  10
  -2   0  12 2422.67 160.552  23
   2   0 -11 60.7903 72.2756   2
  -2   0  11 36.0067 34.2016  10
  -2   0  11 11.3422 31.8835  23
   2   0 -10 23794.6 900.623   2
  -2   0  10 25291.7 480.662  10
  -2   0  10 24326.1 446.021  23
   2   0  -9-51.5295 67.7994   2
   2   0  -8 24253.6 783.123   2
   2   0  -7-3.97157 54.5427   2
   2   0  -6 4628.01 301.180   2
   2   0  -5 80.7627 69.9912   2
  -2   0   4 20941.4 438.897   5
   2   0  -4 21327.9 543.713   2
  -2   0   3 13.0858 17.1613   3
   2   0  -3 77.6690 56.5986   2
  -2   0   3 120.970 34.7087   1
  -2   0   3 24.9288 28.7576   5
   2   0  -2 93803.1 948.465   2
  -2   0   2 95931.3 749.775   1
  -2   0   2 95670.9 770.962   3
  -2   0   1-2.79117 31.7296   1
  -2   0   1-26.2789 36.1627   3
   2   0  -1 40.0371 33.7124   2
  -2   0   0 41012.1 658.708   1
   2   0   0 41859.6 547.126   2
  -2   0  -1 43.7020 23.2325   6
  -2   0  -1 29.5293 60.1588   1
  -2   0  -2 104496. 883.901   7
  -2   0  -2 106145. 1344.63   1
  -2   0  -3-43.6378 75.8185   1
  -2   0  -3 13.8468 28.1002   7
  -2   0  -4 14613.2 387.518   7
  -2   0  -4 15352.4 633.811   1
  -2   0  -5 25.1134 37.0857   7
  -2   0  -5-23.6601 74.4914   1
  -2   0  -6 7684.50 539.477   1
  -2   0  -6 7675.72 341.173   7
  -2   0  -7-3.17236 44.6856   7
  -2   0  -8 12089.3 489.145   7
  -2   0  -8 11103.7 538.233   2
   2   0   9-29.7145 43.4434  25
  -2   0  -9-15.9950 24.9126  29
   2   0   9 20.4922 34.2934   8
  -2   0  -9 16.8161 34.9645   7
  -2   0 -10 3265.45 147.055  29
   2   0  10 3445.34 207.643  25
  -2   0 -10 3073.05 275.428   7
   2   0  10 3091.22 197.087   8
  -2   0 -10 3391.64 339.090   2
   2   0  11-70.0374 56.8262  25
  -2   0 -11-41.9066 26.1718  29
  -2   0 -12 221.471 43.1208  29
  -2   0 -13-27.4767 26.6456  29
   2   0  16 1400.57 103.348  28
   2   1 -18 370.383 41.9904  14
  -2   1  18 275.682 41.8897  10
  -2  -1  17 1222.73 97.5982  10
  -2   1  17 1256.97 102.767  10
  -2   1  16 315.786 65.2313  10
  -2  -1  16 275.321 60.2061  10
  -2   1  15 381.008 78.4477  10
  -2  -1  15 248.307 62.3826  10
  -2  -1  14 693.603 87.9010   8
  -2   1  14 751.485 104.500  10
  -2  -1  14 657.030 92.4800  10
  -2  -1  13 4337.26 214.047   8
  -2  -1  13 3981.06 213.163  10
  -2   1  13 4221.47 227.676  10
  -2  -1  12 1267.16 113.440   8
   2  -1 -12 1464.44 252.163   2
   2   1 -12 1204.62 227.970   2
  -2  -1  12 1299.81 124.514  10
  -2   1  12 1269.34 126.598  10
  -2   1  12 1150.25 114.449  23
  -2   1  11 2801.50 173.582  10
  -2  -1  11 2955.23 172.306  10
  -2  -1  11 2821.05 163.057   8
   2  -1 -11 2381.95 311.802   2
   2   1 -11 2168.55 288.157   2
  -2  -1  11 2915.48 176.561  31
  -2   1  11 2747.26 165.103  23
  -2  -1  11 2774.89 164.602  23
  -2   1  10 10992.4 323.002  10
  -2  -1  10 10648.2 310.499  10
   2   1 -10 10207.5 511.842   4
   2  -1 -10 10544.2 603.978   2
   2   1 -10 11337.1 619.677   2
  -2  -1  10 11480.0 325.839  31
  -2  -1  10 11185.1 317.059  27
  -2  -1  10 11074.9 304.532  23
[truncated: 315,715 more chars]
