# Supplementary material for: Synthesis and crystal structures of (E)-N′-(4-chloro-3-nitro­benzyl­idene)acetohydrazide and (E)-2-(4-chloro­benzyl­idene)-1-(quinolin-8-yl)hydrazine
Source: Acta Crystallogr E Crystallogr Commun. 2023 Jul 28;79(Pt 8):762–6. doi: 10.1107/S2056989023006412 (PMC10439415; doi:10.1107/S2056989023006412)
Supplement: Supplementary file 2 [file e-79-00762-IVsup2.hkl]

data_IV                                                                         
_shelx_title ' bmk2260b in P2(1)/c'                                             
_shelx_refln_list_code          4                                               
_shelx_F_calc_maximum      154.70                                               
_exptl_crystal_F_000       496.00                                               
_reflns_d_resolution_high  0.8078                                               
                                                                                
loop_                                                                           
 _space_group_symop_operation_xyz                                               
 'x, y, z'                                                                      
 '-x, y+1/2, -z+1/2'                                                            
 '-x, -y, -z'                                                                   
 'x, -y-1/2, z-1/2'                                                             
                                                                                
_cell_length_a     4.4717                                                       
_cell_length_b    11.9367                                                       
_cell_length_c    20.1382                                                       
_cell_angle_alpha  90.000                                                       
_cell_angle_beta   95.689                                                       
_cell_angle_gamma  90.000                                                       
                                                                                
_shelx_F_squared_multiplier     1.000                                           
                                                                                
loop_                                                                           
 _refln_index_h                                                                 
 _refln_index_k                                                                 
 _refln_index_l                                                                 
 _refln_F_squared_calc                                                          
 _refln_F_squared_meas                                                          
 _refln_F_squared_sigma                                                         
 _refln_observed_status                                                         
   1   0   0         12.32          9.86         0.73 o                         
   2   0   0         12.31          7.87         1.13 o                         
   3   0   0        163.47        167.71         7.14 o                         
   4   0   0         51.52         48.46         1.46 o                         
   5   0   0          2.16          0.65         0.28 o                         
   1   1   0       1858.58       1812.94        18.16 o                         
   2   1   0        289.35        255.85         3.66 o                         
   3   1   0       1848.70       1901.05        24.53 o                         
   4   1   0         19.64         17.49         0.55 o                         
   5   1   0         15.03         14.31         0.42 o                         
   0   2   0        480.98        487.29         3.93 o                         
   1   2   0        482.42        511.48        20.23 o                         
   2   2   0        133.83        115.55         2.18 o                         
   3   2   0         84.97         89.21         1.18 o                         
   4   2   0          1.26          0.62         0.23 o                         
   5   2   0          0.12          0.24         0.17 o                         
   1   3   0        774.96        765.11        11.45 o                         
   2   3   0        314.49        317.97         4.76 o                         
   3   3   0        448.63        452.19         3.39 o                         
   4   3   0        119.68        121.58         1.60 o                         
   5   3   0         37.40         34.16         0.77 o                         
   0   4   0       3705.18       3343.52        26.67 o                         
   1   4   0        520.50        479.18         4.57 o                         
   2   4   0       1489.73       1386.88        13.87 o                         
   3   4   0          4.48          3.67         0.25 o                         
   4   4   0         45.56         48.37         0.95 o                         
   5   4   0          1.65          2.08         0.29 o                         
   1   5   0          1.86          2.48         0.65 o                         
   2   5   0        772.63        776.49        11.97 o                         
   3   5   0          9.36          7.16         0.34 o                         
   4   5   0         70.94         71.65         1.33 o                         
   5   5   0         10.00         11.41         0.55 o                         
   0   6   0        551.11        752.03        29.78 o                         
   1   6   0         18.73         14.35         1.30 o                         
   2   6   0          0.50          2.84         0.84 o                         
   3   6   0          5.63          5.87         0.34 o                         
   4   6   0          3.35          2.56         0.28 o                         
   5   6   0          1.09          1.05         0.21 o                         
   1   7   0         35.95         30.81         1.59 o                         
   2   7   0        361.54        353.11         2.94 o                         
   3   7   0         91.49         89.02         1.84 o                         
   4   7   0         30.83         33.27         1.15 o                         
   0   8   0        146.00        160.25         4.67 o                         
   1   8   0        351.98        339.07         4.54 o                         
   2   8   0          0.81          1.22         0.26 o                         
   3   8   0          3.48          4.24         0.40 o                         
   4   8   0         11.88         12.31         0.81 o                         
   1   9   0        142.65        132.83         2.72 o                         
   2   9   0        652.80        629.22         9.90 o                         
   3   9   0         12.18         11.53         0.54 o                         
   4   9   0          3.03          2.65         0.27 o                         
   0  10   0         19.96         22.36         1.13 o                         
   1  10   0         26.70         29.42         1.05 o                         
   2  10   0          3.41          5.57         0.55 o                         
   3  10   0          0.05          0.41         0.33 o                         
   1  11   0         10.68         10.31         0.83 o                         
   2  11   0          1.65          2.36         0.33 o                         
   3  11   0        142.42        150.06         2.46 o                         
   0  12   0        123.64        120.17         2.63 o                         
   1  12   0          9.65          7.65         0.69 o                         
   2  12   0         12.28         11.36         0.62 o                         
   3  12   0          2.59          3.86         0.38 o                         
   1  13   0         27.86         27.57         0.79 o                         
   2  13   0         34.12         33.01         1.21 o                         
   0  14   0          4.19          5.78         0.71 o                         
   1  14   0         59.36         55.17         1.09 o                         
  -5   1   1         18.33         18.89         0.48 o                         
  -4   1   1        137.47        138.37         2.42 o                         
  -3   1   1        573.78        565.19         6.14 o                         
  -2   1   1        141.82        158.01         2.73 o                         
  -1   1   1       1236.78       1213.12        12.86 o                         
   0   1   1        821.82        749.46         6.09 o                         
   1   1   1       1752.94       1876.13        20.05 o                         
   2   1   1       1367.61       1291.58        12.10 o                         
   3   1   1        625.98        600.10        13.74 o                         
   4   1   1         24.27         24.39         0.70 o                         
   5   1   1        157.35        149.60         2.31 o                         
  -5   2   1          5.96          8.11         0.32 o                         
  -4   2   1          0.94         -0.30         0.37 o                         
  -3   2   1        610.27        656.27         6.16 o                         
  -2   2   1        363.95        383.73         5.56 o                         
  -1   2   1       1978.95       1910.24        15.74 o                         
   0   2   1       2259.90       2399.17        16.91 o                         
   1   2   1       1116.06       1011.82        10.95 o                         
   2   2   1        167.17        150.40         2.89 o                         
   3   2   1          3.80          3.91         0.28 o                         
   4   2   1         61.87         65.36         1.13 o                         
   5   2   1         15.41         15.03         0.48 o                         
  -5   3   1         48.62         54.74         1.32 o                         
  -4   3   1         32.92         32.14         0.70 o                         
  -3   3   1          9.19         10.98         0.36 o                         
  -2   3   1        295.50        289.94        15.07 o                         
  -1   3   1         69.53        106.03         1.88 o                         
   0   3   1       7606.51       7420.77        52.13 o                         
   1   3   1       2261.05       2177.75        18.59 o                         
   2   3   1        160.02        169.63         4.13 o                         
   3   3   1        104.67        131.10         1.56 o                         
   4   3   1         87.45         86.24         1.61 o                         
   5   3   1        232.03        226.55         2.94 o                         
  -5   4   1          3.23          3.07         0.34 o                         
  -4   4   1         13.75         12.83         0.44 o                         
  -3   4   1        341.70        367.01         4.19 o                         
  -2   4   1          1.34          0.69         0.41 o                         
  -1   4   1          1.87          3.89         0.38 o                         
   0   4   1        255.06        298.22         2.90 o                         
   1   4   1         13.57         10.30         0.78 o                         
   2   4   1        294.16        354.97         6.84 o                         
   3   4   1          0.09          0.24         0.17 o                         
   4   4   1         27.29         29.84         0.74 o                         
   5   4   1         42.49         40.43         1.08 o                         
  -5   5   1          6.85          6.11         0.42 o                         
  -4   5   1          9.99         11.91         0.54 o                         
  -3   5   1        671.41        735.55         7.24 o                         
  -2   5   1        669.38        605.51         8.04 o                         
  -1   5   1       1154.70       1202.39        13.94 o                         
   0   5   1       2732.34       2839.29        22.21 o                         
   1   5   1         60.93         55.95         2.41 o                         
   2   5   1         37.70         37.76         2.59 o                         
   3   5   1          5.02          6.68         0.56 o                         
   4   5   1         45.25         46.76         1.05 o                         
   5   5   1         14.18         11.99         0.55 o                         
  -5   6   1          5.71          5.93         0.37 o                         
  -4   6   1          2.08          2.71         0.30 o                         
  -3   6   1        831.39        844.76         5.50 o                         
  -2   6   1        122.50        114.78         4.26 o                         
  -1   6   1         40.98         23.97         1.28 o                         
   0   6   1       1140.67       1174.32        12.72 o                         
   1   6   1        884.48        878.04        18.14 o                         
   2   6   1          1.87          2.09         0.35 o                         
   3   6   1        197.20        201.72         4.11 o                         
   4   6   1         45.65         51.28         1.53 o                         
   5   6   1          6.43          7.79         0.54 o                         
  -4   7   1          4.44          4.09         0.60 o                         
  -3   7   1         71.44         69.82         1.36 o                         
  -2   7   1         34.21         38.16         0.77 o                         
  -1   7   1        159.49        190.28         5.01 o                         
   0   7   1          2.02          0.92         0.36 o                         
   1   7   1         14.87         14.46         1.14 o                         
   2   7   1        288.02        256.69         2.39 o                         
   3   7   1          0.62          2.95         0.31 o                         
   4   7   1          1.29          1.19         0.51 o                         
  -4   8   1          3.84          2.71         0.32 o                         
  -3   8   1          5.48          6.37         0.44 o                         
  -2   8   1         32.58         29.70         0.94 o                         
  -1   8   1         11.31         14.54         0.75 o                         
   0   8   1         32.96         32.05         1.44 o                         
   1   8   1         95.31         87.30         1.77 o                         
   2   8   1        808.98        838.65         6.24 o                         
   3   8   1        182.96        202.20         2.74 o                         
   4   8   1          3.13          2.30         0.30 o                         
  -4   9   1         32.46         28.82         0.84 o                         
  -3   9   1         95.50         96.40         1.57 o                         
  -2   9   1        238.15        244.10         3.45 o                         
  -1   9   1        157.22        165.97         2.80 o                         
   0   9   1          0.22          0.04         0.20 o                         
   1   9   1        133.90        128.71         2.07 o                         
   2   9   1         13.70         16.63         0.85 o                         
   3   9   1          0.66          0.99         0.26 o                         
   4   9   1         17.40         14.81         0.52 o                         
  -3  10   1         38.05         41.14         1.17 o                         
  -2  10   1         74.93         73.57         1.72 o                         
  -1  10   1        130.57        132.51         2.76 o                         
   0  10   1        104.19         93.98         1.60 o                         
   1  10   1         46.30         56.89         1.49 o                         
   2  10   1          2.26          3.23         0.44 o                         
   3  10   1         53.29         64.15         1.65 o                         
  -3  11   1         20.61         21.35         0.74 o                         
  -2  11   1         10.35          9.64         0.53 o                         
  -1  11   1         13.08         11.79         0.90 o                         
   0  11   1         11.99          8.35         0.53 o                         
   1  11   1         11.82         12.47         0.71 o                         
   2  11   1         11.12         12.99         0.71 o                         
   3  11   1         25.60         23.89         0.79 o                         
  -3  12   1         25.61         25.82         0.88 o                         
  -2  12   1          1.06          0.73         0.28 o                         
  -1  12   1         15.30         21.28         1.33 o                         
   0  12   1         71.48         70.24         1.38 o                         
   1  12   1          4.87          6.12         0.54 o                         
   2  12   1         25.73         24.20         0.72 o                         
   3  12   1         34.01         29.05         0.90 o                         
  -2  13   1         23.78         23.87         1.09 o                         
  -1  13   1         27.80         27.61         0.78 o                         
   0  13   1          0.57          0.48         0.26 o                         
   1  13   1          6.80          6.67         0.49 o                         
   2  13   1          2.43          2.20         0.35 o                         
  -1  14   1          0.25          0.11         0.15 o                         
   0  14   1          0.11          0.33         0.27 o                         
   1  14   1         13.82         14.20         0.45 o                         
  -5   0   2         15.13         17.11         0.85 o                         
  -4   0   2         24.65         26.26         1.07 o                         
  -3   0   2        322.12        382.60         7.38 o                         
  -2   0   2        430.34        391.42        10.05 o                         
  -1   0   2       4846.85       5087.39        68.82 o                         
   0   0   2        604.44        523.38         8.08 o                         
   1   0   2         31.12         22.83         0.66 o                         
   2   0   2         11.71         15.18         2.84 o                         
   3   0   2        206.03        213.38         8.47 o                         
   4   0   2          1.04          1.14         0.25 o                         
   5   0   2        280.49        300.12         5.77 o                         
  -5   1   2         12.04         12.33         0.56 o                         
  -4   1   2        121.15        124.05         1.76 o                         
  -3   1   2         93.89         99.06         2.08 o                         
  -2   1   2        285.63        271.36         4.37 o                         
  -1   1   2         20.38         48.17         1.59 o                         
   0   1   2       2907.60       2545.12       179.72 o                         
   1   1   2        307.19        267.21         3.21 o                         
   2   1   2         45.15         31.98         1.22 o                         
   3   1   2        361.44        363.36         5.36 o                         
   4   1   2        101.04         96.26         1.40 o                         
   5   1   2         20.81         21.88         0.63 o                         
  -5   2   2          3.78          3.92         0.28 o                         
  -4   2   2          9.00          8.97         0.41 o                         
  -3   2   2        161.92        208.27         2.66 o                         
  -2   2   2          0.17          0.66         0.47 o                         
  -1   2   2       7209.12       7418.73        57.00 o                         
   0   2   2         83.93         99.36         1.57 o                         
   1   2   2       3101.69       2909.11        44.29 o                         
   2   2   2       1370.25       1538.67        39.81 o                         
   3   2   2         75.66         68.25         1.12 o                         
   4   2   2          4.57          4.51         0.33 o                         
   5   2   2          2.46          2.95         0.25 o                         
  -5   3   2          6.07          7.54         0.51 o                         
  -4   3   2         82.15         82.86         1.15 o                         
  -3   3   2          1.32          1.90         0.23 o                         
  -2   3   2         51.91         46.29         2.01 o                         
  -1   3   2       3611.27       3572.05        28.35 o                         
   0   3   2        161.52        167.24         2.23 o                         
   1   3   2        259.43        245.86         4.21 o                         
   2   3   2       2080.45       2104.35        48.51 o                         
   3   3   2         12.77          9.36         0.36 o                         
   4   3   2         40.04         38.55         0.87 o                         
   5   3   2        145.64        134.66         1.53 o                         
  -5   4   2         31.73         34.48         1.00 o                         
  -4   4   2         21.47         20.34         0.56 o                         
  -3   4   2        143.19        133.86         1.56 o                         
  -2   4   2         69.31         59.34         2.42 o                         
  -1   4   2        266.30        263.17         3.50 o                         
   0   4   2        375.10        322.77         4.19 o                         
   1   4   2       1134.30       1061.87        10.83 o                         
   2   4   2       1705.97       1779.47        21.27 o                         
   3   4   2          6.03          4.29         0.24 o                         
   4   4   2         18.83         19.67         0.63 o                         
   5   4   2         95.98         92.67         1.37 o                         
  -5   5   2          1.52          1.57         0.36 o                         
  -4   5   2         11.61         10.65         0.47 o                         
  -3   5   2        110.13        104.79         1.27 o                         
  -2   5   2         15.89          9.47         0.90 o                         
  -1   5   2        442.91        482.97         5.43 o                         
   0   5   2       1556.04       1579.97        12.41 o                         
   1   5   2         90.38         95.02         2.59 o                         
   2   5   2          3.90          2.80         0.78 o                         
   3   5   2        162.58        158.63         1.95 o                         
   4   5   2         13.66         16.20         0.63 o                         
   5   5   2         38.11         35.68         1.11 o                         
  -5   6   2          0.57          0.80         0.33 o                         
  -4   6   2         23.34         26.29         0.91 o                         
  -3   6   2        519.34        494.23         3.97 o                         
  -2   6   2         25.73         29.69         0.94 o                         
  -1   6   2        195.65        190.58         3.32 o                         
   0   6   2          7.06         12.81         0.69 o                         
   1   6   2        814.90        859.82        19.47 o                         
   2   6   2        469.03        449.73         6.16 o                         
   3   6   2          3.46          1.16         0.28 o                         
   4   6   2         13.92         15.88         1.02 o                         
  -4   7   2          2.30          2.52         0.33 o                         
  -3   7   2          8.23         11.01         0.51 o                         
  -2   7   2        136.37        130.45         1.66 o                         
  -1   7   2        466.82        488.41         8.71 o                         
   0   7   2       1194.37       1262.77        10.08 o                         
   1   7   2        178.37        192.08         5.15 o                         
   2   7   2        248.15        238.23         1.97 o                         
   3   7   2         46.73         46.57         1.02 o                         
   4   7   2         59.72         68.06         1.71 o                         
  -4   8   2         12.38         12.03         0.56 o                         
  -3   8   2        111.01        125.45         2.23 o                         
  -2   8   2        460.99        483.54         4.70 o                         
  -1   8   2        160.50        176.36         4.09 o                         
   0   8   2          3.44          2.03         0.43 o                         
   1   8   2        284.10        291.14         3.26 o                         
   2   8   2       1094.39       1130.42         7.80 o                         
   3   8   2         11.94          9.28         0.53 o                         
   4   8   2          5.14          5.17         0.47 o                         
  -4   9   2          0.02          0.24         0.18 o                         
  -3   9   2          9.18          7.38         0.55 o                         
  -2   9   2         27.57         28.82         1.05 o                         
  -1   9   2        200.71        216.28         4.16 o                         
   0   9   2          2.44          1.93         0.23 o                         
   1   9   2        148.46        129.47         2.09 o                         
   2   9   2          6.37          7.40         0.48 o                         
   3   9   2         37.66         39.52         1.36 o                         
   4   9   2          0.09          0.42         0.26 o                         
  -3  10   2         13.34         15.21         0.71 o                         
  -2  10   2         36.29         36.87         1.02 o                         
  -1  10   2         31.95         36.62         1.48 o                         
   0  10   2          6.04          7.61         0.43 o                         
   1  10   2         67.44         71.68         1.70 o                         
   2  10   2         12.93         13.72         0.77 o                         
   3  10   2         39.22         39.26         0.90 o                         
  -3  11   2         16.08         19.79         0.70 o                         
  -2  11   2          1.07          0.42         0.32 o                         
  -1  11   2         12.66          9.41         0.63 o                         
   0  11   2        157.46        139.46         2.39 o                         
   1  11   2         93.56         87.50         1.87 o                         
   2  11   2        157.35        170.04         4.31 o                         
   3  11   2         23.02         23.56         0.77 o                         
  -3  12   2          0.23         -0.25         0.25 o                         
  -2  12   2         20.04         21.61         0.88 o                         
  -1  12   2         35.54         33.40         1.57 o                         
   0  12   2        123.98        126.93         1.91 o                         
   1  12   2          6.62          6.07         0.43 o                         
   2  12   2          0.69          1.25         0.24 o                         
   3  12   2         78.02         72.83         2.11 o                         
  -2  13   2          0.01          0.03         0.20 o                         
  -1  13   2         29.34         28.61         0.91 o                         
   0  13   2          1.46          0.84         0.29 o                         
   1  13   2          2.73          3.93         0.43 o                         
   2  13   2          3.43          4.96         0.47 o                         
  -1  14   2          2.22          1.53         0.24 o                         
   0  14   2          0.98          0.65         0.22 o                         
   1  14   2          0.16          0.07         0.19 o                         
  -5   1   3         37.81         40.77         0.96 o                         
  -4   1   3        425.73        441.93         4.08 o                         
  -3   1   3        134.74        163.01         2.61 o                         
  -2   1   3          1.21          1.69         0.51 o                         
  -1   1   3       1781.15       1788.39        23.64 o                         
   0   1   3       4868.55       4201.97        48.98 o                         
   1   1   3       2032.45       1838.05        11.76 o                         
   2   1   3       4327.59       4326.02        42.30 o                         
   3   1   3         30.10         24.97         0.66 o                         
   4   1   3        121.38        120.87         1.60 o                         
   5   1   3         10.06         11.47         0.70 o                         
  -5   2   3          9.22         12.67         0.65 o                         
  -4   2   3         10.39         10.51         0.52 o                         
  -3   2   3         52.44         45.79         1.09 o                         
  -2   2   3        312.52        269.34         4.29 o                         
  -1   2   3      23931.29      22676.34       227.57 o                         
   0   2   3        678.51        593.14         6.69 o                         
   1   2   3       3218.49       3238.55        39.67 o                         
   2   2   3        171.95        199.86         5.19 o                         
   3   2   3         18.04         17.93         0.51 o                         
   4   2   3         37.95         43.70         0.93 o                         
   5   2   3          1.77          3.24         0.35 o                         
  -5   3   3         16.91         17.54         0.74 o                         
  -4   3   3        165.16        171.32         1.95 o                         
  -3   3   3        506.55        497.79         4.39 o                         
  -2   3   3          4.91          0.14         0.34 o                         
  -1   3   3        158.22        138.26         2.32 o                         
   0   3   3         89.89         88.40         1.42 o                         
   1   3   3          0.89          1.04         0.46 o                         
   2   3   3         33.47         41.89         1.65 o                         
   3   3   3        205.65        185.34         1.87 o                         
   4   3   3        186.01        204.10         3.80 o                         
   5   3   3         47.92         43.38         0.91 o                         
  -5   4   3          1.26          1.32         0.27 o                         
  -4   4   3          1.14          1.01         0.25 o                         
  -3   4   3         14.14         10.99         0.44 o                         
  -2   4   3         88.61         91.60         2.44 o                         
  -1   4   3        388.29        433.99         4.38 o                         
   0   4   3        449.65        503.22         7.14 o                         
   1   4   3         84.74         95.08         2.44 o                         
   2   4   3         12.96         17.57         1.49 o                         
   3   4   3         14.97         20.38         0.53 o                         
   4   4   3         12.34         12.06         0.49 o                         
   5   4   3        129.92        121.92         1.96 o                         
  -5   5   3         13.81         14.76         0.62 o                         
  -4   5   3          0.52          0.48         0.21 o                         
  -3   5   3        287.02        274.08         3.01 o                         
  -2   5   3         30.70         25.86         1.71 o                         
  -1   5   3        729.44        827.20         9.68 o                         
   0   5   3         57.14         59.79         1.13 o                         
   1   5   3        140.16        132.61         3.19 o                         
   2   5   3       2003.65       2059.87        25.92 o                         
   3   5   3        186.42        186.38         1.99 o                         
   4   5   3        116.01        112.91         1.72 o                         
   5   5   3         10.11          7.15         0.55 o                         
  -5   6   3         14.90         14.57         0.56 o                         
  -4   6   3         31.11         29.09         1.08 o                         
  -3   6   3          1.67          2.29         0.36 o                         
  -2   6   3         52.87         52.59         1.47 o                         
  -1   6   3       2340.28       2379.05        18.36 o                         
   0   6   3       1399.14       1330.11        10.11 o                         
   1   6   3         69.27         62.99         2.31 o                         
   2   6   3         11.63         13.48         0.40 o                         
   3   6   3         34.75         35.83         0.90 o                         
   4   6   3          0.62          1.19         0.32 o                         
  -4   7   3         44.81         45.78         1.33 o                         
  -3   7   3        663.49        684.59         7.35 o                         
  -2   7   3         64.27         53.79         1.18 o                         
  -1   7   3        319.29        307.64         6.59 o                         
   0   7   3          0.47          4.27         0.48 o                         
   1   7   3        483.06        483.14        26.15 o                         
   2   7   3        150.20        128.94         1.36 o                         
   3   7   3          4.43          4.14         0.36 o                         
   4   7   3          2.51          4.89         0.50 o                         
  -4   8   3          8.14          8.68         0.51 o                         
  -3   8   3          1.42          2.93         0.33 o                         
  -2   8   3          7.74          9.07         0.44 o                         
  -1   8   3          4.72          3.85         0.39 o                         
   0   8   3         61.52         52.65         1.41 o                         
   1   8   3         64.91         68.75         1.30 o                         
   2   8   3        104.32        102.94         1.32 o                         
   3   8   3          9.16          8.65         0.51 o                         
   4   8   3          2.21          1.90         0.42 o                         
  -4   9   3         25.11         24.73         0.66 o                         
  -3   9   3          1.74          1.39         0.45 o                         
  -2   9   3         45.54         45.67         1.13 o                         
  -1   9   3          4.78          4.16         0.37 o                         
   0   9   3         76.54         65.16         1.10 o                         
   1   9   3        243.54        233.69         3.21 o                         
   2   9   3        129.48        124.36         1.93 o                         
   3   9   3        102.40        105.18         2.08 o                         
   4   9   3         17.91         20.44         0.72 o                         
  -4  10   3          4.25          3.99         0.50 o                         
  -3  10   3          2.68          3.58         0.40 o                         
  -2  10   3         77.06         82.69         2.75 o                         
  -1  10   3         78.67         69.11         1.88 o                         
   0  10   3         21.84         24.51         0.72 o                         
   1  10   3         16.36         17.69         0.88 o                         
   2  10   3         69.27         71.04         1.88 o                         
   3  10   3          4.99          3.34         0.30 o                         
  -3  11   3         76.44         77.90         1.86 o                         
  -2  11   3         31.97         32.67         1.09 o                         
  -1  11   3          0.01         -0.10         0.45 o                         
   0  11   3          0.07          0.11         0.37 o                         
   1  11   3        179.82        187.13         2.91 o                         
   2  11   3         87.58         95.34         3.25 o                         
   3  11   3          0.57          0.17         0.22 o                         
  -3  12   3          0.43          0.58         0.23 o                         
  -2  12   3         37.52         40.54         1.11 o                         
  -1  12   3         33.28         33.90         0.94 o                         
   0  12   3         16.54         14.95         0.79 o                         
   1  12   3          9.66         10.02         0.53 o                         
   2  12   3          0.98          1.28         0.25 o                         
  -2  13   3          1.39          0.93         0.24 o                         
  -1  13   3          0.68          0.47         0.25 o                         
   0  13   3         12.35         10.60         0.59 o                         
   1  13   3          6.28          7.95         0.50 o                         
   2  13   3         11.05         10.44         0.62 o                         
  -1  14   3         11.27          9.98         0.44 o                         
   0  14   3         33.67         27.06         0.81 o                         
   1  14   3          3.50          5.96         0.37 o                         
  -5   0   4          2.66          1.50         0.29 o                         
  -4   0   4        463.61        453.99         5.90 o                         
  -3   0   4         32.43         24.56         0.84 o                         
  -2   0   4        279.67        285.18         8.49 o                         
  -1   0   4      20952.52      19011.61       248.64 o                         
   0   0   4         11.85         13.01         1.13 o                         
   1   0   4        315.92        408.41         6.90 o                         
   2   0   4          4.89          4.37         1.04 o                         
   3   0   4         17.69         18.48         0.66 o                         
   4   0   4          1.36          1.14         0.27 o                         
   5   0   4          1.89          1.48         0.49 o                         
  -5   1   4          3.91          4.67         0.36 o                         
  -4   1   4        173.95        178.14         2.19 o                         
  -3   1   4         53.48         45.00         1.08 o                         
  -2   1   4         12.43         15.59         1.42 o                         
  -1   1   4      11506.31      11709.04       109.48 o                         
   0   1   4       1344.19       1325.67        27.37 o                         
   1   1   4       1178.36       1181.28         8.60 o                         
   2   1   4       1560.23       1491.48        17.21 o                         
   3   1   4        131.03        129.31         1.87 o                         
   4   1   4        324.59        326.45         3.03 o                         
   5   1   4          7.87          8.46         0.57 o                         
  -5   2   4          2.63          2.37         0.34 o                         
  -4   2   4         31.20         31.11         0.68 o                         
  -3   2   4          0.26          0.71         0.20 o                         
  -2   2   4        649.73        632.22        13.62 o                         
  -1   2   4       3584.29       4023.71        32.41 o                         
   0   2   4        472.22        513.68        25.79 o                         
   1   2   4        160.07        167.56         2.39 o                         
   2   2   4         71.92         57.36         1.83 o                         
   3   2   4          6.25          6.32         0.32 o                         
   4   2   4         99.74        100.16         1.74 o                         
   5   2   4          0.01          0.08         0.31 o                         
  -5   3   4         43.32         45.10         1.20 o                         
  -4   3   4         84.65         87.83         1.31 o                         
  -3   3   4        119.72        131.89         1.49 o                         
  -2   3   4        667.52        635.55         9.38 o                         
  -1   3   4       1257.89       1231.31         9.61 o                         
   0   3   4        707.49        603.74         7.54 o                         
   1   3   4       2365.77       2352.61        22.02 o                         
   2   3   4        230.82        299.07         5.66 o                         
   3   3   4        230.38        222.07         1.97 o                         
   4   3   4        219.43        221.48         2.39 o                         
   5   3   4          2.98          2.26         0.27 o                         
  -5   4   4          0.01          0.19         0.21 o                         
  -4   4   4        155.34        150.06         2.21 o                         
  -3   4   4        279.75        291.44         5.93 o                         
  -2   4   4        390.05        377.75         6.94 o                         
  -1   4   4       1592.75       1542.27        21.01 o                         
   0   4   4       4281.99       4340.96        30.17 o                         
   1   4   4        351.46        304.30         4.92 o                         
   2   4   4         17.03         10.24         0.92 o                         
   3   4   4         90.52         82.61         1.19 o                         
   4   4   4          0.46          0.12         0.29 o                         
   5   4   4          7.84          5.46         0.36 o                         
  -5   5   4          3.33          2.78         0.54 o                         
  -4   5   4         32.54         35.26         0.96 o                         
  -3   5   4         17.45         17.37         0.72 o                         
  -2   5   4        112.64        124.71         3.73 o                         
  -1   5   4       1150.61       1249.24        15.23 o                         
   0   5   4          7.58          3.69         0.36 o                         
   1   5   4        325.38        343.56         5.69 o                         
   2   5   4        145.58        138.51         5.52 o                         
   3   5   4        198.52        198.05         2.16 o                         
   4   5   4         60.46         65.30         1.26 o                         
  -5   6   4          1.84          1.87         0.23 o                         
  -4   6   4         14.96         13.73         0.58 o                         
  -3   6   4         66.15         73.12         1.27 o                         
  -2   6   4         25.72         30.41         1.19 o                         
  -1   6   4          3.17         10.38         0.73 o                         
   0   6   4        128.10        156.52         2.07 o                         
   1   6   4         77.13         95.33         2.96 o                         
   2   6   4        128.09        124.11         1.21 o                         
   3   6   4         70.09         75.07         1.35 o                         
   4   6   4         34.42         35.07         1.08 o                         
  -4   7   4         82.42         82.39         1.56 o                         
  -3   7   4        370.09        375.65         4.01 o                         
  -2   7   4          3.67          2.66         0.28 o                         
  -1   7   4          0.03          0.56         0.38 o                         
   0   7   4        148.84        134.10         3.12 o                         
   1   7   4         95.46         89.37         3.72 o                         
   2   7   4          1.46          1.23         0.21 o                         
   3   7   4         95.68        105.71         2.01 o                         
   4   7   4         39.19         40.92         1.29 o                         
  -4   8   4         13.47         14.40         0.50 o                         
  -3   8   4        117.07        121.28         1.84 o                         
  -2   8   4         69.40         61.74         1.37 o                         
  -1   8   4          1.26          1.66         0.29 o                         
   0   8   4        164.06        148.72         2.96 o                         
   1   8   4         13.53         11.11         0.46 o                         
   2   8   4        173.91        161.19         1.61 o                         
   3   8   4        129.85        137.15         2.26 o                         
   4   8   4         41.57         46.27         1.26 o                         
  -4   9   4         10.57         10.97         0.59 o                         
  -3   9   4         27.58         26.13         0.96 o                         
  -2   9   4         28.25         30.01         1.09 o                         
  -1   9   4         70.87         66.77         1.29 o                         
   0   9   4         30.96         36.22         0.95 o                         
   1   9   4        767.35        757.43        10.62 o                         
   2   9   4         82.84         86.08         1.58 o                         
   3   9   4         27.81         32.69         0.89 o                         
   4   9   4          2.81          4.08         0.43 o                         
  -4  10   4          3.55          3.23         0.44 o                         
  -3  10   4          3.83          4.00         0.56 o                         
  -2  10   4          4.10          3.62         0.59 o                         
  -1  10   4          0.66          0.76         0.30 o                         
   0  10   4        110.22        108.91         1.77 o                         
   1  10   4        545.26        563.47         5.63 o                         
   2  10   4        180.23        204.92         2.56 o                         
   3  10   4          4.58          4.66         0.33 o                         
  -3  11   4         24.92         27.13         1.50 o                         
  -2  11   4         12.28         10.87         0.65 o                         
  -1  11   4          0.02         -0.12         0.24 o                         
   0  11   4        106.83        103.60         2.15 o                         
   1  11   4         41.06         39.39         1.09 o                         
   2  11   4         83.92         92.63         2.65 o                         
   3  11   4          8.43          6.28         0.39 o                         
  -3  12   4         15.24         17.73         0.72 o                         
  -2  12   4          0.11          0.17         0.26 o                         
  -1  12   4         83.92         82.22         1.47 o                         
   0  12   4          1.08          1.94         0.37 o                         
   1  12   4          3.82          3.85         0.37 o                         
   2  12   4          2.14          1.66         0.27 o                         
  -2  13   4          5.01          5.98         0.37 o                         
  -1  13   4         19.55         20.88         0.62 o                         
   0  13   4          0.02         -0.03         0.27 o                         
   1  13   4          3.49          3.88         0.38 o                         
   2  13   4          3.30          4.68         0.43 o                         
  -1  14   4          9.53         11.65         1.29 o                         
   0  14   4         28.17         23.15         0.76 o                         
   1  14   4         18.69         17.69         0.58 o                         
  -5   1   5         42.06         46.81         1.04 o                         
  -4   1   5          1.67          0.79         0.24 o                         
  -3   1   5         36.06         35.49         0.66 o                         
  -2   1   5          5.14          9.47         1.18 o                         
  -1   1   5        961.56        954.98        14.97 o                         
   0   1   5       1066.43       1023.15        11.11 o                         
   1   1   5       3428.29       3170.89        41.61 o                         
   2   1   5         30.04         28.47         1.67 o                         
   3   1   5         72.50         71.05         1.05 o                         
   4   1   5        424.42        442.24         4.61 o                         
   5   1   5         21.34         21.80         0.83 o                         
  -5   2   5         18.80         15.01         0.71 o                         
  -4   2   5          4.73          5.79         0.32 o                         
  -3   2   5         48.68         47.69         0.80 o                         
  -2   2   5        888.81        856.12        11.66 o                         
  -1   2   5        805.58        876.70        10.89 o                         
   0   2   5       1844.09       1774.84        97.51 o                         
   1   2   5        734.87        760.97         8.50 o                         
   2   2   5        195.70        199.22         5.21 o                         
   3   2   5         97.46         94.11         1.17 o                         
   4   2   5        315.21        338.58         3.52 o                         
   5   2   5         12.65         12.61         0.60 o                         
  -5   3   5          7.04          7.70         0.51 o                         
  -4   3   5          3.52          2.15         0.22 o                         
  -3   3   5          9.71         10.42         0.39 o                         
  -2   3   5        661.58        696.92         8.44 o                         
  -1   3   5        513.63        558.04         5.98 o                         
   0   3   5        296.67        269.42         7.08 o                         
   1   3   5          6.49         11.76         0.66 o                         
   2   3   5        852.03        838.98        12.28 o                         
   3   3   5         99.35         93.21         1.18 o                         
   4   3   5        508.18        520.21         7.11 o                         
   5   3   5          6.85          5.37         0.55 o                         
  -5   4   5         24.47         24.73         0.83 o                         
  -4   4   5        247.00        260.03         3.38 o                         
  -3   4   5         44.44         38.34         1.70 o                         
  -2   4   5        153.24        157.72         2.80 o                         
  -1   4   5        170.93        152.75         2.85 o                         
   0   4   5       1419.07       1514.21        18.37 o                         
   1   4   5       1506.08       1664.92        14.79 o                         
   2   4   5        239.59        277.88         4.96 o                         
   3   4   5         27.66         21.91         0.58 o                         
   4   4   5          7.60          8.32         0.41 o                         
  -5   5   5          4.75          4.95         0.63 o                         
  -4   5   5          0.29          0.83         0.28 o                         
  -3   5   5        155.47        136.98         1.59 o                         
  -2   5   5        533.18        560.10         9.06 o                         
  -1   5   5        195.69        262.43         3.68 o                         
   0   5   5         19.29         25.87         1.07 o                         
   1   5   5        605.05        651.84         8.75 o                         
   2   5   5         68.87         47.84         1.48 o                         
   3   5   5        242.68        232.47         2.23 o                         
   4   5   5          7.97          9.51         0.49 o                         
  -5   6   5          0.76          0.38         0.19 o                         
  -4   6   5        242.14        256.56         3.23 o                         
  -3   6   5         56.27         60.66         1.18 o                         
  -2   6   5        151.21        168.49         3.92 o                         
  -1   6   5        386.75        370.06         8.17 o                         
   0   6   5        320.67        347.09         4.96 o                         
   1   6   5         74.71         93.37         3.03 o                         
   2   6   5        260.97        282.91         2.07 o                         
   3   6   5          1.47          1.81         0.33 o                         
   4   6   5         58.59         56.96         1.57 o                         
  -4   7   5          0.05          0.20         0.22 o                         
  -3   7   5          2.55          2.33         0.30 o                         
  -2   7   5         21.14         18.28         0.68 o                         
  -1   7   5         58.74         51.12         1.97 o                         
   0   7   5        325.24        314.15         5.97 o                         
   1   7   5        126.14        140.55         2.04 o                         
   2   7   5        245.12        232.47         2.98 o                         
   3   7   5          0.18          0.28         0.28 o                         
   4   7   5         37.75         39.64         1.76 o                         
  -4   8   5          0.54          0.97         0.23 o                         
  -3   8   5         40.33         44.48         0.93 o                         
  -2   8   5        121.73        125.37         2.03 o                         
  -1   8   5         66.17         75.35         1.50 o                         
   0   8   5         78.41         75.21         1.40 o                         
   1   8   5        103.83        112.22         1.30 o                         
   2   8   5          0.21          0.42         0.19 o                         
   3   8   5         25.70         27.17         0.87 o                         
   4   8   5          0.00          0.51         0.26 o                         
  -4   9   5          4.66          4.52         0.31 o                         
  -3   9   5         28.58         31.84         1.17 o                         
  -2   9   5        142.97        153.83         3.79 o                         
  -1   9   5          8.77         10.48         0.49 o                         
   0   9   5        252.39        257.17         3.37 o                         
   1   9   5         62.40         56.56         1.39 o                         
   2   9   5          2.72          2.00         0.32 o                         
   3   9   5         40.60         44.36         1.03 o                         
   4   9   5         53.54         61.86         1.23 o                         
  -3  10   5         72.77         71.31         1.91 o                         
  -2  10   5         58.62         59.20         1.53 o                         
  -1  10   5         29.85         22.09         0.74 o                         
   0  10   5          7.85          9.25         0.59 o                         
   1  10   5        452.76        443.30         5.27 o                         
   2  10   5        194.88        220.01         3.97 o                         
   3  10   5         23.51         20.90         0.85 o                         
  -3  11   5         18.92         16.48         0.82 o                         
  -2  11   5          0.12          0.41         0.28 o                         
  -1  11   5         44.33         36.86         0.93 o                         
   0  11   5          1.54          1.37         0.42 o                         
   1  11   5          0.13          0.41         0.28 o                         
   2  11   5         28.88         29.21         1.18 o                         
   3  11   5         15.95         14.23         0.64 o                         
  -3  12   5         17.40         17.42         0.69 o                         
  -2  12   5          0.81          1.04         0.30 o                         
  -1  12   5          1.85          2.38         0.32 o                         
   0  12   5          1.62          1.66         0.36 o                         
   1  12   5         26.38         25.63         1.08 o                         
   2  12   5          1.79          0.62         0.26 o                         
  -2  13   5          0.01         -0.16         0.25 o                         
  -1  13   5          7.78          7.37         0.57 o                         
   0  13   5         11.08         11.13         0.60 o                         
   1  13   5         33.33         35.20         1.23 o                         
   2  13   5          8.02          8.20         0.51 o                         
  -1  14   5          7.42          7.22         0.67 o                         
   0  14   5          7.81          8.58         0.47 o                         
   1  14   5          7.47          7.08         0.37 o                         
  -5   0   6          5.50          2.86         0.52 o                         
  -4   0   6         75.86         84.02         1.67 o                         
  -3   0   6        204.73        184.32         2.25 o                         
  -2   0   6       1749.75       1631.25        28.39 o                         
  -1   0   6       3626.37       3432.21        49.39 o                         
   0   0   6       4078.29       4117.74        40.11 o                         
   1   0   6         27.61         57.64         3.60 o                         
   2   0   6         61.89         82.25         4.16 o                         
   3   0   6        139.69        127.34         2.38 o                         
   4   0   6        102.27        119.89         3.75 o                         
   5   0   6        106.93        100.88         2.68 o                         
  -5   1   6         24.83         25.53         1.23 o                         
  -4   1   6        258.38        253.15         2.85 o                         
  -3   1   6         79.37         78.24         0.92 o                         
  -2   1   6         49.43         37.77         2.17 o                         
  -1   1   6        611.13        665.13        18.54 o                         
   0   1   6        502.27        514.76         6.62 o                         
   1   1   6        125.09        129.88         3.57 o                         
   2   1   6        523.44        519.54         8.57 o                         
   3   1   6        749.10        718.13         5.57 o                         
   4   1   6        167.25        181.78         4.11 o                         
   5   1   6          1.68          1.25         0.28 o                         
  -5   2   6          0.24          0.95         0.30 o                         
  -4   2   6          2.05          3.70         0.30 o                         
  -3   2   6          0.29          0.09         0.17 o                         
  -2   2   6        631.87        659.11         8.24 o                         
  -1   2   6        393.39        466.42         6.49 o                         
   0   2   6        544.30        464.80        29.62 o                         
   1   2   6        511.18        520.11         5.09 o                         
   2   2   6        283.52        277.20         5.85 o                         
   3   2   6         16.24         17.45         0.49 o                         
   4   2   6         60.41         69.37         1.20 o                         
   5   2   6         10.14          9.74         0.82 o                         
  -5   3   6         17.86         17.89         0.75 o                         
  -4   3   6         30.48         30.57         0.87 o                         
  -3   3   6          8.55          8.55         0.35 o                         
  -2   3   6         15.91         12.70         0.76 o                         
  -1   3   6        327.21        378.98         4.92 o                         
   0   3   6        895.24        842.45        10.65 o                         
   1   3   6       4769.56       5013.10        49.98 o                         
   2   3   6         20.79         15.34         1.13 o                         
   3   3   6        339.73        328.16         2.63 o                         
   4   3   6         40.85         47.05         0.97 o                         
   5   3   6         27.47         24.14         1.03 o                         
  -5   4   6         16.55         14.95         0.64 o                         
  -4   4   6         15.00         16.11         0.65 o                         
  -3   4   6         29.54         26.84         0.82 o                         
  -2   4   6       2553.70       2683.11        20.88 o                         
  -1   4   6       1000.54       1001.81        10.23 o                         
   0   4   6         16.63         10.03         0.76 o                         
   1   4   6        521.19        620.54        11.76 o                         
   2   4   6         36.48         41.97         2.77 o                         
   3   4   6         12.52         11.62         0.44 o                         
   4   4   6        204.55        223.38         2.33 o                         
  -5   5   6          1.06          0.89         0.40 o                         
  -4   5   6        275.05        290.98         4.07 o                         
  -3   5   6         28.71         28.27         0.79 o                         
  -2   5   6         76.91         77.49         2.92 o                         
  -1   5   6        877.43        981.44         8.97 o                         
   0   5   6          4.94          3.07         0.46 o                         
   1   5   6       1028.41       1138.94        16.14 o                         
   2   5   6        163.30        134.62         2.97 o                         
   3   5   6         24.55         27.10         0.70 o                         
   4   5   6          8.19          9.05         0.47 o                         
  -4   6   6          6.13          5.67         0.35 o                         
  -3   6   6         76.09         83.48         1.93 o                         
  -2   6   6        109.79        106.44         2.02 o                         
  -1   6   6         53.19         69.15         2.16 o                         
   0   6   6        244.07        264.11         3.83 o                         
   1   6   6         73.87         85.31         3.73 o                         
   2   6   6        284.39        312.67         2.40 o                         
   3   6   6         41.23         37.58         1.04 o                         
   4   6   6          4.12          6.44         0.47 o                         
  -4   7   6          1.36          0.87         0.23 o                         
  -3   7   6          7.19          7.14         0.43 o                         
  -2   7   6          0.70          0.15         0.22 o                         
  -1   7   6          0.27         -0.24         0.29 o                         
   0   7   6        133.78        130.92         3.18 o                         
   1   7   6       1692.65       1718.04         9.37 o                         
   2   7   6        587.74        569.64         3.59 o                         
   3   7   6        123.55        134.45         2.05 o                         
   4   7   6         26.87         26.47         0.99 o                         
  -4   8   6          0.10          0.35         0.17 o                         
  -3   8   6         28.81         34.44         1.03 o                         
  -2   8   6        266.00        265.13         3.17 o                         
  -1   8   6         62.84         58.44         1.18 o                         
   0   8   6        150.54        140.03         1.90 o                         
   1   8   6        577.14        565.13         5.29 o                         
   2   8   6        148.14        150.11         1.51 o                         
   3   8   6          0.70          0.35         0.27 o                         
   4   8   6         94.64         96.82         1.81 o                         
  -4   9   6         11.10          8.10         0.97 o                         
  -3   9   6         32.81         39.02         2.30 o                         
  -2   9   6        145.08        135.27         5.15 o                         
  -1   9   6        154.54        139.98         1.98 o                         
   0   9   6        145.06        136.81         2.06 o                         
   1   9   6        258.87        278.19         2.34 o                         
   2   9   6          8.31         10.49         0.50 o                         
   3   9   6          6.64          7.89         0.52 o                         
   4   9   6         22.10         25.15         0.70 o                         
  -3  10   6         11.11         12.12         0.82 o                         
  -2  10   6         15.67         14.84         0.77 o                         
  -1  10   6         66.55         53.84         1.15 o                         
   0  10   6        131.25        143.15         2.28 o                         
   1  10   6        168.44        172.35         2.09 o                         
   2  10   6        107.86        114.17         2.17 o                         
   3  10   6          0.68          1.24         0.24 o                         
  -3  11   6          0.05          0.13         0.27 o                         
  -2  11   6          7.41          6.26         0.50 o                         
  -1  11   6          9.63          5.02         0.40 o                         
   0  11   6         93.70        103.79         1.65 o                         
   1  11   6         32.89         35.87         1.03 o                         
   2  11   6        136.94        145.05         2.81 o                         
   3  11   6          5.63          6.08         0.61 o                         
  -3  12   6          2.78          3.08         0.46 o                         
  -2  12   6         34.73         33.72         0.95 o                         
  -1  12   6         97.23         93.16         1.67 o                         
   0  12   6          3.11          4.54         0.52 o                         
   1  12   6          8.81         11.64         0.55 o                         
   2  12   6          6.00          5.58         0.41 o                         
  -2  13   6          3.83          2.58         0.24 o                         
  -1  13   6          5.20          4.21         0.36 o                         
   0  13   6         39.81         36.39         1.03 o                         
   1  13   6         15.35         12.15         0.56 o                         
   2  13   6         20.57         21.47         0.76 o                         
  -1  14   6          2.06          2.43         0.39 o                         
   0  14   6          0.58          0.25         0.17 o                         
   1  14   6          1.15          0.67         0.20 o                         
  -5   1   7         48.80         48.47         1.81 o                         
  -4   1   7         50.28         52.37         1.22 o                         
  -3   1   7          2.42          0.63         0.13 o                         
  -2   1   7       1038.62       1069.51        39.87 o                         
  -1   1   7        456.00        453.82         9.25 o                         
   0   1   7       2626.62       2339.12       107.56 o                         
   1   1   7         69.08         58.44         1.47 o                         
   2   1   7        468.63        456.31        16.71 o                         
   3   1   7        410.30        399.26         5.70 o                         
   4   1   7         30.21         29.59         0.97 o                         
   5   1   7          0.27          0.55         0.23 o                         
  -5   2   7         58.94         50.61         1.30 o                         
  -4   2   7         91.94         91.60         1.81 o                         
  -3   2   7         74.75         68.83         0.86 o                         
  -2   2   7       3855.96       3855.09        33.12 o                         
  -1   2   7       1837.24       1889.10        55.09 o                         
   0   2   7       1923.56       1854.05        68.38 o                         
   1   2   7          6.81          8.62         0.55 o                         
   2   2   7          5.24          5.83         0.76 o                         
   3   2   7        190.90        191.44         1.85 o                         
   4   2   7        235.24        259.69         3.60 o                         
   5   2   7         94.20         86.67         3.35 o                         
  -5   3   7        100.50        100.87         1.87 o                         
  -4   3   7         42.47         44.58         1.06 o                         
  -3   3   7          1.99          2.15         0.21 o                         
  -2   3   7        613.36        695.50        12.26 o                         
  -1   3   7          8.67         13.81         0.88 o                         
   0   3   7        438.99        436.36         5.93 o                         
   1   3   7        400.17        399.94        11.55 o                         
   2   3   7        197.77        189.22         4.88 o                         
   3   3   7        167.87        177.20         1.85 o                         
   4   3   7          5.20          5.86         0.37 o                         
  -5   4   7          5.88          5.52         0.41 o                         
  -4   4   7         13.56         13.97         0.54 o                         
  -3   4   7        144.29        152.88         2.59 o                         
  -2   4   7       1746.70       1935.28        28.80 o                         
  -1   4   7        164.46        153.12         3.11 o                         
   0   4   7        317.61        303.81         8.22 o                         
   1   4   7        270.69        314.24         7.07 o                         
   2   4   7         10.83          8.02         0.44 o                         
   3   4   7         17.82         15.44         0.52 o                         
   4   4   7         63.41         62.15         1.08 o                         
  -5   5   7          2.12          1.19         0.29 o                         
  -4   5   7        261.24        289.78         3.09 o                         
  -3   5   7         28.03         29.39         1.08 o                         
  -2   5   7         39.04         38.71         1.66 o                         
  -1   5   7          3.99          5.74         0.66 o                         
   0   5   7        998.73       1110.67        51.40 o                         
   1   5   7         18.22         20.19         1.86 o                         
   2   5   7        363.52        360.87         4.88 o                         
   3   5   7        198.12        190.57         2.06 o                         
   4   5   7          1.17          1.14         0.24 o                         
  -4   6   7         71.84         70.17         1.11 o                         
  -3   6   7         27.76         27.30         0.80 o                         
  -2   6   7        279.02        266.05         3.03 o                         
  -1   6   7        450.16        454.19         7.09 o                         
   0   6   7         38.86         52.19         1.64 o                         
   1   6   7          6.02          7.43         1.28 o                         
   2   6   7         16.99         14.32         0.43 o                         
   3   6   7          0.67          0.77         0.32 o                         
   4   6   7         26.51         26.63         0.86 o                         
  -4   7   7         68.07         65.14         1.01 o                         
  -3   7   7          9.14          6.80         0.42 o                         
  -2   7   7         75.28         85.75         1.36 o                         
  -1   7   7        150.29        145.09         1.71 o                         
   0   7   7        147.91        172.55         2.06 o                         
   1   7   7         55.19         57.33         0.86 o                         
   2   7   7          1.20          1.59         0.21 o                         
   3   7   7         59.19         55.11         1.46 o                         
   4   7   7          0.43          0.50         0.45 o                         
  -4   8   7         41.40         38.92         0.76 o                         
  -3   8   7          2.56          1.76         0.67 o                         
  -2   8   7         39.04         43.36         1.02 o                         
  -1   8   7         95.67         92.00         1.80 o                         
   0   8   7          5.40          6.77         0.50 o                         
   1   8   7         46.71         50.89         0.83 o                         
   2   8   7        106.08        100.58         1.20 o                         
   3   8   7          0.02          0.03         0.28 o                         
   4   8   7         10.26          8.64         0.56 o                         
  -4   9   7         21.66         23.34         0.81 o                         
  -3   9   7          7.45          8.25         0.71 o                         
  -2   9   7          6.93          5.96         0.55 o                         
  -1   9   7        120.52        113.44         1.65 o                         
   0   9   7          0.28         -0.12         0.31 o                         
   1   9   7         18.83         16.65         0.47 o                         
   2   9   7        119.81        128.41         2.42 o                         
   3   9   7         83.17         84.22         1.94 o                         
  -3  10   7          5.66          6.69         0.59 o                         
  -2  10   7         29.97         28.26         1.13 o                         
  -1  10   7          2.03          4.34         0.37 o                         
   0  10   7          0.88          1.12         0.28 o                         
   1  10   7          4.50          4.67         0.37 o                         
   2  10   7        123.37        112.36         1.75 o                         
   3  10   7         36.08         41.94         1.16 o                         
  -3  11   7          0.54          0.22         0.58 o                         
  -2  11   7          0.15         -0.11         0.26 o                         
  -1  11   7          0.09          0.31         0.23 o                         
   0  11   7        172.03        175.40         4.26 o                         
   1  11   7         31.03         30.83         0.94 o                         
   2  11   7         52.86         57.24         1.36 o                         
   3  11   7          4.87          4.22         0.50 o                         
  -2  12   7         11.62         14.64         0.60 o                         
  -1  12   7         64.88         56.45         0.97 o                         
   0  12   7         75.54         79.17         1.73 o                         
   1  12   7          4.49          6.29         0.42 o                         
   2  12   7          0.99          1.23         0.28 o                         
  -2  13   7          0.90          0.66         0.33 o                         
  -1  13   7         17.93         14.61         1.43 o                         
   0  13   7         14.33          9.21         0.53 o                         
   1  13   7         21.88         22.22         1.20 o                         
  -1  14   7          0.04          0.16         0.25 o                         
   0  14   7          0.01          0.04         0.19 o                         
  -5   0   8         15.47          9.27         0.82 o                         
  -4   0   8         14.20         15.70         0.83 o                         
  -3   0   8        281.49        294.42         4.09 o                         
  -2   0   8          2.42          5.86         1.50 o                         
  -1   0   8        796.37        820.20        16.50 o                         
   0   0   8         57.45         44.06         1.80 o                         
   1   0   8        885.14        956.43        14.94 o                         
   2   0   8        166.41        159.20         6.51 o                         
   3   0   8        191.53        191.05         3.23 o                         
   4   0   8          9.71         11.26         1.19 o                         
   5   0   8         86.42         83.25         2.14 o                         
  -5   1   8          1.54          0.79         0.23 o                         
  -4   1   8          1.98          2.23         0.30 o                         
  -3   1   8         13.50         13.11         0.45 o                         
  -2   1   8        569.60        634.95        10.95 o                         
  -1   1   8        193.09        163.77         4.32 o                         
   0   1   8        428.36        413.04         9.49 o                         
   1   1   8        688.35        685.01        10.17 o                         
   2   1   8        208.82        221.67         6.74 o                         
   3   1   8       1270.61       1243.16        10.68 o                         
   4   1   8         48.41         51.26         1.69 o                         
   5   1   8          0.02          0.23         0.19 o                         
  -5   2   8          0.16          0.51         0.27 o                         
  -4   2   8         19.45         21.36         0.72 o                         
  -3   2   8        123.90        124.84         1.87 o                         
  -2   2   8          4.57          4.42         0.72 o                         
  -1   2   8         71.32         85.52         3.11 o                         
   0   2   8         92.78        105.34         2.57 o                         
   1   2   8        803.06        899.87        10.40 o                         
   2   2   8          3.86          3.64         0.74 o                         
   3   2   8         44.22         47.14         0.98 o                         
   4   2   8         14.83         15.23         0.61 o                         
  -5   3   8          0.15          0.12         0.24 o                         
  -4   3   8         24.35         26.82         1.07 o                         
  -3   3   8         26.41         26.16         0.71 o                         
  -2   3   8        170.59        176.25         5.26 o                         
  -1   3   8        551.99        548.78        12.78 o                         
   0   3   8        441.67        473.39         6.62 o                         
   1   3   8        296.94        347.17         7.44 o                         
   2   3   8        698.99        692.48        47.65 o                         
   3   3   8        140.95        140.14         2.10 o                         
   4   3   8        206.94        217.47         2.33 o                         
  -5   4   8         23.90         21.95         0.74 o                         
  -4   4   8         28.72         29.37         0.84 o                         
  -3   4   8        149.35        141.53         2.51 o                         
  -2   4   8        102.63        111.15         4.12 o                         
  -1   4   8        982.08        938.60        19.31 o                         
   0   4   8         40.61         33.23         1.45 o                         
   1   4   8        952.49       1110.73        42.28 o                         
   2   4   8        103.51        113.95         2.94 o                         
   3   4   8        129.35        131.26         1.81 o                         
   4   4   8         34.06         32.89         0.78 o                         
  -5   5   8          1.00          1.90         0.34 o                         
  -4   5   8         17.97         15.53         0.61 o                         
  -3   5   8         29.62         31.28         0.98 o                         
  -2   5   8        174.14        166.31         2.80 o                         
  -1   5   8         49.93         49.34         3.49 o                         
   0   5   8        118.06        116.42         3.86 o                         
   1   5   8        866.87        867.25        14.17 o                         
   2   5   8         16.14         15.65         0.59 o                         
   3   5   8        237.25        221.76         2.91 o                         
   4   5   8          8.67          8.97         0.44 o                         
  -4   6   8         15.24         13.85         0.48 o                         
  -3   6   8         13.07         14.86         0.60 o                         
  -2   6   8          1.42          2.82         0.37 o                         
  -1   6   8         41.70         39.60         2.12 o                         
   0   6   8         79.09        100.49         2.70 o                         
   1   6   8        494.19        510.72         4.38 o                         
   2   6   8         62.43         52.85         0.94 o                         
   3   6   8         65.14         60.38         1.20 o                         
   4   6   8          6.49          5.18         0.40 o                         
  -4   7   8         47.51         51.63         0.87 o                         
  -3   7   8         17.52         21.37         0.82 o                         
  -2   7   8        118.86        116.79         2.43 o                         
  -1   7   8          0.37          0.55         0.26 o                         
   0   7   8        445.42        448.30         4.44 o                         
   1   7   8         10.55          6.75         0.32 o                         
   2   7   8         37.15         36.66         0.71 o                         
   3   7   8          0.95          0.75         0.29 o                         
   4   7   8         97.46         98.07         2.31 o                         
  -4   8   8         28.62         28.37         0.99 o                         
  -3   8   8         40.51         40.37         1.51 o                         
  -2   8   8         35.48         31.28         1.16 o                         
  -1   8   8         72.21         63.73         1.32 o                         
   0   8   8          6.23          5.87         0.36 o                         
   1   8   8        463.30        448.55         3.53 o                         
   2   8   8         25.25         23.42         0.56 o                         
   3   8   8         75.93         73.46         1.35 o                         
   4   8   8          3.99          4.78         0.35 o                         
  -4   9   8         12.60         11.95         0.59 o                         
  -3   9   8          2.50          3.01         0.50 o                         
  -2   9   8         34.88         31.21         0.94 o                         
  -1   9   8          0.68          1.83         0.55 o                         
   0   9   8         30.23         24.32         0.91 o                         
   1   9   8          2.94          2.93         0.30 o                         
   2   9   8         58.31         60.70         1.04 o                         
   3   9   8         15.25         11.26         0.69 o                         
  -3  10   8          1.26          0.91         0.37 o                         
  -2  10   8          5.27          4.06         0.40 o                         
  -1  10   8         66.41         66.58         1.45 o                         
   0  10   8        503.68        508.63         9.55 o                         
   1  10   8        193.38        211.22         2.09 o                         
   2  10   8          4.49          5.29         0.43 o                         
   3  10   8         10.65          9.86         0.54 o                         
  -3  11   8         51.76         49.92         1.30 o                         
  -2  11   8          0.92          0.85         0.29 o                         
  -1  11   8         39.27         43.21         1.11 o                         
   0  11   8          0.37          0.58         0.28 o                         
   1  11   8          1.80          1.91         0.25 o                         
   2  11   8         11.54         10.52         0.46 o                         
   3  11   8         98.97        108.84         2.50 o                         
  -2  12   8          2.60          2.44         0.25 o                         
  -1  12   8          7.72          5.63         0.33 o                         
   0  12   8        123.88        123.40         1.73 o                         
   1  12   8          1.25          0.45         0.28 o                         
   2  12   8          0.60          0.40         0.36 o                         
  -1  13   8          0.21         -0.15         0.30 o                         
   0  13   8         25.28         25.73         0.81 o                         
   1  13   8          0.01          0.87         0.80 o                         
  -5   1   9         21.50         19.39         0.64 o                         
  -4   1   9          5.07          6.22         0.37 o                         
  -3   1   9          6.64          3.58         0.27 o                         
  -2   1   9       1403.33       1463.24        27.43 o                         
  -1   1   9        367.50        366.78         7.32 o                         
   0   1   9       1341.76       1285.19        16.00 o                         
   1   1   9       1043.25        999.37        23.00 o                         
   2   1   9        412.41        359.92         8.09 o                         
   3   1   9         22.50         25.35         1.59 o                         
   4   1   9         41.40         38.93         1.16 o                         
  -5   2   9         67.08         64.56         1.62 o                         
  -4   2   9         11.69         14.74         0.65 o                         
  -3   2   9        119.25        108.04         2.11 o                         
  -2   2   9        699.52        693.18        28.71 o                         
  -1   2   9        246.74        209.27        10.52 o                         
   0   2   9         52.30         52.75         1.92 o                         
   1   2   9         14.49         13.15         1.39 o                         
   2   2   9        167.66        152.88         3.73 o                         
   3   2   9        508.09        505.51         7.53 o                         
   4   2   9        141.12        137.92         2.79 o                         
  -5   3   9         95.66         98.12         1.76 o                         
  -4   3   9          5.58          6.50         0.43 o                         
  -3   3   9         89.43         92.44         1.43 o                         
  -2   3   9        530.78        591.21        19.30 o                         
  -1   3   9        149.20        159.21         7.38 o                         
   0   3   9          1.00          1.85         0.53 o                         
   1   3   9        329.70        300.45         6.18 o                         
   2   3   9        140.15        156.47         2.48 o                         
   3   3   9         23.51         21.02         0.62 o                         
   4   3   9          6.77          5.85         0.35 o                         
  -5   4   9         32.04         30.28         0.84 o                         
  -4   4   9         44.35         46.08         1.04 o                         
  -3   4   9        116.62        115.78         1.69 o                         
  -2   4   9         85.97         94.28         1.88 o                         
  -1   4   9        434.45        440.40         8.34 o                         
   0   4   9        160.81        163.38         4.16 o                         
   1   4   9        339.98        383.02        30.47 o                         
   2   4   9          6.23          6.57         0.32 o                         
   3   4   9        151.92        142.09         1.87 o                         
   4   4   9          4.64          3.01         0.28 o                         
  -4   5   9          2.00          1.81         0.31 o                         
  -3   5   9        109.01        109.96         1.68 o                         
  -2   5   9          1.03          0.87         0.28 o                         
  -1   5   9        303.57        288.15         6.74 o                         
   0   5   9        774.15        783.44        17.69 o                         
   1   5   9        530.17        516.37        10.43 o                         
   2   5   9        361.38        356.67         9.12 o                         
   3   5   9          0.93          1.90         0.25 o                         
   4   5   9        137.76        137.06         1.71 o                         
  -4   6   9          0.30          0.21         0.22 o                         
  -3   6   9        286.28        301.70         4.08 o                         
  -2   6   9        195.99        184.06         2.64 o                         
  -1   6   9         14.69         13.91         0.63 o                         
   0   6   9        639.90        660.79        18.12 o                         
   1   6   9         35.25         42.08         0.73 o                         
   2   6   9         24.13         20.03         0.64 o                         
   3   6   9        196.13        190.51         2.71 o                         
   4   6   9        133.36        134.70         1.97 o                         
  -4   7   9          3.67          2.59         0.25 o                         
  -3   7   9         68.30         75.21         2.11 o                         
  -2   7   9          8.39          5.65         0.49 o                         
  -1   7   9         12.45          9.20         0.50 o                         
   0   7   9         61.67         63.24         1.13 o                         
   1   7   9        118.16        115.24         1.31 o                         
   2   7   9         95.28        100.53         1.41 o                         
   3   7   9          5.82          7.66         0.48 o                         
   4   7   9         13.97         13.10         0.56 o                         
  -4   8   9         12.85          9.83         0.58 o                         
  -3   8   9         12.60         10.58         1.89 o                         
  -2   8   9         71.47         63.58         1.35 o                         
  -1   8   9         46.17         40.35         1.24 o                         
   0   8   9         75.63         75.67         1.27 o                         
   1   8   9        624.23        620.47         4.95 o                         
   2   8   9         16.92         15.40         0.46 o                         
   3   8   9          3.74          3.58         0.33 o                         
  -4   9   9          0.75          0.65         0.34 o                         
  -3   9   9          0.53          0.89         0.40 o                         
  -2   9   9          4.03          2.50         0.33 o                         
  -1   9   9         25.06         30.75         1.19 o                         
   0   9   9        255.20        259.30         2.76 o                         
   1   9   9        234.60        247.46         2.24 o                         
   2   9   9         71.18         73.75         1.14 o                         
   3   9   9         39.56         47.46         1.32 o                         
  -3  10   9        100.66        103.98         5.86 o                         
  -2  10   9         34.77         35.99         0.98 o                         
  -1  10   9          0.46          0.43         0.30 o                         
   0  10   9        275.87        279.29         3.99 o                         
   1  10   9          4.22          4.41         0.31 o                         
   2  10   9          2.38          2.58         0.30 o                         
   3  10   9         45.25         48.04         1.14 o                         
  -3  11   9          7.27          5.87         0.44 o                         
  -2  11   9          0.32          0.24         0.25 o                         
  -1  11   9         27.59         27.07         0.87 o                         
   0  11   9        122.12        123.09         1.90 o                         
   1  11   9         15.47         13.70         0.50 o                         
   2  11   9          0.02          0.03         0.24 o                         
  -2  12   9          2.03          2.22         0.26 o                         
  -1  12   9          5.79          7.22         0.46 o                         
   0  12   9         37.25         38.82         0.88 o                         
   1  12   9         27.08         30.92         0.92 o                         
   2  12   9          0.05         -0.02         0.23 o                         
  -1  13   9          1.07          1.02         0.29 o                         
   0  13   9         21.37         21.89         0.72 o                         
   1  13   9         25.53         26.29         0.91 o                         
  -5   0  10         41.68         38.35         1.56 o                         
  -4   0  10         45.93         50.31         1.51 o                         
  -3   0  10        506.76        486.30         5.15 o                         
  -2   0  10       1154.40       1173.10        25.04 o                         
  -1   0  10        496.94        448.09        12.23 o                         
   0   0  10        182.06        164.37         6.17 o                         
   1   0  10          9.52          8.85         1.07 o                         
   2   0  10        649.59        633.35         9.08 o                         
   3   0  10       1043.75       1022.87        16.84 o                         
   4   0  10        365.08        332.93         7.03 o                         
  -5   1  10         66.44         63.10         1.41 o                         
  -4   1  10          8.99         10.71         0.46 o                         
  -3   1  10          0.78          0.80         0.21 o                         
  -2   1  10         20.06         21.23         2.02 o                         
  -1   1  10        593.62        643.81        21.44 o                         
   0   1  10        825.49        949.79        22.34 o                         
   1   1  10        539.57        541.80         7.55 o                         
   2   1  10        862.64        838.00         6.45 o                         
   3   1  10         39.49         42.46         1.23 o                         
   4   1  10         14.37         15.15         0.71 o                         
  -5   2  10          3.96          3.56         0.35 o                         
  -4   2  10          6.52          6.90         0.39 o                         
  -3   2  10          0.84          1.55         0.26 o                         
  -2   2  10         20.80         27.22         2.20 o                         
  -1   2  10        438.65        455.10        18.29 o                         
   0   2  10         29.35         19.88         1.27 o                         
   1   2  10        282.77        304.15         7.09 o                         
   2   2  10          5.30          1.52         0.28 o                         
   3   2  10        148.82        148.21         3.67 o                         
   4   2  10          3.55          2.98         0.36 o                         
  -5   3  10         61.92         66.55         1.34 o                         
  -4   3  10          0.62          1.13         0.27 o                         
  -3   3  10         39.72         34.16         0.86 o                         
  -2   3  10          4.01          6.66         0.43 o                         
  -1   3  10        360.52        326.44         7.32 o                         
   0   3  10        389.53        421.67         6.38 o                         
   1   3  10        428.36        388.15         7.57 o                         
   2   3  10        308.87        282.16         7.82 o                         
   3   3  10         69.92         63.78         1.51 o                         
   4   3  10          5.37          4.13         0.29 o                         
  -5   4  10          7.46          5.04         0.50 o                         
  -4   4  10          2.50          2.06         0.34 o                         
  -3   4  10        617.79        631.23         7.72 o                         
  -2   4  10        729.61        766.75         6.44 o                         
  -1   4  10         52.48         50.11         2.68 o                         
   0   4  10          3.53          2.74         0.58 o                         
   1   4  10          4.72          4.45         1.03 o                         
   2   4  10        188.24        158.10         2.95 o                         
   3   4  10          0.95          0.37         0.21 o                         
   4   4  10        119.30        117.53         1.83 o                         
  -4   5  10          5.69          5.70         0.37 o                         
  -3   5  10         46.22         52.94         1.32 o                         
  -2   5  10         39.16         34.20         0.99 o                         
  -1   5  10         12.54         10.22         1.33 o                         
   0   5  10       1185.52       1178.27        91.18 o                         
   1   5  10         45.58         47.16         0.81 o                         
   2   5  10         25.09         23.33         1.21 o                         
   3   5  10         15.47         12.67         0.45 o                         
   4   5  10          5.94          5.17         0.35 o                         
  -4   6  10         13.55         10.59         0.45 o                         
  -3   6  10        141.57        138.29         2.69 o                         
  -2   6  10         27.50         22.35         1.03 o                         
  -1   6  10         28.66         33.48         1.05 o                         
   0   6  10         33.75         33.66         0.78 o                         
   1   6  10          1.21          2.15         0.21 o                         
   2   6  10         12.00         10.94         0.50 o                         
   3   6  10         40.42         32.77         0.85 o                         
   4   6  10         17.54         18.10         1.22 o                         
  -4   7  10          0.04         -0.19         0.19 o                         
  -3   7  10         23.68         23.56         0.93 o                         
  -2   7  10         11.20          9.93         0.54 o                         
  -1   7  10         30.97         32.14         1.09 o                         
   0   7  10        388.02        392.27         4.02 o                         
   1   7  10        455.36        451.11         3.15 o                         
   2   7  10        103.82        115.38         1.96 o                         
   3   7  10         20.81         20.79         0.71 o                         
   4   7  10         23.90         24.06         0.98 o                         
  -4   8  10          2.52          2.08         0.34 o                         
  -3   8  10        122.25        117.66         2.58 o                         
  -2   8  10          6.68          7.95         0.49 o                         
  -1   8  10         25.73         18.90         0.87 o                         
   0   8  10          6.52          8.85         0.46 o                         
   1   8  10        192.45        187.23         2.04 o                         
   2   8  10          2.05          0.74         0.22 o                         
   3   8  10         90.51         90.96         1.41 o                         
  -3   9  10          0.13          0.33         0.37 o                         
  -2   9  10         44.26         39.19         1.35 o                         
  -1   9  10         65.54         57.25         2.79 o                         
   0   9  10        432.75        432.84         7.81 o                         
   1   9  10        123.35        131.48         1.41 o                         
   2   9  10         74.92         73.83         1.11 o                         
   3   9  10          6.93          6.23         0.47 o                         
  -3  10  10         18.77         17.17         0.80 o                         
  -2  10  10        110.48         89.58         1.99 o                         
  -1  10  10         40.44         40.06         1.10 o                         
   0  10  10          0.15          0.78         0.30 o                         
   1  10  10         16.80         14.76         0.45 o                         
   2  10  10          0.48          0.22         0.24 o                         
   3  10  10         20.93         24.28         0.73 o                         
  -3  11  10          0.01         -0.19         0.19 o                         
  -2  11  10         12.43         12.10         0.50 o                         
  -1  11  10         33.21         36.78         0.99 o                         
   0  11  10          0.42          0.33         0.29 o                         
   1  11  10         99.68        104.36         1.40 o                         
   2  11  10         54.71         52.14         1.07 o                         
  -2  12  10          1.06          0.73         0.24 o                         
  -1  12  10          0.23          0.06         0.22 o                         
   0  12  10          0.33         -0.11         0.19 o                         
   1  12  10         29.19         28.11         0.82 o                         
  -1  13  10         54.89         47.42         3.03 o                         
   0  13  10         12.08         12.90         0.52 o                         
   1  13  10          4.84          4.14         0.37 o                         
  -5   1  11          0.34          0.32         0.20 o                         
  -4   1  11          8.62         11.39         0.48 o                         
  -3   1  11         28.79         32.83         1.12 o                         
  -2   1  11         83.17         84.13         1.40 o                         
  -1   1  11        729.43        714.41        16.19 o                         
   0   1  11         41.67         45.05         2.40 o                         
   1   1  11        206.79        191.53         5.36 o                         
   2   1  11        218.53        231.52         5.07 o                         
   3   1  11        557.48        529.76         7.22 o                         
   4   1  11          3.54          3.36         0.48 o                         
  -5   2  11         17.32         16.60         0.63 o                         
  -4   2  11         11.75         11.94         0.49 o                         
  -3   2  11         35.95         37.07         0.92 o                         
  -2   2  11        400.33        390.32         3.76 o                         
  -1   2  11        137.92        128.60         7.90 o                         
   0   2  11        926.64        941.30        20.89 o                         
   1   2  11        271.07        299.65         5.66 o                         
   2   2  11         50.52         50.97         1.07 o                         
   3   2  11         15.10         16.04         0.66 o                         
   4   2  11        118.69        116.24         3.65 o                         
  -5   3  11          9.67          8.84         0.65 o                         
  -4   3  11          0.15          0.24         0.22 o                         
  -3   3  11        657.62        635.69         7.35 o                         
  -2   3  11          1.41          0.51         0.32 o                         
  -1   3  11          9.58          8.08         1.28 o                         
   0   3  11        357.77        301.41         8.59 o                         
   1   3  11        242.29        237.80         6.33 o                         
   2   3  11        436.96        357.77         4.12 o                         
   3   3  11        293.09        268.07         4.22 o                         
   4   3  11          0.10         -0.01         0.17 o                         
  -4   4  11         16.42         13.07         0.48 o                         
  -3   4  11        188.11        188.92         2.77 o                         
  -2   4  11         31.18         31.27         0.79 o                         
  -1   4  11         11.07          9.31         1.23 o                         
   0   4  11        259.94        244.17        14.72 o                         
   1   4  11         98.49        100.56         1.64 o                         
   2   4  11          1.38          0.79         0.24 o                         
   3   4  11          0.69          0.39         0.23 o                         
   4   4  11         10.84          8.86         0.37 o                         
  -4   5  11          1.11          0.71         0.21 o                         
  -3   5  11        156.24        159.57         2.56 o                         
  -2   5  11         55.11         56.76         1.32 o                         
  -1   5  11        166.65        178.71         3.29 o                         
   0   5  11         79.42         92.25         1.29 o                         
   1   5  11        154.69        153.80         1.50 o                         
   2   5  11         85.47         75.54         1.20 o                         
   3   5  11        161.66        163.54         1.66 o                         
   4   5  11          0.52          0.71         0.24 o                         
  -4   6  11         48.37         49.53         1.12 o                         
  -3   6  11          0.40          1.08         0.29 o                         
  -2   6  11         55.94         57.25         1.35 o                         
  -1   6  11         70.95         71.22         1.61 o                         
   0   6  11        418.29        428.87         4.48 o                         
   1   6  11          8.20          7.50         0.33 o                         
   2   6  11        126.66        118.87         2.16 o                         
   3   6  11         39.53         38.93         0.89 o                         
   4   6  11         47.28         50.68         1.38 o                         
  -4   7  11          1.93          0.61         0.23 o                         
  -3   7  11         10.08         11.92         0.77 o                         
  -2   7  11          1.15          2.23         0.32 o                         
  -1   7  11        197.56        205.23         3.12 o                         
   0   7  11          1.12          1.85         0.31 o                         
   1   7  11          5.19          4.37         0.28 o                         
   2   7  11        168.97        158.29         4.24 o                         
   3   7  11          0.01          0.27         0.22 o                         
  -4   8  11          1.07          0.83         0.17 o                         
  -3   8  11         12.43         12.75         0.66 o                         
  -2   8  11         21.82         23.31         0.80 o                         
  -1   8  11         35.13         37.06         1.47 o                         
   0   8  11          3.91          4.41         0.29 o                         
   1   8  11         49.94         46.70         0.86 o                         
   2   8  11          1.90          0.77         0.22 o                         
   3   8  11         19.51         17.45         0.65 o                         
  -3   9  11         17.03         16.34         0.86 o                         
  -2   9  11         16.41         18.50         0.84 o                         
  -1   9  11          0.60          0.43         0.42 o                         
   0   9  11          0.76          0.95         0.37 o                         
   1   9  11         20.28         24.23         0.57 o                         
   2   9  11         43.80         50.30         0.87 o                         
   3   9  11         14.61         18.51         0.71 o                         
  -3  10  11          4.27          3.23         0.51 o                         
  -2  10  11          8.52          7.05         0.44 o                         
  -1  10  11         16.14         15.10         0.67 o                         
   0  10  11          7.83          6.19         0.54 o                         
   1  10  11          6.42          6.86         0.32 o                         
   2  10  11         42.92         41.68         0.88 o                         
  -3  11  11          0.87          1.17         0.32 o                         
  -2  11  11          6.24          5.78         0.41 o                         
  -1  11  11         17.25         15.30         0.60 o                         
   0  11  11          0.12          0.46         0.24 o                         
   1  11  11         27.11         28.89         0.63 o                         
   2  11  11          0.86          1.58         0.19 o                         
  -2  12  11          0.04         -0.02         0.12 o                         
  -1  12  11        160.18        154.42         1.85 o                         
   0  12  11          0.31          0.14         0.19 o                         
   1  12  11          0.06          0.34         0.65 o                         
  -1  13  11          0.23          0.54         0.21 o                         
   0  13  11         11.89         12.56         0.58 o                         
  -5   0  12          1.07          0.79         0.26 o                         
  -4   0  12          8.65          6.80         0.59 o                         
  -3   0  12         13.32          9.16         0.58 o                         
  -2   0  12          2.03          1.76         0.27 o                         
  -1   0  12        607.03        577.74        15.55 o                         
   0   0  12        142.20        122.22         5.86 o                         
   1   0  12        275.44        339.20        10.17 o                         
   2   0  12        701.32        650.50        11.55 o                         
   3   0  12        313.05        274.64         6.55 o                         
   4   0  12        137.49        141.29         3.75 o                         
  -5   1  12          0.62          0.85         0.26 o                         
  -4   1  12         15.99         12.86         0.55 o                         
  -3   1  12         84.52         88.70         1.36 o                         
  -2   1  12        156.98        148.88         1.94 o                         
  -1   1  12         85.25         90.05         3.95 o                         
   0   1  12        570.64        574.84        19.48 o                         
   1   1  12         36.78         40.95         2.40 o                         
   2   1  12        971.86        855.73        11.89 o                         
   3   1  12          0.79          0.23         0.44 o                         
   4   1  12          7.08          8.51         0.61 o                         
  -4   2  12          1.12          0.00         0.23 o                         
  -3   2  12          1.95          2.03         0.33 o                         
  -2   2  12         32.96         32.18         0.73 o                         
  -1   2  12          1.89          3.44         2.86 o                         
   0   2  12        635.54        700.96        11.37 o                         
   1   2  12          0.37          1.32         0.30 o                         
   2   2  12        138.76        125.15         1.79 o                         
   3   2  12         29.57         24.65         1.07 o                         
   4   2  12          2.49          3.62         0.35 o                         
  -4   3  12          3.72          4.65         0.36 o                         
  -3   3  12         96.28         98.24         1.90 o                         
  -2   3  12        242.73        238.57         2.52 o                         
  -1   3  12          5.79          5.15         1.05 o                         
   0   3  12        819.84        749.86        15.16 o                         
   1   3  12        598.21        577.62         8.84 o                         
   2   3  12          2.85          2.48         0.31 o                         
   3   3  12        140.34        136.21         2.19 o                         
   4   3  12          1.97          2.09         0.26 o                         
  -4   4  12         37.02         42.06         0.75 o                         
  -3   4  12         83.41         91.47         1.83 o                         
  -2   4  12         51.11         46.78         1.19 o                         
  -1   4  12          9.60         12.76         0.65 o                         
   0   4  12         61.57         67.73         1.46 o                         
   1   4  12          6.07          4.81         0.27 o                         
   2   4  12        182.65        183.99         3.86 o                         
   3   4  12        366.65        379.26         4.14 o                         
   4   4  12        131.08        139.38         1.51 o                         
  -4   5  12         12.23         10.70         0.47 o                         
  -3   5  12         53.47         55.43         2.08 o                         
  -2   5  12          4.68          4.13         0.45 o                         
  -1   5  12         69.47         68.57         1.48 o                         
   0   5  12        428.93        421.50         4.15 o                         
   1   5  12         51.80         48.26         0.78 o                         
   2   5  12         61.78         54.71         1.18 o                         
   3   5  12          3.14          2.91         0.25 o                         
   4   5  12          0.63          0.93         0.21 o                         
  -4   6  12         11.95         13.14         0.60 o                         
  -3   6  12         87.69         90.25         2.93 o                         
  -2   6  12          6.42          5.92         0.50 o                         
  -1   6  12          2.38          2.43         0.77 o                         
   0   6  12        793.51        748.34         4.87 o                         
   1   6  12         11.40          9.96         0.39 o                         
   2   6  12         48.04         43.15         1.15 o                         
   3   6  12          6.73          9.88         0.44 o                         
  -4   7  12          9.02          8.51         0.36 o                         
  -3   7  12         72.68         71.31         1.59 o                         
  -2   7  12          8.00          7.11         0.48 o                         
  -1   7  12        275.61        285.03         3.74 o                         
   0   7  12        448.51        439.59         3.46 o                         
   1   7  12         12.38         10.54         0.42 o                         
   2   7  12         18.32         11.96         0.58 o                         
   3   7  12        231.47        219.57         2.39 o                         
  -4   8  12         40.50         40.78         0.93 o                         
  -3   8  12         35.36         35.32         1.03 o                         
  -2   8  12         10.97         10.74         0.55 o                         
  -1   8  12         64.97         69.45         1.80 o                         
   0   8  12        212.11        217.21         3.34 o                         
   1   8  12          6.39          5.10         0.32 o                         
   2   8  12         96.03         89.07         1.34 o                         
   3   8  12         57.25         55.60         1.10 o                         
  -3   9  12          6.21          5.60         0.52 o                         
  -2   9  12         15.79         14.72         0.73 o                         
  -1   9  12         11.69         10.16         0.85 o                         
   0   9  12         28.26         31.19         0.82 o                         
   1   9  12          9.40         10.85         0.39 o                         
   2   9  12          0.12          0.20         0.18 o                         
   3   9  12          0.08         -0.11         0.20 o                         
  -3  10  12          0.21          0.62         0.24 o                         
  -2  10  12          2.93          3.36         0.39 o                         
  -1  10  12         49.75         52.03         1.30 o                         
   0  10  12          0.71          0.68         0.23 o                         
   1  10  12          2.51          2.65         0.22 o                         
   2  10  12         21.90         20.21         0.66 o                         
  -2  11  12          3.39          3.36         0.32 o                         
  -1  11  12         61.97         62.57         1.35 o                         
   0  11  12          0.26          0.22         0.29 o                         
   1  11  12         30.26         30.49         0.62 o                         
  -2  12  12          6.54          7.06         0.46 o                         
  -1  12  12         84.29         77.55         1.81 o                         
   0  12  12          1.63          1.20         0.22 o                         
   1  12  12          2.20          2.15         0.33 o                         
  -4   1  13          0.12          0.18         0.23 o                         
  -3   1  13          0.93          1.21         0.26 o                         
  -2   1  13         89.50         92.18         1.09 o                         
  -1   1  13          4.77          4.65         1.18 o                         
   0   1  13        126.05        102.31         3.23 o                         
   1   1  13        228.18        252.03         2.96 o                         
   2   1  13          3.76          7.34         0.48 o                         
   3   1  13          5.82          7.69         0.72 o                         
   4   1  13          0.77          1.25         0.31 o                         
  -4   2  13         18.25         19.65         0.74 o                         
  -3   2  13        608.02        607.48         5.54 o                         
  -2   2  13         64.30         57.85         1.36 o                         
  -1   2  13         56.60         65.57         1.30 o                         
   0   2  13        331.18        344.47         6.36 o                         
   1   2  13        203.84        194.41         2.19 o                         
   2   2  13         61.51         60.45         1.23 o                         
   3   2  13        287.36        295.50         3.17 o                         
   4   2  13         46.56         50.78         1.07 o                         
  -4   3  13          6.62          3.96         0.33 o                         
  -3   3  13         41.82         47.02         1.51 o                         
  -2   3  13          5.14          4.83         0.37 o                         
  -1   3  13         17.88         11.64         0.66 o                         
   0   3  13         48.95         42.11         1.01 o                         
   1   3  13        262.76        228.38         2.49 o                         
   2   3  13         88.53         99.89         1.62 o                         
   3   3  13         14.39         10.55         0.47 o                         
   4   3  13         12.69         13.13         0.49 o                         
  -4   4  13          9.71          7.62         0.37 o                         
  -3   4  13         23.36         25.28         0.95 o                         
  -2   4  13         22.35         19.39         0.79 o                         
  -1   4  13         77.22         81.11         1.90 o                         
   0   4  13         16.94         16.99         0.54 o                         
   1   4  13         24.19         21.49         0.51 o                         
   2   4  13         66.29         73.48         1.39 o                         
   3   4  13         23.87         20.33         0.62 o                         
   4   4  13          6.94          8.19         0.68 o                         
  -4   5  13          1.16          2.74         0.27 o                         
  -3   5  13          4.27          2.68         0.39 o                         
  -2   5  13         10.52          8.64         0.59 o                         
  -1   5  13        583.97        564.90         6.26 o                         
   0   5  13        462.16        451.79         4.67 o                         
   1   5  13        169.81        167.78         1.62 o                         
   2   5  13        150.64        142.05         2.23 o                         
   3   5  13         19.20         22.65         0.57 o                         
   4   5  13          4.25          4.10         0.44 o                         
  -4   6  13        196.77        192.51         2.84 o                         
  -3   6  13         22.37         25.18         1.05 o                         
  -2   6  13         10.83          8.93         0.63 o                         
  -1   6  13         79.35         74.60         1.47 o                         
   0   6  13         13.49         12.73         0.47 o                         
   1   6  13         12.42         16.66         0.51 o                         
   2   6  13         61.34         62.59         1.27 o                         
   3   6  13        102.61        107.73         2.18 o                         
  -4   7  13          2.03          1.46         0.18 o                         
  -3   7  13          7.93         10.23         0.60 o                         
  -2   7  13         17.05         17.77         0.85 o                         
  -1   7  13        315.49        347.46         5.61 o                         
   0   7  13        130.75        133.88         1.84 o                         
   1   7  13        245.31        257.54         2.27 o                         
   2   7  13         60.01         53.49         1.16 o                         
   3   7  13         17.24         16.83         0.52 o                         
  -3   8  13         31.22         29.91         0.90 o                         
  -2   8  13          0.10          0.32         0.38 o                         
  -1   8  13         16.43         14.17         0.84 o                         
   0   8  13        150.29        156.99         2.62 o                         
   1   8  13         47.88         44.10         0.76 o                         
   2   8  13          0.23          0.29         0.23 o                         
   3   8  13         19.02         16.43         0.63 o                         
  -3   9  13          6.45          7.70         0.53 o                         
  -2   9  13         20.00         22.75         1.14 o                         
  -1   9  13         30.81         32.95         1.21 o                         
   0   9  13        235.02        241.88         3.22 o                         
   1   9  13        106.22        109.66         1.21 o                         
   2   9  13         41.11         42.65         0.88 o                         
   3   9  13          6.06          5.48         0.45 o                         
  -3  10  13          5.12          5.56         0.56 o                         
  -2  10  13         14.90         12.36         0.59 o                         
  -1  10  13          3.97          5.10         0.47 o                         
   0  10  13         37.12         40.09         0.85 o                         
   1  10  13         14.05         15.52         0.44 o                         
   2  10  13         21.17         21.42         1.04 o                         
  -2  11  13         19.87         15.76         0.46 o                         
  -1  11  13        212.74        228.51         2.85 o                         
   0  11  13          7.77         10.16         0.47 o                         
   1  11  13         13.93         12.38         0.42 o                         
  -1  12  13          4.24          5.09         0.31 o                         
   0  12  13          6.53          6.04         0.43 o                         
  -4   0  14         49.84         54.76         2.08 o                         
  -3   0  14         99.83        106.31         2.39 o                         
  -2   0  14        135.41        134.42         3.32 o                         
  -1   0  14        906.47       1004.91        13.96 o                         
   0   0  14        259.35        278.46         8.64 o                         
   1   0  14        211.30        222.16         3.03 o                         
   2   0  14        499.02        591.34        10.87 o                         
   3   0  14        162.26        173.68         4.74 o                         
   4   0  14         32.18         32.80         1.37 o                         
  -4   1  14         31.35         28.63         0.88 o                         
  -3   1  14         36.88         37.00         0.87 o                         
  -2   1  14        121.68        126.86         1.73 o                         
  -1   1  14         60.85         77.54         1.58 o                         
   0   1  14        128.25        114.30         2.41 o                         
   1   1  14        219.57        232.09         2.23 o                         
   2   1  14        566.86        597.59         9.77 o                         
   3   1  14         43.21         48.17         2.00 o                         
   4   1  14          0.04         -0.11         0.17 o                         
  -4   2  14         17.38         14.68         0.62 o                         
  -3   2  14          6.11          9.53         0.99 o                         
  -2   2  14          0.12          0.09         0.20 o                         
  -1   2  14          2.95          3.61         0.29 o                         
   0   2  14         21.83         16.95         0.55 o                         
   1   2  14         53.90         56.04         0.90 o                         
   2   2  14        233.97        222.30         2.69 o                         
   3   2  14          0.07          0.06         0.23 o                         
   4   2  14          5.24          6.59         0.34 o                         
  -4   3  14          3.05          1.95         0.26 o                         
  -3   3  14         20.02         21.39         1.03 o                         
  -2   3  14          0.33          0.10         0.26 o                         
  -1   3  14         22.74         25.31         1.33 o                         
   0   3  14         70.20         70.70         1.15 o                         
   1   3  14        174.42        163.54         1.77 o                         
   2   3  14        334.15        329.44         4.43 o                         
   3   3  14          7.78          7.64         0.39 o                         
   4   3  14         41.68         45.77         1.06 o                         
  -4   4  14         37.51         35.47         0.83 o                         
  -3   4  14         19.72         19.15         0.83 o                         
  -2   4  14          3.28          3.11         0.42 o                         
  -1   4  14        155.31        146.71         3.17 o                         
   0   4  14          6.12          5.02         0.30 o                         
   1   4  14         90.21         84.92         1.25 o                         
   2   4  14          0.72          1.68         0.28 o                         
   3   4  14         38.06         39.87         0.82 o                         
  -4   5  14         58.31         48.52         1.04 o                         
  -3   5  14         10.33          7.71         0.72 o                         
  -2   5  14        117.25        110.63         2.13 o                         
  -1   5  14        162.26        159.68         2.88 o                         
   0   5  14         26.90         29.26         0.71 o                         
   1   5  14          9.97          7.92         0.43 o                         
   2   5  14        111.28        105.59         1.94 o                         
   3   5  14          3.27          2.94         0.29 o                         
  -4   6  14         18.06         15.07         0.54 o                         
  -3   6  14          0.39          0.58         0.29 o                         
  -2   6  14          0.16          0.55         0.40 o                         
  -1   6  14         39.22         32.43         1.62 o                         
   0   6  14         18.36         21.17         0.65 o                         
   1   6  14         47.32         40.44         0.78 o                         
   2   6  14        130.93        127.90         2.14 o                         
   3   6  14          2.46          2.31         0.25 o                         
  -4   7  14         15.45         15.30         0.63 o                         
  -3   7  14          5.96          5.68         0.44 o                         
  -2   7  14         27.36         25.18         0.80 o                         
  -1   7  14         53.90         55.99         1.49 o                         
   0   7  14          6.71          5.74         0.40 o                         
   1   7  14         54.13         58.67         0.95 o                         
   2   7  14         41.08         46.07         1.03 o                         
   3   7  14         25.13         24.62         0.85 o                         
  -3   8  14          3.04          1.10         0.23 o                         
  -2   8  14          8.85         12.17         0.87 o                         
  -1   8  14         26.38         23.51         1.28 o                         
   0   8  14         35.66         38.28         0.82 o                         
   1   8  14          9.17          6.29         0.31 o                         
   2   8  14         45.62         41.87         0.91 o                         
   3   8  14         64.86         72.58         1.86 o                         
  -3   9  14          0.19         -0.06         0.15 o                         
  -2   9  14         12.93         13.55         0.85 o                         
  -1   9  14          0.63          0.54         0.23 o                         
   0   9  14          9.07          8.19         0.39 o                         
   1   9  14         66.47         69.03         0.96 o                         
   2   9  14         44.99         43.81         1.20 o                         
  -2  10  14         40.31         41.37         0.82 o                         
  -1  10  14         51.84         56.71         1.30 o                         
   0  10  14          4.76          6.40         0.36 o                         
   1  10  14          3.36          2.62         0.22 o                         
   2  10  14          2.69          3.33         0.43 o                         
  -2  11  14          5.20          5.94         0.35 o                         
  -1  11  14          6.47          4.19         0.45 o                         
   0  11  14          4.58          5.70         0.48 o                         
   1  11  14         37.57         36.91         3.25 o                         
  -1  12  14          0.07          0.28         0.20 o                         
   0  12  14          0.13          0.05         0.14 o                         
  -4   1  15          0.05         -0.07         0.28 o                         
  -3   1  15         15.27         13.30         0.67 o                         
  -2   1  15          6.04          6.13         0.36 o                         
  -1   1  15        441.32        441.18         3.82 o                         
   0   1  15         86.86         82.63         1.57 o                         
   1   1  15        330.71        337.29         4.15 o                         
   2   1  15        118.07        105.70         2.55 o                         
   3   1  15          7.22          6.80         0.52 o                         
   4   1  15          3.94          3.89         0.25 o                         
  -4   2  15          0.36          0.89         0.58 o                         
  -3   2  15         12.18         12.36         0.76 o                         
  -2   2  15        109.03        117.81         1.73 o                         
  -1   2  15         10.90         13.25         0.52 o                         
   0   2  15         47.42         49.04         1.34 o                         
   1   2  15         14.48         15.57         0.47 o                         
   2   2  15        520.27        536.71         5.22 o                         
   3   2  15        106.96        117.23         2.90 o                         
   4   2  15        104.35        108.08         2.52 o                         
  -4   3  15         12.37          9.86         0.52 o                         
  -3   3  15         10.13         10.28         0.52 o                         
  -2   3  15         44.98         46.58         1.07 o                         
  -1   3  15        286.89        307.38         3.22 o                         
   0   3  15         22.96         24.70         0.71 o                         
   1   3  15        434.97        402.88         4.80 o                         
   2   3  15         59.56         68.49         1.32 o                         
   3   3  15          1.38          1.87         0.22 o                         
  -4   4  15         21.34         18.79         0.63 o                         
  -3   4  15          2.27          2.15         0.29 o                         
  -2   4  15          9.20          8.97         0.50 o                         
  -1   4  15        162.93        164.04         4.10 o                         
   0   4  15          0.27          0.22         0.21 o                         
   1   4  15         95.65        100.84         1.46 o                         
   2   4  15          1.37          2.83         0.31 o                         
   3   4  15          0.16          0.04         0.16 o                         
  -4   5  15        146.40        142.22         3.18 o                         
  -3   5  15          1.13          0.23         0.28 o                         
  -2   5  15         68.79         70.60         2.11 o                         
  -1   5  15        167.98        175.00         5.51 o                         
   0   5  15          2.26          2.04         0.28 o                         
   1   5  15          3.61          4.25         0.29 o                         
   2   5  15        171.64        172.05         3.01 o                         
   3   5  15          0.78          1.78         0.23 o                         
  -4   6  15          1.60          2.16         0.25 o                         
  -3   6  15          0.20          0.18         0.22 o                         
  -2   6  15         14.34         15.05         0.67 o                         
  -1   6  15        587.65        613.22         8.08 o                         
   0   6  15          4.50          3.56         0.35 o                         
   1   6  15        240.96        259.54         2.24 o                         
   2   6  15        157.52        160.77         2.98 o                         
   3   6  15         36.70         39.91         0.88 o                         
  -3   7  15          2.33          2.82         0.27 o                         
  -2   7  15          8.36          9.91         0.84 o                         
  -1   7  15         11.45         12.18         1.01 o                         
   0   7  15         49.97         52.13         1.09 o                         
   1   7  15         24.38         24.43         0.64 o                         
   2   7  15          0.60          0.39         0.23 o                         
   3   7  15          8.84          7.78         0.43 o                         
  -3   8  15          6.59          4.91         0.28 o                         
  -2   8  15         55.35         53.36         1.68 o                         
  -1   8  15         22.37         20.32         0.87 o                         
   0   8  15         52.16         49.93         0.92 o                         
   1   8  15         12.19         11.02         0.39 o                         
   2   8  15         23.12         23.40         0.74 o                         
  -3   9  15          0.71          0.67         0.17 o                         
  -2   9  15          3.97          3.60         0.37 o                         
  -1   9  15          6.43          5.65         0.38 o                         
   0   9  15         46.29         53.58         0.90 o                         
   1   9  15          2.76          4.05         0.27 o                         
   2   9  15          7.47          5.30         0.40 o                         
  -2  10  15          7.09          6.67         0.32 o                         
  -1  10  15          6.09          6.56         0.85 o                         
   0  10  15          4.12          4.34         0.39 o                         
   1  10  15         18.29         17.02         0.65 o                         
  -1  11  15          0.81          1.83         0.29 o                         
   0  11  15          2.28          1.97         0.39 o                         
  -4   0  16        135.70        145.79         3.46 o                         
  -3   0  16          4.01          2.04         0.58 o                         
  -2   0  16         52.63         53.11         2.36 o                         
  -1   0  16        379.48        390.68         5.03 o                         
   0   0  16          4.95          3.87         0.46 o                         
   1   0  16        373.23        342.56         4.67 o                         
   2   0  16        114.45        119.45         3.74 o                         
   3   0  16         37.94         42.73         2.43 o                         
  -4   1  16         20.44         21.41         0.84 o                         
  -3   1  16          1.12          0.94         0.37 o                         
  -2   1  16         53.11         56.11         1.16 o                         
  -1   1  16          6.46          7.27         0.42 o                         
   0   1  16         26.11         27.76         0.88 o                         
   1   1  16        120.61        115.89         1.63 o                         
   2   1  16         48.05         47.73         1.29 o                         
   3   1  16          6.33          7.64         0.49 o                         
  -4   2  16          0.71          0.98         0.30 o                         
  -3   2  16         15.66         16.99         0.89 o                         
  -2   2  16          3.28          2.32         0.30 o                         
  -1   2  16          2.28          1.72         0.32 o                         
   0   2  16         50.66         43.74         1.29 o                         
   1   2  16        288.39        303.86         3.65 o                         
   2   2  16         88.49         87.87         2.12 o                         
   3   2  16          7.25         13.16         0.69 o                         
  -4   3  16          0.82          0.16         0.41 o                         
  -3   3  16          1.67          2.02         0.37 o                         
  -2   3  16          0.15          0.86         0.38 o                         
  -1   3  16        325.47        290.66         3.70 o                         
   0   3  16        419.19        415.87         3.91 o                         
   1   3  16          8.46          5.83         0.34 o                         
   2   3  16         34.93         36.59         0.92 o                         
   3   3  16         19.70         17.60         0.56 o                         
  -4   4  16         47.37         44.96         0.91 o                         
  -3   4  16          0.45          0.67         0.28 o                         
  -2   4  16        112.62        116.14         1.80 o                         
  -1   4  16         99.93        109.86         1.75 o                         
   0   4  16         30.05         33.60         1.06 o                         
   1   4  16          6.97          8.24         0.47 o                         
   2   4  16        180.44        173.78         2.44 o                         
   3   4  16        125.50        127.27         1.33 o                         
  -4   5  16          8.73          7.12         0.62 o                         
  -3   5  16         23.51         20.78         0.77 o                         
  -2   5  16         40.42         46.41         1.06 o                         
  -1   5  16          7.62          8.20         0.58 o                         
   0   5  16        107.36        113.30         1.62 o                         
   1   5  16         35.28         32.63         0.87 o                         
   2   5  16         11.17          9.82         0.53 o                         
   3   5  16         18.28         17.47         0.56 o                         
  -3   6  16          0.84          0.80         0.25 o                         
  -2   6  16          7.91          6.09         0.40 o                         
  -1   6  16        160.30        165.34         3.03 o                         
   0   6  16         34.09         32.31         0.94 o                         
   1   6  16         31.30         28.79         0.82 o                         
   2   6  16          6.40          4.09         0.86 o                         
   3   6  16          5.62          4.94         0.38 o                         
  -3   7  16          1.74          1.35         0.20 o                         
  -2   7  16         94.50         89.48         1.64 o                         
  -1   7  16        179.51        195.55         2.96 o                         
   0   7  16         18.25         17.57         0.60 o                         
   1   7  16         28.74         35.30         0.81 o                         
   2   7  16         61.64         57.02         1.20 o                         
  -3   8  16          5.06          6.32         0.30 o                         
  -2   8  16          5.48          6.52         0.44 o                         
  -1   8  16          2.17          3.02         0.60 o                         
   0   8  16          3.57          4.22         0.33 o                         
   1   8  16          0.27          0.07         0.20 o                         
   2   8  16         66.63         64.81         1.18 o                         
  -2   9  16         32.07         34.23         0.73 o                         
  -1   9  16         11.12         10.89         0.47 o                         
   0   9  16         84.57         91.37         1.77 o                         
   1   9  16         67.89         71.31         1.26 o                         
   2   9  16          0.32          0.04         0.21 o                         
  -2  10  16          1.01          0.88         0.18 o                         
  -1  10  16          0.92          0.83         0.25 o                         
   0  10  16         21.84         24.23         0.62 o                         
   1  10  16          3.93          3.15         0.41 o                         
  -1  11  16         24.03         28.36         0.79 o                         
   0  11  16         36.47         39.35         1.62 o                         
  -4   1  17          6.84          5.59         0.43 o                         
  -3   1  17          0.49          0.13         0.34 o                         
  -2   1  17          6.40          5.22         0.45 o                         
  -1   1  17          9.63          8.76         0.48 o                         
   0   1  17         68.76         61.21         1.35 o                         
   1   1  17        122.89        119.76         1.47 o                         
   2   1  17          9.88         11.00         0.77 o                         
   3   1  17         28.27         28.83         0.98 o                         
  -4   2  17         27.69         28.16         0.89 o                         
  -3   2  17         12.75         15.74         0.83 o                         
  -2   2  17         63.75         71.87         1.58 o                         
  -1   2  17         16.34         17.67         0.81 o                         
   0   2  17         80.03         76.89         1.65 o                         
   1   2  17        203.87        189.17         2.16 o                         
   2   2  17         48.29         56.06         1.35 o                         
   3   2  17         42.85         40.55         0.96 o                         
  -4   3  17          5.24          5.09         0.31 o                         
  -3   3  17         50.13         52.32         1.49 o                         
  -2   3  17         43.45         41.52         1.15 o                         
  -1   3  17         46.71         47.35         1.35 o                         
   0   3  17         57.40         55.24         1.11 o                         
   1   3  17         58.46         60.37         1.11 o                         
   2   3  17         40.84         37.85         0.89 o                         
   3   3  17          2.38          2.48         0.30 o                         
  -4   4  17         10.37         10.86         0.48 o                         
  -3   4  17          0.01         -0.08         0.28 o                         
  -2   4  17          1.56          0.88         0.25 o                         
  -1   4  17         27.31         32.55         0.88 o                         
   0   4  17        216.45        214.75         4.08 o                         
   1   4  17        175.73        175.53         2.09 o                         
   2   4  17          0.00          0.27         0.20 o                         
   3   4  17         15.43         14.22         0.42 o                         
  -3   5  17          0.31          0.47         0.34 o                         
  -2   5  17        152.54        161.16         2.45 o                         
  -1   5  17         21.32         21.16         0.65 o                         
   0   5  17         93.59         97.36         1.34 o                         
   1   5  17        226.36        252.38         3.24 o                         
   2   5  17          4.04          4.49         0.36 o                         
   3   5  17         16.65         18.55         0.98 o                         
  -3   6  17          0.26          0.79         0.25 o                         
  -2   6  17          1.62          1.88         0.21 o                         
  -1   6  17          0.19          0.30         0.26 o                         
   0   6  17         75.07         80.90         1.49 o                         
   1   6  17         20.03         17.50         0.63 o                         
   2   6  17         18.85         21.59         0.72 o                         
  -3   7  17          0.55          0.28         0.25 o                         
  -2   7  17         71.57         65.46         1.37 o                         
  -1   7  17         16.41         18.33         0.66 o                         
   0   7  17         25.83         27.79         0.73 o                         
   1   7  17         10.87         13.57         0.53 o                         
   2   7  17          4.56          4.90         0.35 o                         
  -3   8  17          7.50          6.41         0.54 o                         
  -2   8  17         30.95         28.94         0.80 o                         
  -1   8  17          7.31          7.35         0.49 o                         
   0   8  17          7.64          6.91         0.37 o                         
   1   8  17         42.75         38.04         1.50 o                         
   2   8  17          3.00          4.20         0.28 o                         
  -2   9  17          0.06          0.04         0.16 o                         
  -1   9  17         28.92         30.00         0.71 o                         
   0   9  17         59.38         64.76         0.96 o                         
   1   9  17         33.95         33.03         0.95 o                         
  -1  10  17          3.27          3.54         0.29 o                         
   0  10  17         22.87         22.72         0.62 o                         
  -4   0  18          0.14          0.43         0.31 o                         
  -3   0  18          6.67          8.31         0.87 o                         
  -2   0  18        113.53        110.53         2.41 o                         
  -1   0  18         25.13         23.99         1.78 o                         
   0   0  18          5.29          6.70         0.68 o                         
   1   0  18        265.55        285.43         8.39 o                         
   2   0  18         29.02         34.65         1.80 o                         
   3   0  18         41.33         38.74         1.53 o                         
  -4   1  18          0.55          0.79         0.24 o                         
  -3   1  18          8.12          8.99         0.64 o                         
  -2   1  18         64.65         62.57         1.78 o                         
  -1   1  18         39.47         41.66         1.23 o                         
   0   1  18         58.86         60.79         1.53 o                         
   1   1  18        340.99        332.93         4.84 o                         
   2   1  18          5.62          5.07         0.42 o                         
   3   1  18          0.01          0.05         0.17 o                         
  -4   2  18          0.00          0.06         0.19 o                         
  -3   2  18          3.14          3.93         0.49 o                         
  -2   2  18          2.71          3.13         0.39 o                         
  -1   2  18         32.74         29.88         1.06 o                         
   0   2  18         23.15         22.28         0.80 o                         
   1   2  18         63.89         75.13         1.24 o                         
   2   2  18          3.90          2.65         0.35 o                         
   3   2  18         18.82         20.43         0.60 o                         
  -4   3  18          0.51          0.62         0.29 o                         
  -3   3  18          0.70          1.39         0.37 o                         
  -2   3  18         68.20         64.51         1.22 o                         
  -1   3  18          1.57          1.20         0.43 o                         
   0   3  18        123.85        122.83         2.20 o                         
   1   3  18         21.39         15.84         0.60 o                         
   2   3  18          6.75          7.60         0.39 o                         
   3   3  18         21.55         23.73         0.75 o                         
  -3   4  18          4.61          4.75         0.45 o                         
  -2   4  18         72.32         86.27         2.18 o                         
  -1   4  18          0.26          0.24         0.35 o                         
   0   4  18         46.64         42.23         0.85 o                         
   1   4  18        109.06        117.31         1.68 o                         
   2   4  18          6.88          7.11         0.36 o                         
   3   4  18        183.59        197.56         3.83 o                         
  -3   5  18          9.96         10.55         0.47 o                         
  -2   5  18          9.43         12.45         0.68 o                         
  -1   5  18          6.05          7.81         0.41 o                         
   0   5  18         27.10         27.10         0.67 o                         
   1   5  18        219.19        227.79         2.92 o                         
   2   5  18          7.71          7.64         0.41 o                         
  -3   6  18          9.20          7.88         0.37 o                         
  -2   6  18          2.40          2.05         0.24 o                         
  -1   6  18          0.66          0.35         0.24 o                         
   0   6  18          7.35          6.64         0.40 o                         
   1   6  18         21.49         21.49         0.76 o                         
   2   6  18          0.01         -0.18         0.18 o                         
  -3   7  18          2.96          1.74         0.40 o                         
  -2   7  18          0.80          1.05         0.24 o                         
  -1   7  18          0.60          0.36         0.23 o                         
   0   7  18         30.27         36.80         0.80 o                         
   1   7  18          0.51          0.68         0.29 o                         
   2   7  18         22.46         18.60         0.56 o                         
  -2   8  18          5.09          4.77         0.32 o                         
  -1   8  18          2.90          2.57         0.26 o                         
   0   8  18          2.07          2.08         0.23 o                         
   1   8  18         54.57         59.27         1.37 o                         
  -2   9  18          0.69          0.54         0.39 o                         
  -1   9  18         15.96         17.35         0.49 o                         
   0   9  18          2.74          3.35         0.20 o                         
   1   9  18         18.14         19.27         0.64 o                         
  -1  10  18          9.56          8.76         0.36 o                         
   0  10  18          1.07          0.95         0.25 o                         
  -3   1  19         15.18         16.29         0.80 o                         
  -2   1  19         58.63         65.08         1.42 o                         
  -1   1  19         16.98         19.46         0.83 o                         
   0   1  19         55.55         55.24         1.25 o                         
   1   1  19         28.32         27.86         1.00 o                         
   2   1  19         37.11         34.99         1.19 o                         
   3   1  19          3.67          3.14         0.28 o                         
  -3   2  19         62.62         65.51         2.11 o                         
  -2   2  19        133.10        126.99         1.80 o                         
  -1   2  19          0.04          0.25         0.32 o                         
   0   2  19         98.34         93.90         1.94 o                         
   1   2  19        122.31        126.94         1.77 o                         
   2   2  19        132.43        131.68         1.95 o                         
   3   2  19         74.86         76.77         1.90 o                         
  -3   3  19          7.80          8.48         0.56 o                         
  -2   3  19          0.24          0.19         0.21 o                         
  -1   3  19         48.27         50.86         1.37 o                         
   0   3  19        181.48        178.54         3.18 o                         
   1   3  19         62.17         62.13         1.20 o                         
   2   3  19          5.10          4.56         0.35 o                         
  -3   4  19         13.50         12.94         0.72 o                         
  -2   4  19         67.91         66.72         1.37 o                         
  -1   4  19         58.94         54.48         1.20 o                         
   0   4  19         83.36         85.18         1.31 o                         
   1   4  19          3.36          3.03         0.28 o                         
   2   4  19          0.25          0.21         0.14 o                         
  -3   5  19          0.08         -0.02         0.15 o                         
  -2   5  19         77.39         82.48         2.92 o                         
  -1   5  19         58.80         62.47         1.06 o                         
   0   5  19          0.93          0.85         0.20 o                         
   1   5  19          4.03          2.13         0.24 o                         
   2   5  19          7.66          6.14         0.33 o                         
  -3   6  19          0.29          0.36         0.34 o                         
  -2   6  19          9.46          8.91         0.49 o                         
  -1   6  19          5.72          5.46         0.37 o                         
   0   6  19         12.63         14.47         0.55 o                         
   1   6  19         65.07         60.32         1.49 o                         
   2   6  19         44.97         51.29         0.94 o                         
  -2   7  19         37.78         36.98         0.82 o                         
  -1   7  19         24.64         27.83         0.71 o                         
   0   7  19         33.65         36.05         0.74 o                         
   1   7  19          0.02         -0.16         0.23 o                         
   2   7  19         20.78         17.73         0.85 o                         
  -2   8  19          0.27          0.06         0.17 o                         
  -1   8  19         22.88         23.71         0.59 o                         
   0   8  19         19.88         19.67         0.56 o                         
   1   8  19          0.74          1.02         0.28 o                         
  -1   9  19         37.77         39.93         0.72 o                         
   0   9  19          2.15          1.78         0.18 o                         
  -3   0  20          5.17          5.40         0.67 o                         
  -2   0  20          0.88          0.77         0.46 o                         
  -1   0  20         23.75         23.83         1.43 o                         
   0   0  20         62.49         65.89         1.89 o                         
   1   0  20          9.09          8.15         0.65 o                         
   2   0  20          4.28          2.47         0.50 o                         
  -3   1  20          2.98          2.47         0.32 o                         
  -2   1  20         45.72         40.06         1.31 o                         
  -1   1  20          7.04          7.30         0.46 o                         
   0   1  20          1.39          1.46         0.28 o                         
   1   1  20          2.74          2.37         0.36 o                         
   2   1  20          1.90          2.16         0.34 o                         
  -3   2  20          1.95          1.68         0.31 o                         
  -2   2  20          0.09         -0.06         0.20 o                         
  -1   2  20          9.68         10.52         0.62 o                         
   0   2  20          1.37          1.05         0.25 o                         
   1   2  20          7.04          5.48         0.35 o                         
   2   2  20          9.45          9.90         0.45 o                         
  -3   3  20          9.89         10.47         0.57 o                         
  -2   3  20          4.85          5.92         0.36 o                         
  -1   3  20        113.47        122.12         2.14 o                         
   0   3  20         25.65         27.07         1.03 o                         
   1   3  20          6.72          5.99         0.35 o                         
   2   3  20         16.53         14.67         0.52 o                         
  -3   4  20          6.39          7.35         0.35 o                         
  -2   4  20         34.80         31.84         0.94 o                         
  -1   4  20         64.55         67.21         1.87 o                         
   0   4  20         61.71         65.22         0.97 o                         
   1   4  20          4.86          7.03         0.34 o                         
   2   4  20         75.07         68.62         1.38 o                         
  -3   5  20          1.31          1.67         0.41 o                         
  -2   5  20         40.14         38.20         0.98 o                         
  -1   5  20         26.83         25.52         0.99 o                         
   0   5  20          4.14          3.71         0.28 o                         
   1   5  20         18.35         18.27         0.79 o                         
   2   5  20         16.08         14.02         0.67 o                         
  -2   6  20          0.33          0.25         0.32 o                         
  -1   6  20         30.08         30.34         0.65 o                         
   0   6  20         14.49         15.44         0.52 o                         
   1   6  20          8.51          9.83         0.70 o                         
  -2   7  20          8.52          8.58         0.70 o                         
  -1   7  20         32.65         31.64         0.61 o                         
   0   7  20         71.88         73.98         1.14 o                         
   1   7  20         15.98         16.61         0.63 o                         
  -1   8  20         22.96         24.55         0.90 o                         
   0   8  20          8.07          8.17         0.36 o                         
  -3   1  21          2.02          1.97         0.24 o                         
  -2   1  21          0.98          0.21         0.21 o                         
  -1   1  21          4.28          3.49         0.54 o                         
   0   1  21        122.63        125.28         1.98 o                         
   1   1  21         23.40         21.57         0.74 o                         
   2   1  21          2.55          2.51         0.30 o                         
  -3   2  21         42.98         42.62         1.07 o                         
  -2   2  21         21.96         21.65         0.70 o                         
  -1   2  21         33.07         32.10         0.87 o                         
   0   2  21          0.37          0.79         0.26 o                         
   1   2  21          3.95          5.58         0.40 o                         
   2   2  21         69.58         66.19         1.34 o                         
  -3   3  21          3.70          3.25         0.31 o                         
  -2   3  21         10.20          9.94         0.50 o                         
  -1   3  21          1.05          1.43         0.25 o                         
   0   3  21        214.22        219.33         2.55 o                         
   1   3  21         19.31         16.64         0.54 o                         
   2   3  21          0.02         -0.15         0.16 o                         
  -3   4  21         22.95         21.82         1.07 o                         
  -2   4  21          0.98          0.82         0.23 o                         
  -1   4  21         29.19         30.03         0.71 o                         
   0   4  21        105.83        106.44         2.80 o                         
   1   4  21          0.21          0.88         0.17 o                         
   2   4  21         12.72         12.75         0.77 o                         
  -2   5  21          0.97          0.78         0.21 o                         
  -1   5  21         56.67         58.68         1.46 o                         
   0   5  21          1.53          2.26         0.30 o                         
   1   5  21         28.23         22.49         0.72 o                         
  -2   6  21         10.70         10.34         0.43 o                         
  -1   6  21          0.08          0.20         0.15 o                         
   0   6  21         48.71         52.13         1.05 o                         
   1   6  21         18.30         22.81         1.02 o                         
  -1   7  21          0.08         -0.03         0.17 o                         
   0   7  21         11.51         11.11         0.42 o                         
  -2   0  22          0.12         -0.03         0.25 o                         
  -1   0  22         26.03         24.74         1.51 o                         
   0   0  22        128.87        125.92         4.75 o                         
   1   0  22         78.06         82.97         2.47 o                         
   2   0  22          2.59          2.67         0.35 o                         
  -2   1  22         25.07         25.97         0.64 o                         
  -1   1  22         25.01         29.27         0.93 o                         
   0   1  22          0.02          0.40         0.22 o                         
   1   1  22         22.72         22.91         0.69 o                         
   2   1  22          1.00          0.50         0.18 o                         
  -2   2  22          5.67          6.12         0.39 o                         
  -1   2  22          2.77          2.57         0.29 o                         
   0   2  22          7.07          7.56         0.39 o                         
   1   2  22         11.27         11.13         0.48 o                         
  -2   3  22         11.19         11.79         0.51 o                         
  -1   3  22         20.67         22.84         0.67 o                         
   0   3  22          6.16          8.12         0.36 o                         
   1   3  22         12.44         10.08         0.57 o                         
  -2   4  22          0.10          0.42         0.19 o                         
  -1   4  22          9.79          9.77         0.38 o                         
   0   4  22         39.92         44.80         0.86 o                         
   1   4  22         30.24         32.54         0.99 o                         
  -2   5  22          4.56          4.79         0.64 o                         
  -1   5  22         16.12         14.61         0.51 o                         
   0   5  22          3.30          3.23         0.23 o                         
   1   5  22          6.86          5.88         0.54 o                         
  -1   6  22         11.73         10.46         0.40 o                         
   0   6  22         10.44          9.56         0.39 o                         
  -2   1  23         10.78         10.30         0.44 o                         
  -1   1  23          5.15          5.10         0.34 o                         
   0   1  23          0.32          0.06         0.19 o                         
   1   1  23          0.31          0.24         0.19 o                         
  -2   2  23         13.39         12.68         0.40 o                         
  -1   2  23         23.12         22.98         0.73 o                         
   0   2  23         12.56         10.90         0.58 o                         
   1   2  23         44.39         43.13         0.83 o                         
  -2   3  23          1.59          1.73         0.28 o                         
  -1   3  23          1.36          2.42         0.22 o                         
   0   3  23         30.32         24.00         0.61 o                         
   1   3  23          2.60          1.74         0.56 o                         
  -1   4  23         34.07         30.06         0.84 o                         
   0   4  23          0.70         -0.01         0.15 o                         
  -1   5  23          0.06          0.06         0.14 o                         
   0   5  23          4.52          5.40         0.34 o                         
  -1   0  24          5.10          3.63         0.36 o                         
   0   0  24          1.05          0.17         0.29 o                         
  -1   1  24         11.06         11.14         0.58 o                         
   0   1  24          2.28          2.24         0.24 o                         
  -1   2  24          2.30          2.88         0.32 o                         
   0   2  24          0.06         -0.01         0.14 o                         
  -1   3  24         11.35         10.85         0.51 o                         
   0   3  24         11.32         10.65         0.56 o                         
                                                                                
