# Supplementary material for: Synthesis and crystal structures of (E)-N′-(4-chloro-3-nitro­benzyl­idene)acetohydrazide and (E)-2-(4-chloro­benzyl­idene)-1-(quinolin-8-yl)hydrazine
Source: Acta Crystallogr E Crystallogr Commun. 2023 Jul 28;79(Pt 8):762–6. doi: 10.1107/S2056989023006412 (PMC10439415; doi:10.1107/S2056989023006412)
Supplement: Supplementary file 4 [file e-79-00762-VIIsup3.hkl]

data_VII                                                                        
_shelx_title ' bmk2261c in Pn'                                                  
_shelx_refln_list_code          4                                               
_shelx_F_calc_maximum      168.63                                               
_exptl_crystal_F_000       584.00                                               
_reflns_d_resolution_high  0.8072                                               
                                                                                
loop_                                                                           
 _space_group_symop_operation_xyz                                               
 'x, y, z'                                                                      
 'x+1/2, -y, z+1/2'                                                             
                                                                                
_cell_length_a     7.7968                                                       
_cell_length_b    12.0926                                                       
_cell_length_c    14.8738                                                       
_cell_angle_alpha  90.000                                                       
_cell_angle_beta  100.601                                                       
_cell_angle_gamma  90.000                                                       
                                                                                
_shelx_F_squared_multiplier     1.000                                           
                                                                                
loop_                                                                           
 _refln_index_h                                                                 
 _refln_index_k                                                                 
 _refln_index_l                                                                 
 _refln_F_squared_calc                                                          
 _refln_F_squared_meas                                                          
 _refln_F_squared_sigma                                                         
 _refln_observed_status                                                         
   2   1 -18         10.41         10.16         1.15 o                         
   2   2 -18         18.07         18.72         1.46 o                         
   3   2 -18          1.98          0.96         0.47 o                         
   2   3 -18         27.31         26.24         1.68 o                         
   0   1 -17          2.64         -0.42         0.50 o                         
   0   2 -17          0.97          1.47         0.64 o                         
   1   2 -17         10.50          9.43         1.33 o                         
   0   3 -17          0.06         -0.33         0.33 o                         
   1   3 -17          7.72          8.61         0.80 o                         
   2   3 -17         46.38         50.28         1.74 o                         
   3   3 -17          0.06          0.02         0.38 o                         
   4   3 -17         20.84         17.61         1.49 o                         
   0   4 -17          0.56         -0.30         0.30 o                         
   1   4 -17          6.80          7.20         0.71 o                         
   2   4 -17          3.65          3.76         0.58 o                         
   3   4 -17          0.37          0.12         0.32 o                         
   1   5 -17          2.14          1.85         0.46 o                         
   2   5 -17          7.59          7.60         0.68 o                         
   3   5 -17          1.39          1.00         0.29 o                         
   0   1 -16          1.72          2.19         0.89 o                         
  -1   2 -16          6.01          6.42         1.59 o                         
   0   2 -16          1.11          0.77         0.44 o                         
   1   2 -16         16.05         15.52         1.48 o                         
  -2   3 -16         10.75          9.62         0.97 o                         
  -1   3 -16          3.44          3.44         0.60 o                         
   0   3 -16          0.61          0.35         0.46 o                         
   1   3 -16         25.09         26.17         1.50 o                         
  -2   4 -16          7.01          4.59         0.68 o                         
  -1   4 -16          4.86          4.94         0.67 o                         
   0   4 -16          1.58          1.24         0.53 o                         
   1   4 -16          2.55          2.01         0.59 o                         
   2   4 -16         44.87         50.20         3.12 o                         
   4   4 -16         10.09         10.01         1.29 o                         
  -1   5 -16          1.31          1.51         0.43 o                         
   0   5 -16          0.27          0.79         0.49 o                         
   1   5 -16          7.92          8.24         0.87 o                         
   2   5 -16         11.40          9.96         1.49 o                         
   3   5 -16         16.69         15.21         1.06 o                         
   4   5 -16         18.31         18.83         1.49 o                         
  -1   6 -16          1.51          0.91         0.31 o                         
   0   6 -16         14.75         14.16         0.98 o                         
   1   6 -16          3.76          2.75         0.56 o                         
   2   6 -16          8.42          7.04         1.06 o                         
   3   6 -16         13.33         12.29         0.87 o                         
   0   7 -16          2.59          2.38         0.42 o                         
   1   7 -16          2.00          1.90         0.44 o                         
   2   7 -16         11.18         10.09         0.74 o                         
   3   7 -16         23.93         21.42         1.26 o                         
  -2   1 -15         32.38         33.53         2.08 o                         
  -1   1 -15         14.31         14.70         1.15 o                         
   0   1 -15          9.44          9.88         1.30 o                         
  -3   2 -15          8.07          5.63         0.84 o                         
  -2   2 -15          0.14          0.55         0.71 o                         
  -1   2 -15         29.26         29.66         1.63 o                         
   0   2 -15          1.61          1.61         0.70 o                         
  -3   3 -15          0.51          1.66         0.62 o                         
  -2   3 -15         44.54         41.91         2.49 o                         
  -1   3 -15         18.43         17.76         1.56 o                         
   0   3 -15          3.66          4.44         0.80 o                         
  -3   4 -15          5.38          5.05         0.80 o                         
  -2   4 -15          5.72          5.43         0.58 o                         
  -1   4 -15          0.74          1.06         0.56 o                         
   0   4 -15          1.88          1.25         0.56 o                         
   1   4 -15          6.34          6.98         1.57 o                         
  -3   5 -15          6.89          5.43         0.90 o                         
  -2   5 -15          6.82          4.90         0.63 o                         
  -1   5 -15         17.14         14.85         1.18 o                         
   0   5 -15          0.73          0.19         0.51 o                         
   1   5 -15         40.86         42.04         3.09 o                         
   2   5 -15         76.83         76.81         4.19 o                         
   3   5 -15          4.61          2.82         0.97 o                         
   4   5 -15          2.14          3.37         0.92 o                         
  -2   6 -15         10.44          8.48         0.59 o                         
  -1   6 -15          6.46          6.28         1.45 o                         
   0   6 -15         22.26         24.53         1.48 o                         
   1   6 -15          7.05          6.52         0.88 o                         
   2   6 -15          9.77          8.32         0.93 o                         
   3   6 -15         22.59         19.40         1.88 o                         
   4   6 -15         40.74         37.48         2.17 o                         
  -1   7 -15         20.38         19.19         0.85 o                         
   0   7 -15          4.03          3.34         0.61 o                         
   1   7 -15         36.05         37.86         2.58 o                         
   2   7 -15          4.03          5.05         0.73 o                         
   3   7 -15         20.66         20.18         1.21 o                         
   4   7 -15         21.44         23.05         1.67 o                         
   0   8 -15          2.43          2.38         0.47 o                         
   1   8 -15          9.09          8.69         0.75 o                         
   2   8 -15          0.35          0.20         0.27 o                         
   3   8 -15         12.76         12.25         1.21 o                         
  -3   1 -14          0.47          0.77         0.67 o                         
  -2   1 -14         31.23         32.87         2.37 o                         
  -1   1 -14         31.14         27.60         1.68 o                         
   0   1 -14          3.77          3.68         0.97 o                         
  -4   2 -14         12.18          9.47         1.05 o                         
  -3   2 -14         19.76         19.11         1.83 o                         
  -2   2 -14         20.46         22.17         2.01 o                         
  -1   2 -14         16.24         15.06         2.44 o                         
   0   2 -14          6.27          5.86         1.10 o                         
  -4   3 -14          8.69          7.22         0.96 o                         
  -3   3 -14          8.02          6.73         0.76 o                         
  -2   3 -14         79.95         79.99         2.75 o                         
  -1   3 -14          5.63          4.46         0.78 o                         
   0   3 -14          7.15          6.59         1.28 o                         
  -4   4 -14         14.59         12.74         0.88 o                         
  -3   4 -14          2.56          1.31         0.49 o                         
  -2   4 -14         42.03         42.48         2.61 o                         
  -1   4 -14          9.57          9.39         1.10 o                         
   0   4 -14         12.07         11.72         1.23 o                         
  -3   5 -14          4.27          3.40         0.60 o                         
  -2   5 -14         55.88         55.36         1.72 o                         
  -1   5 -14         51.86         52.57         2.36 o                         
   0   5 -14          7.07          7.25         1.02 o                         
   1   5 -14          1.54          1.20         0.66 o                         
  -3   6 -14         18.90         16.08         0.90 o                         
  -2   6 -14          8.93          8.14         0.70 o                         
  -1   6 -14         54.33         57.34         4.56 o                         
   0   6 -14         30.33         31.60         2.73 o                         
   1   6 -14         48.76         52.98         2.38 o                         
   2   6 -14         35.96         35.04         2.88 o                         
   3   6 -14         11.34          9.04         1.56 o                         
   4   6 -14         26.61         26.58         2.10 o                         
  -2   7 -14          6.36          6.35         0.49 o                         
  -1   7 -14         11.67         11.59         1.25 o                         
   0   7 -14          0.56          1.46         0.92 o                         
   1   7 -14         20.46         19.15         1.63 o                         
   2   7 -14          8.71          7.37         0.98 o                         
   3   7 -14         16.00         16.59         1.28 o                         
  -2   8 -14          2.24          1.88         0.32 o                         
  -1   8 -14          3.70          2.82         0.52 o                         
   0   8 -14          2.61          2.57         0.59 o                         
   1   8 -14         22.27         19.83         1.04 o                         
   2   8 -14          3.20          3.73         0.66 o                         
   3   8 -14          7.00          7.27         1.01 o                         
   4   8 -14         36.47         37.57         2.22 o                         
  -1   9 -14         10.03         10.38         1.28 o                         
   0   9 -14          0.83          0.34         0.92 o                         
   1   9 -14          4.02          3.25         0.41 o                         
   2   9 -14          0.77          0.73         0.29 o                         
   3   9 -14          2.58          2.91         0.40 o                         
  -3   0 -13          1.45          0.88         0.67 o                         
  -1   0 -13         31.71         34.98         2.49 o                         
  -5   1 -13          1.64          1.49         0.67 o                         
  -4   1 -13          1.75          2.16         0.81 o                         
  -3   1 -13          3.77          5.61         1.22 o                         
  -2   1 -13         48.37         44.51         2.95 o                         
  -1   1 -13         61.24         64.70         3.47 o                         
  -5   2 -13          4.93          4.94         0.94 o                         
  -4   2 -13          1.61          1.31         0.68 o                         
  -3   2 -13         17.91         19.79         1.38 o                         
  -2   2 -13         41.96         42.86         2.16 o                         
  -1   2 -13          1.48          1.99         0.85 o                         
  -5   3 -13          3.23          2.45         0.46 o                         
  -4   3 -13          3.62          3.00         0.52 o                         
  -3   3 -13          6.98          6.28         0.88 o                         
  -2   3 -13         15.08         14.41         1.30 o                         
  -1   3 -13          3.80          4.01         1.20 o                         
  -4   4 -13         52.31         55.80         1.58 o                         
  -3   4 -13         27.65         27.94         1.63 o                         
  -2   4 -13         27.50         31.07         1.93 o                         
  -1   4 -13          0.87          0.28         0.68 o                         
  -4   5 -13         59.85         60.21         1.43 o                         
  -3   5 -13         16.68         16.40         0.85 o                         
  -2   5 -13          2.85          1.96         0.77 o                         
  -1   5 -13         42.84         44.64         2.36 o                         
   0   5 -13         10.19         11.77         2.04 o                         
  -4   6 -13          4.96          5.17         0.43 o                         
  -3   6 -13         20.20         18.38         0.86 o                         
  -2   6 -13          8.25          7.73         1.06 o                         
  -1   6 -13          9.14          8.00         1.14 o                         
   0   6 -13          3.94          4.26         1.03 o                         
   1   6 -13         11.54         11.22         1.75 o                         
   2   6 -13         42.17         44.00         3.45 o                         
   3   6 -13          0.75         -0.33         0.84 o                         
   4   6 -13         26.57         23.43         2.18 o                         
  -3   7 -13          7.64          7.22         0.47 o                         
  -2   7 -13          1.68          1.30         1.00 o                         
  -1   7 -13         13.51         11.22         1.19 o                         
   0   7 -13          3.68          3.64         0.65 o                         
   1   7 -13          1.32          0.68         0.69 o                         
   2   7 -13         20.32         19.15         2.26 o                         
   3   7 -13          3.55          6.53         1.40 o                         
  -3   8 -13          7.65          6.70         0.60 o                         
  -2   8 -13          1.43          1.48         0.35 o                         
  -1   8 -13         13.88         15.84         2.14 o                         
   0   8 -13         41.44         41.12         1.79 o                         
   1   8 -13          0.91          1.17         0.67 o                         
   2   8 -13          6.57          5.81         0.91 o                         
   3   8 -13          0.06         -0.55         0.55 o                         
   4   8 -13          7.35          7.31         1.24 o                         
   5   8 -13          3.53          4.42         0.91 o                         
  -2   9 -13          1.33          0.96         0.29 o                         
  -1   9 -13         17.82         16.73         0.86 o                         
   0   9 -13          5.01          4.97         0.73 o                         
   1   9 -13          1.22          1.64         0.51 o                         
   2   9 -13         20.37         21.58         1.59 o                         
   3   9 -13          4.52          5.15         1.11 o                         
   4   9 -13          6.01          6.95         1.06 o                         
   0  10 -13          1.08          0.89         0.60 o                         
   1  10 -13          6.57          5.82         0.70 o                         
   2  10 -13         16.83         17.28         1.53 o                         
   3  10 -13          0.46          0.02         0.47 o                         
  -4   0 -12         64.59         71.88         3.53 o                         
  -2   0 -12          6.49          6.08         1.18 o                         
   0   0 -12         50.28         52.48         7.56 o                         
   2   0 -12         64.65         63.21         8.42 o                         
  -5   1 -12          7.80          7.21         1.15 o                         
  -4   1 -12          9.42         10.89         1.58 o                         
  -3   1 -12          0.83          0.89         0.55 o                         
  -2   1 -12         79.87         77.08         3.94 o                         
  -1   1 -12          9.52          8.50         1.14 o                         
   0   1 -12          5.27          2.95         2.02 o                         
   1   1 -12        121.70        125.51         8.29 o                         
   2   1 -12         33.78         36.61         4.64 o                         
   3   1 -12         70.73         67.82         8.25 o                         
  -5   2 -12          4.12          2.43         0.46 o                         
  -4   2 -12         12.02         12.92         1.14 o                         
  -3   2 -12         30.27         34.09         2.74 o                         
  -2   2 -12         50.30         54.44         2.48 o                         
  -1   2 -12        128.46        122.74         4.90 o                         
   0   2 -12          9.84         12.43         3.89 o                         
   1   2 -12        100.58        121.90        11.85 o                         
   2   2 -12         45.77         43.21         5.11 o                         
  -5   3 -12          7.42          7.38         0.71 o                         
  -4   3 -12         21.03         23.95         1.51 o                         
  -3   3 -12         11.25         13.84         1.91 o                         
  -2   3 -12        131.64        131.31         3.95 o                         
  -1   3 -12         44.92         46.80         3.11 o                         
   1   3 -12         54.97         49.98         7.69 o                         
   2   3 -12         64.77         67.27         6.38 o                         
  -5   4 -12          1.84          1.22         0.38 o                         
  -4   4 -12          1.54          2.04         0.69 o                         
  -3   4 -12         43.10         51.07         1.90 o                         
  -2   4 -12         76.78         76.91         3.10 o                         
  -1   4 -12         55.04         57.60         2.64 o                         
  -5   5 -12          2.82          2.80         0.72 o                         
  -4   5 -12         26.59         28.39         2.39 o                         
  -3   5 -12          8.34          6.95         0.74 o                         
  -2   5 -12        178.31        190.97         4.87 o                         
  -1   5 -12         25.60         22.36         1.75 o                         
   0   5 -12         13.49         11.39         2.30 o                         
  -4   6 -12          8.20          6.47         0.61 o                         
  -3   6 -12          4.59          4.78         0.76 o                         
  -2   6 -12         11.47         11.14         1.29 o                         
  -1   6 -12          1.81          1.30         1.02 o                         
   0   6 -12          0.92          0.45         0.67 o                         
   1   6 -12         19.16         22.24         2.61 o                         
  -4   7 -12         33.21         31.35         0.96 o                         
  -3   7 -12          1.59          0.68         0.39 o                         
  -2   7 -12         14.64         16.79         1.46 o                         
  -1   7 -12          9.94          8.88         0.91 o                         
   0   7 -12          7.41          8.57         1.22 o                         
   1   7 -12         11.35         12.09         1.38 o                         
   2   7 -12         69.58         75.29         4.40 o                         
   3   7 -12         29.51         33.56         2.76 o                         
  -3   8 -12          1.02          1.13         0.29 o                         
  -2   8 -12          4.84          4.56         0.54 o                         
  -1   8 -12         13.50         12.90         1.01 o                         
   0   8 -12         39.78         37.34         1.68 o                         
   1   8 -12         25.96         25.06         1.82 o                         
   2   8 -12          5.35          5.71         0.99 o                         
   3   8 -12          0.49          0.25         0.70 o                         
  -3   9 -12          4.03          4.19         0.43 o                         
  -2   9 -12          2.24          1.88         0.36 o                         
  -1   9 -12          4.18          3.31         0.65 o                         
   0   9 -12         23.71         22.35         1.72 o                         
   1   9 -12         19.36         20.69         1.18 o                         
   2   9 -12          5.42          5.60         0.90 o                         
   3   9 -12          7.57          5.47         1.21 o                         
   4   9 -12          1.68          2.11         0.87 o                         
   5   9 -12          6.10          5.79         0.94 o                         
  -2  10 -12          4.95          4.59         0.58 o                         
  -1  10 -12          0.94          1.04         0.59 o                         
   0  10 -12          6.66          4.47         0.65 o                         
   1  10 -12         12.19         10.97         0.93 o                         
   2  10 -12         20.06         20.83         1.62 o                         
   3  10 -12          0.39          0.14         0.63 o                         
   1  11 -12          1.16          1.33         0.69 o                         
   2  11 -12          1.06          0.96         0.50 o                         
  -5   0 -11         27.76         25.24         2.11 o                         
  -3   0 -11         39.03         37.26         2.81 o                         
  -1   0 -11        417.81        413.59        20.93 o                         
   3   0 -11        113.72        117.85        11.59 o                         
  -6   1 -11          1.50         -0.60         0.60 o                         
  -5   1 -11          9.94          9.87         1.01 o                         
  -4   1 -11         13.42         15.02         1.05 o                         
  -3   1 -11         17.12         17.35         1.38 o                         
  -2   1 -11          8.24          8.84         1.17 o                         
  -1   1 -11         25.14         19.04         4.53 o                         
   0   1 -11          5.67          5.38         1.88 o                         
   1   1 -11         21.61         21.93         3.37 o                         
   2   1 -11         55.92         62.34         5.81 o                         
   3   1 -11         36.62         39.01         4.80 o                         
   4   1 -11        136.75        143.02         9.40 o                         
  -6   2 -11          8.85          6.61         0.56 o                         
  -5   2 -11          0.82          0.33         0.45 o                         
  -4   2 -11         14.08         16.17         1.39 o                         
  -3   2 -11         13.67         13.73         1.91 o                         
  -2   2 -11         29.84         28.83         1.64 o                         
  -1   2 -11         76.07         82.29         9.50 o                         
   0   2 -11         13.75         11.10         2.37 o                         
   1   2 -11        255.25        258.66        11.42 o                         
   2   2 -11        104.39        107.68         5.90 o                         
   3   2 -11        108.11        114.89         7.65 o                         
   4   2 -11         48.81         51.11         9.57 o                         
  -6   3 -11          2.94          2.66         0.51 o                         
  -5   3 -11          0.76          1.07         0.44 o                         
  -4   3 -11         33.70         36.35         2.01 o                         
  -3   3 -11         21.37         19.81         2.31 o                         
  -2   3 -11         77.43         76.58         4.06 o                         
  -1   3 -11        226.38        225.75        10.55 o                         
   0   3 -11         18.36         17.05         4.53 o                         
   1   3 -11          5.37          2.59         2.88 o                         
   2   3 -11        151.26        134.26         6.75 o                         
   3   3 -11        209.14        212.12         9.05 o                         
   4   3 -11         35.22         29.30         6.11 o                         
  -6   4 -11          1.13          1.13         0.39 o                         
  -5   4 -11          1.23          1.81         0.47 o                         
  -4   4 -11         24.95         27.97         1.54 o                         
  -3   4 -11        315.24        334.39         6.54 o                         
  -2   4 -11         48.45         46.25         2.47 o                         
  -1   4 -11         38.89         35.70         2.56 o                         
   0   4 -11         69.67         74.38         9.37 o                         
   1   4 -11         26.10         24.90         3.63 o                         
   2   4 -11        112.72        106.61         6.17 o                         
   3   4 -11         17.29         16.33         2.64 o                         
  -5   5 -11          2.45          2.02         0.43 o                         
  -4   5 -11         39.86         46.05         1.75 o                         
  -3   5 -11         11.54         12.91         2.04 o                         
  -2   5 -11         76.33         87.14         3.40 o                         
  -1   5 -11        107.61        106.93         5.60 o                         
   0   5 -11         25.01         27.82         3.62 o                         
   1   5 -11        176.01        161.30         9.55 o                         
   2   5 -11        151.82        160.52        12.04 o                         
  -5   6 -11          5.68          3.91         0.44 o                         
  -4   6 -11         11.94         11.76         0.91 o                         
  -3   6 -11         21.60         22.07         1.77 o                         
  -2   6 -11         24.12         23.53         2.34 o                         
  -1   6 -11          3.52          3.27         0.71 o                         
   0   6 -11        138.76        134.51         4.22 o                         
   1   6 -11         42.58         41.86         3.35 o                         
  -5   7 -11          0.49          0.35         0.43 o                         
  -4   7 -11         24.45         24.88         0.94 o                         
  -3   7 -11         12.30         11.50         0.85 o                         
  -2   7 -11         25.37         24.88         1.86 o                         
  -1   7 -11         47.83         50.10         2.06 o                         
   0   7 -11         30.06         28.97         2.05 o                         
   1   7 -11         15.84         16.33         2.36 o                         
   2   7 -11         63.20         61.66         4.03 o                         
   3   7 -11          0.58         -0.52         0.77 o                         
  -4   8 -11          4.37          3.85         0.43 o                         
  -3   8 -11         18.77         21.27         0.94 o                         
  -2   8 -11          9.38          9.70         1.20 o                         
  -1   8 -11         22.56         23.82         1.42 o                         
   0   8 -11        162.29        170.65         4.86 o                         
   1   8 -11         16.04         17.30         1.65 o                         
   2   8 -11          1.59          2.58         1.19 o                         
   3   8 -11          1.10          1.30         1.03 o                         
  -3   9 -11          4.65          3.01         0.39 o                         
  -2   9 -11          6.83          7.63         0.78 o                         
  -1   9 -11          5.10          4.68         1.26 o                         
   0   9 -11         21.74         20.06         1.26 o                         
   1   9 -11         20.87         18.58         1.63 o                         
   2   9 -11          5.38          6.45         1.01 o                         
   3   9 -11          7.10          5.08         1.30 o                         
   4   9 -11          1.96          2.05         0.97 o                         
   5   9 -11          1.06          1.18         0.68 o                         
  -3  10 -11          1.12          0.41         0.35 o                         
  -2  10 -11          8.05          7.11         0.53 o                         
  -1  10 -11         21.67         19.14         0.98 o                         
   0  10 -11          1.80          2.56         0.51 o                         
   1  10 -11         17.53         18.41         1.06 o                         
   2  10 -11          2.20          1.33         0.79 o                         
   3  10 -11         12.04         11.67         1.61 o                         
   4  10 -11         20.81         23.12         1.92 o                         
  -1  11 -11          8.65          7.51         0.75 o                         
   0  11 -11          0.73          0.81         0.73 o                         
   1  11 -11          2.98          2.14         0.57 o                         
   2  11 -11          9.82         10.73         1.44 o                         
   3  11 -11         11.00         12.52         1.40 o                         
  -6   0 -10          3.03          1.70         0.72 o                         
  -4   0 -10          0.83          1.36         0.64 o                         
  -2   0 -10         93.72         89.09         3.32 o                         
   0   0 -10        143.50        125.88        10.53 o                         
   2   0 -10        666.35        652.89        24.71 o                         
   4   0 -10         50.68         60.74         8.38 o                         
  -6   1 -10          9.31          7.04         0.69 o                         
  -5   1 -10         52.23         50.75         1.88 o                         
  -4   1 -10         25.14         24.92         1.47 o                         
  -3   1 -10         23.81         25.87         1.61 o                         
  -2   1 -10        147.94        151.29         4.86 o                         
  -1   1 -10         37.50         36.92         4.00 o                         
   0   1 -10         17.59         18.35         2.93 o                         
   1   1 -10        116.63        103.40         6.85 o                         
   2   1 -10        301.30        292.22         9.06 o                         
   3   1 -10        133.43        130.79         8.25 o                         
   4   1 -10         72.22         70.17         6.39 o                         
  -6   2 -10          0.57          0.03         0.41 o                         
  -5   2 -10          2.18          1.42         0.52 o                         
  -4   2 -10         26.24         26.70         1.78 o                         
  -3   2 -10          0.77          0.88         0.92 o                         
  -2   2 -10         38.56         40.48         1.90 o                         
  -1   2 -10         17.41         15.29         4.38 o                         
   0   2 -10         44.48         51.03         4.67 o                         
   1   2 -10         62.77         54.14         3.93 o                         
   2   2 -10         42.04         39.74         4.16 o                         
   3   2 -10        360.07        374.23        14.09 o                         
   4   2 -10         54.62         47.73         5.26 o                         
  -6   3 -10          2.73          2.26         0.50 o                         
  -5   3 -10          4.80          4.51         0.72 o                         
  -4   3 -10          1.68          2.50         0.98 o                         
  -3   3 -10          0.74          0.54         0.64 o                         
  -2   3 -10        357.17        353.30         5.73 o                         
   0   3 -10         48.35         46.89         4.53 o                         
   1   3 -10        195.33        179.05         7.21 o                         
   2   3 -10        195.27        191.91         7.82 o                         
   3   3 -10         21.77         21.90         2.91 o                         
   4   3 -10         45.07         47.57         5.36 o                         
  -6   4 -10          0.53         -0.38         0.38 o                         
  -5   4 -10          7.43          7.56         1.21 o                         
  -4   4 -10         62.64         67.48         2.27 o                         
  -3   4 -10        188.27        200.52         5.17 o                         
  -2   4 -10        206.13        216.99         4.65 o                         
  -1   4 -10        150.13        144.80         6.70 o                         
   0   4 -10          1.59          0.99         1.24 o                         
   1   4 -10        183.09        181.96        10.34 o                         
   2   4 -10         45.50         46.66         3.97 o                         
   3   4 -10        109.51        108.96         6.42 o                         
   4   4 -10        118.77        128.19         7.27 o                         
  -6   5 -10         12.22         11.61         0.76 o                         
  -5   5 -10         77.66         78.05         2.54 o                         
  -4   5 -10          3.06          3.63         0.72 o                         
  -3   5 -10          3.92          5.24         1.14 o                         
  -2   5 -10        139.54        149.11         4.41 o                         
  -1   5 -10        196.93        196.72         5.13 o                         
   0   5 -10        137.42        143.94         8.59 o                         
   1   5 -10        143.38        135.81         8.61 o                         
   2   5 -10        137.53        133.04         8.73 o                         
   3   5 -10          7.46          9.97         1.93 o                         
  -6   6 -10          3.43          2.58         0.38 o                         
  -5   6 -10          0.99          1.20         0.32 o                         
  -4   6 -10        139.70        157.61         4.74 o                         
  -3   6 -10         20.18         21.06         1.79 o                         
  -2   6 -10         60.51         62.40         2.94 o                         
  -1   6 -10          2.89          3.21         1.22 o                         
   0   6 -10         25.43         25.19         1.67 o                         
   1   6 -10         59.44         59.47         5.81 o                         
   2   6 -10         58.69         62.24         6.14 o                         
  -5   7 -10         12.20         10.70         0.53 o                         
  -4   7 -10         33.23         34.95         1.09 o                         
  -3   7 -10          5.56          4.22         0.78 o                         
  -2   7 -10         45.49         42.87         1.96 o                         
  -1   7 -10         21.93         23.36         1.88 o                         
   0   7 -10         33.27         34.88         2.29 o                         
   1   7 -10          3.28          5.34         1.55 o                         
   2   7 -10        115.00        118.38         5.53 o                         
   3   7 -10          9.07          7.67         1.55 o                         
  -5   8 -10          6.60          6.36         0.69 o                         
  -4   8 -10          0.10          0.33         0.29 o                         
  -3   8 -10          3.80          3.53         0.51 o                         
  -2   8 -10         32.75         31.03         4.55 o                         
  -1   8 -10         35.73         35.10         1.77 o                         
   0   8 -10         48.68         48.17         2.70 o                         
   1   8 -10         43.97         41.55         2.49 o                         
   2   8 -10         94.83        109.36         5.34 o                         
  -4   9 -10          1.16          0.97         0.23 o                         
  -3   9 -10          2.38          1.96         0.54 o                         
  -2   9 -10          6.54          5.93         1.80 o                         
  -1   9 -10          6.22          5.77         0.81 o                         
   0   9 -10         16.45         17.98         1.25 o                         
   1   9 -10          6.97          5.85         1.06 o                         
   2   9 -10          0.37         -0.09         0.77 o                         
   3   9 -10         46.84         47.00         3.08 o                         
   4   9 -10         27.53         30.59         2.37 o                         
   5   9 -10         16.26         13.27         1.59 o                         
   6   9 -10          4.74          5.63         0.84 o                         
  -3  10 -10          6.33          6.50         0.71 o                         
  -2  10 -10         10.52         11.65         0.87 o                         
  -1  10 -10          6.06          4.86         0.60 o                         
   0  10 -10          2.31          1.37         0.59 o                         
   1  10 -10         55.71         52.40         1.85 o                         
   2  10 -10         20.01         20.18         2.32 o                         
   3  10 -10          0.60          0.25         0.52 o                         
   4  10 -10         23.93         26.28         1.47 o                         
   5  10 -10          6.30          5.94         0.65 o                         
  -2  11 -10          0.48         -0.01         0.35 o                         
  -1  11 -10          9.51         10.53         1.66 o                         
   0  11 -10          5.54          6.91         1.11 o                         
   1  11 -10         23.77         23.70         1.59 o                         
   2  11 -10          8.36          8.82         1.50 o                         
   3  11 -10          3.82          5.12         1.12 o                         
   4  11 -10          2.57          1.72         0.68 o                         
  -1  12 -10          2.67          1.70         0.62 o                         
   2  12 -10         11.62         16.29         1.54 o                         
  -5   0  -9         47.95         46.49         2.34 o                         
  -3   0  -9         47.35         46.02         5.38 o                         
  -1   0  -9        240.97        221.23        13.06 o                         
   1   0  -9        136.02        129.94        10.00 o                         
   3   0  -9        192.80        230.53        14.49 o                         
   5   0  -9         21.84         30.44         5.64 o                         
  -7   1  -9          3.55          4.33         0.84 o                         
  -6   1  -9          1.45          0.86         0.41 o                         
  -5   1  -9          9.79          8.75         0.67 o                         
  -4   1  -9         20.91         22.99         1.33 o                         
  -3   1  -9         54.65         47.64         1.89 o                         
  -2   1  -9        480.49        504.02        10.53 o                         
  -1   1  -9         60.59         55.67         4.65 o                         
   0   1  -9         10.59          6.62         1.66 o                         
   1   1  -9        200.66        191.27         6.58 o                         
   2   1  -9        663.04        690.25        16.85 o                         
   3   1  -9        153.67        155.19         8.46 o                         
   4   1  -9        190.03        184.85        13.89 o                         
   5   1  -9         78.77         84.60         7.11 o                         
  -7   2  -9          4.51          4.23         0.85 o                         
  -6   2  -9          3.36          3.01         0.82 o                         
  -5   2  -9         16.05         15.52         1.15 o                         
  -4   2  -9        146.67        149.54         4.16 o                         
  -3   2  -9        162.97        164.56         4.74 o                         
  -2   2  -9        110.62        111.24         2.92 o                         
  -1   2  -9         57.69         54.84         3.60 o                         
   0   2  -9        443.98        467.01        10.36 o                         
   1   2  -9          3.63          3.23         1.12 o                         
   2   2  -9        108.18        107.67         5.45 o                         
   3   2  -9         52.46         53.50         5.17 o                         
   4   2  -9         26.20         24.60         3.55 o                         
   5   2  -9        102.21        111.48        11.56 o                         
  -7   3  -9          8.06          8.39         1.08 o                         
  -6   3  -9         11.76         12.56         1.00 o                         
  -5   3  -9         13.33         13.32         1.03 o                         
  -4   3  -9          6.07          6.15         0.86 o                         
  -3   3  -9          4.89          2.64         2.41 o                         
  -2   3  -9        385.67        381.30         5.78 o                         
  -1   3  -9        243.36        230.14        12.22 o                         
   0   3  -9        173.31        173.82         7.44 o                         
   1   3  -9        189.27        210.04         7.42 o                         
   2   3  -9         14.84         17.85         2.47 o                         
   3   3  -9         26.43         26.18         3.79 o                         
   4   3  -9         11.45          8.13         2.71 o                         
   5   3  -9        199.80        212.26        15.11 o                         
  -6   4  -9          1.09          1.46         0.55 o                         
  -5   4  -9         29.94         29.19         1.66 o                         
  -4   4  -9         71.61         76.47         2.50 o                         
  -3   4  -9         56.68         55.08         2.49 o                         
  -2   4  -9        109.87        111.98         3.32 o                         
  -1   4  -9        387.01        393.28        11.02 o                         
   1   4  -9        601.04        633.01        13.92 o                         
   2   4  -9        435.39        436.02        11.71 o                         
   3   4  -9        113.53        103.35         6.05 o                         
   4   4  -9         60.31         54.91         9.19 o                         
  -6   5  -9          0.01         -0.32         0.54 o                         
  -5   5  -9         30.14         31.62         1.59 o                         
  -4   5  -9         18.51         22.72         1.31 o                         
  -3   5  -9         37.51         40.30         2.45 o                         
  -2   5  -9         31.69         32.29         1.88 o                         
  -1   5  -9          8.95         10.82         1.07 o                         
   0   5  -9         46.12         42.90         4.62 o                         
   1   5  -9         69.46         74.53         6.22 o                         
   2   5  -9        266.75        279.14         9.58 o                         
   3   5  -9         38.76         39.06         3.79 o                         
   4   5  -9         80.56         79.77        10.36 o                         
  -6   6  -9         26.41         27.35         1.29 o                         
  -5   6  -9          6.07          7.07         0.64 o                         
  -4   6  -9         85.20         94.85         3.45 o                         
  -3   6  -9        157.41        178.09         5.03 o                         
  -2   6  -9         49.96         49.63         2.10 o                         
  -1   6  -9        121.59        124.98         3.45 o                         
   0   6  -9         20.06         19.63         1.73 o                         
   1   6  -9         49.95         57.33         5.61 o                         
   2   6  -9         99.65         96.44         7.42 o                         
   3   6  -9        701.46        741.06        19.81 o                         
  -6   7  -9          8.47          8.72         0.74 o                         
  -5   7  -9         46.90         47.19         1.29 o                         
  -4   7  -9         79.05         83.52         2.01 o                         
  -3   7  -9          9.33          9.66         1.31 o                         
  -2   7  -9         12.29         11.97         1.12 o                         
  -1   7  -9          2.62          2.56         0.83 o                         
   0   7  -9          5.48          5.60         0.97 o                         
   1   7  -9        125.39        126.58         5.29 o                         
   2   7  -9        122.39        119.74         4.94 o                         
  -5   8  -9          0.31          0.43         0.30 o                         
  -4   8  -9          0.02          0.01         0.33 o                         
  -3   8  -9         16.77         16.54         1.06 o                         
  -2   8  -9         32.43         34.59         1.79 o                         
  -1   8  -9         35.15         39.15         1.90 o                         
   0   8  -9          3.41          2.94         1.71 o                         
   1   8  -9         34.02         36.21         2.34 o                         
   2   8  -9         68.28         68.25         2.88 o                         
  -5   9  -9          5.89          5.29         0.79 o                         
  -4   9  -9         35.51         35.95         0.96 o                         
  -3   9  -9          7.17          6.04         0.51 o                         
  -2   9  -9         11.99         11.59         0.99 o                         
  -1   9  -9          4.55          3.86         0.84 o                         
   0   9  -9          6.81          6.41         1.19 o                         
   1   9  -9          6.26          4.92         1.00 o                         
   2   9  -9         19.11         19.07         1.30 o                         
   3   9  -9         11.53         10.83         1.70 o                         
   5   9  -9          3.45          2.79         0.91 o                         
  -4  10  -9          2.96          3.05         0.37 o                         
  -3  10  -9          7.59          7.86         0.65 o                         
  -2  10  -9         15.43         15.82         1.32 o                         
  -1  10  -9         53.21         49.43         2.16 o                         
   0  10  -9         25.49         20.50         1.81 o                         
   1  10  -9          9.75          7.80         1.45 o                         
   2  10  -9          7.35          6.19         0.99 o                         
   3  10  -9         15.63         15.03         1.34 o                         
   4  10  -9         14.24         14.56         1.22 o                         
   5  10  -9          2.54          2.10         0.55 o                         
  -3  11  -9          2.78          2.87         0.37 o                         
  -2  11  -9          7.23          6.70         0.85 o                         
  -1  11  -9         14.12         11.08         1.90 o                         
   0  11  -9          3.33          2.40         0.73 o                         
   1  11  -9         23.06         25.46         1.36 o                         
   2  11  -9         22.08         24.23         1.59 o                         
   3  11  -9         12.70         13.41         1.18 o                         
   4  11  -9          4.55          4.52         1.09 o                         
  -2  12  -9         16.33         17.88         1.12 o                         
  -1  12  -9          1.65          0.98         0.46 o                         
   0  12  -9          9.55          7.41         1.32 o                         
   1  12  -9          6.27          6.48         1.17 o                         
   2  12  -9         31.26         32.13         1.55 o                         
   3  12  -9          2.54          2.29         0.48 o                         
   0  13  -9          8.31          9.06         1.08 o                         
  -6   0  -8         42.97         42.22         1.83 o                         
  -4   0  -8        172.81        184.43         9.20 o                         
  -2   0  -8        323.71        320.05        13.52 o                         
   0   0  -8        266.45        295.51        13.93 o                         
   2   0  -8        697.26        665.48        21.49 o                         
   4   0  -8         20.69         26.23         5.08 o                         
  -7   1  -8          0.98          1.53         0.98 o                         
  -6   1  -8          4.50          3.34         0.63 o                         
  -5   1  -8         19.83         20.94         1.03 o                         
  -4   1  -8         85.42         86.28         2.06 o                         
  -3   1  -8         34.18         32.98         1.55 o                         
  -2   1  -8        289.28        294.81         6.25 o                         
  -1   1  -8        311.85        311.23         6.63 o                         
   0   1  -8        127.49        114.87         4.70 o                         
   1   1  -8        234.06        231.29         6.85 o                         
   2   1  -8         15.10         13.48         2.49 o                         
   3   1  -8         47.79         38.22         4.13 o                         
   4   1  -8        172.07        182.66         9.39 o                         
   5   1  -8        218.38        231.93        13.53 o                         
  -7   2  -8          3.59          3.52         0.69 o                         
  -6   2  -8          4.85          3.94         0.76 o                         
  -5   2  -8          3.31          2.61         0.57 o                         
  -4   2  -8         64.03         63.81         1.79 o                         
  -3   2  -8        258.92        266.14         6.55 o                         
  -2   2  -8         29.86         30.07         2.97 o                         
  -1   2  -8        328.09        302.26         8.75 o                         
   0   2  -8        413.61        468.73         8.77 o                         
   1   2  -8         72.63         75.80         4.15 o                         
   2   2  -8        528.49        558.26        14.38 o                         
   3   2  -8        218.91        227.62         9.81 o                         
   4   2  -8        145.32        145.85         8.51 o                         
   5   2  -8        240.43        240.24        11.63 o                         
  -7   3  -8         12.15         13.22         1.29 o                         
  -6   3  -8         10.56         11.24         1.06 o                         
  -5   3  -8         32.76         34.02         1.65 o                         
  -4   3  -8         12.10         11.37         1.13 o                         
  -3   3  -8        164.90        164.75         4.35 o                         
  -2   3  -8         72.86         71.24         3.16 o                         
  -1   3  -8        601.19        613.08        16.14 o                         
   0   3  -8        241.78        236.26         6.38 o                         
   1   3  -8       1978.12       2075.21        27.34 o                         
   2   3  -8        116.02        117.21         5.62 o                         
   3   3  -8         25.33         20.73         3.32 o                         
   4   3  -8        119.24        121.77         7.92 o                         
   5   3  -8         55.44         58.51         5.68 o                         
  -7   4  -8         12.13         11.21         1.00 o                         
  -6   4  -8         10.74          9.99         1.00 o                         
  -5   4  -8         40.66         46.57         2.00 o                         
  -4   4  -8         44.72         45.77         1.77 o                         
  -3   4  -8         86.63         88.92         2.93 o                         
  -2   4  -8         49.88         47.47         1.97 o                         
  -1   4  -8        109.02        102.65         7.02 o                         
   0   4  -8        517.51        529.01        12.07 o                         
   1   4  -8        136.72        134.95         5.86 o                         
   2   4  -8         50.30         48.31         3.82 o                         
   3   4  -8        205.32        202.97         9.81 o                         
   4   4  -8          5.15          5.28         3.52 o                         
   5   4  -8        119.69        138.82        12.74 o                         
  -7   5  -8         15.11         14.72         1.02 o                         
  -6   5  -8          0.83          1.53         0.46 o                         
  -5   5  -8         25.30         25.92         1.36 o                         
  -4   5  -8         72.66         80.55         2.37 o                         
  -3   5  -8         64.60         61.03         3.37 o                         
  -2   5  -8        241.55        248.13         4.92 o                         
  -1   5  -8        112.86        116.38         3.07 o                         
   0   5  -8         35.78         33.43         3.99 o                         
   1   5  -8         66.88         65.20         5.68 o                         
   2   5  -8         80.21         80.73         4.98 o                         
   3   5  -8        144.95        141.43         6.96 o                         
   4   5  -8        173.69        169.13        13.70 o                         
  -6   6  -8         20.62         19.97         1.11 o                         
  -5   6  -8         13.06         11.95         1.28 o                         
  -4   6  -8          8.87         10.58         0.99 o                         
  -3   6  -8        410.79        427.84         7.78 o                         
  -2   6  -8         81.04         81.71         2.48 o                         
  -1   6  -8         22.48         20.18         1.41 o                         
   0   6  -8         74.99         70.38         3.06 o                         
   1   6  -8         53.60         50.99         5.35 o                         
   2   6  -8          1.14          2.03         1.53 o                         
   3   6  -8        281.10        291.53        12.16 o                         
   4   6  -8        204.26        217.62        11.29 o                         
  -6   7  -8          5.05          5.34         0.61 o                         
  -5   7  -8         11.26         10.71         0.63 o                         
  -4   7  -8         56.76         65.43         1.88 o                         
  -3   7  -8         19.96         19.59         1.75 o                         
  -2   7  -8        113.73        116.43         3.24 o                         
  -1   7  -8         47.17         48.17         2.35 o                         
   0   7  -8         41.62         42.94         2.04 o                         
   1   7  -8        104.96        104.42         4.16 o                         
   2   7  -8         53.02         54.85         3.26 o                         
   3   7  -8         58.49         49.00         7.61 o                         
  -6   8  -8          5.81          3.80         0.77 o                         
  -5   8  -8          1.88          0.84         0.25 o                         
  -4   8  -8          0.83          0.66         0.44 o                         
  -3   8  -8         16.07         15.56         1.07 o                         
  -2   8  -8         53.49         52.56         2.23 o                         
  -1   8  -8        125.66        127.64         3.33 o                         
   0   8  -8         94.01         86.56         2.99 o                         
   1   8  -8        104.48        102.88         3.42 o                         
   2   8  -8        242.60        248.72         7.89 o                         
  -5   9  -8          1.68          1.31         0.32 o                         
  -4   9  -8          7.04          6.51         0.55 o                         
  -3   9  -8         37.26         37.26         1.30 o                         
  -2   9  -8          8.51          7.40         1.13 o                         
  -1   9  -8         40.42         39.56         1.88 o                         
   0   9  -8         28.92         29.46         1.72 o                         
   1   9  -8         17.63         16.25         1.28 o                         
   2   9  -8         39.31         39.46         2.31 o                         
   5   9  -8         27.67         30.05         2.46 o                         
  -4  10  -8         22.12         23.32         0.98 o                         
  -3  10  -8          4.41          4.47         0.59 o                         
  -2  10  -8          6.44          5.66         0.95 o                         
  -1  10  -8         50.83         56.29         3.01 o                         
   0  10  -8        151.73        147.23         4.28 o                         
   1  10  -8         42.29         41.30         1.96 o                         
   2  10  -8          3.84          3.58         0.93 o                         
   3  10  -8          0.30         -0.54         0.69 o                         
   4  10  -8          1.18          2.15         0.96 o                         
  -4  11  -8          5.26          5.48         0.49 o                         
  -3  11  -8          5.59          5.79         0.55 o                         
  -2  11  -8          5.28          6.53         0.93 o                         
  -1  11  -8         22.20         24.49         1.75 o                         
   0  11  -8         14.14         12.63         1.12 o                         
   1  11  -8          1.98          1.00         0.74 o                         
   2  11  -8         10.52         11.48         1.24 o                         
   3  11  -8          5.24          5.41         0.87 o                         
   4  11  -8         10.94         11.59         1.04 o                         
   5  11  -8          4.72          4.07         0.90 o                         
  -3  12  -8          8.74          9.33         0.78 o                         
  -2  12  -8         10.29          9.88         0.60 o                         
  -1  12  -8          0.31          0.05         0.77 o                         
   0  12  -8         21.84         17.04         2.21 o                         
   1  12  -8         20.00         20.05         1.45 o                         
   2  12  -8         21.51         24.65         1.54 o                         
   3  12  -8          3.63          3.35         0.71 o                         
   4  12  -8         12.27         11.50         1.25 o                         
  -1  13  -8         32.38         37.37         2.20 o                         
   1  13  -8         15.55         13.75         1.32 o                         
   2  13  -8          2.32          2.69         0.68 o                         
  -7   0  -7         16.14         16.37         1.93 o                         
  -5   0  -7         52.86         53.70         2.49 o                         
  -3   0  -7        195.86        214.30        10.99 o                         
  -1   0  -7        377.30        386.20        14.81 o                         
   1   0  -7        624.74        566.84        17.66 o                         
   3   0  -7       4834.01       5241.09        60.83 o                         
  -7   1  -7          7.20          6.80         0.76 o                         
  -6   1  -7          2.63          1.94         0.48 o                         
  -5   1  -7          7.71          6.56         0.65 o                         
  -4   1  -7        184.74        182.88         2.97 o                         
  -3   1  -7         68.91         65.53         4.44 o                         
  -2   1  -7         63.10         58.88         2.63 o                         
  -1   1  -7         36.43         32.33         2.13 o                         
   0   1  -7         25.74         23.75         1.63 o                         
   1   1  -7        647.86        594.64        13.25 o                         
   2   1  -7        262.48        286.58         9.42 o                         
   3   1  -7        529.34        519.76        13.67 o                         
   4   1  -7        207.45        216.11         9.77 o                         
   5   1  -7         85.05         94.48         6.98 o                         
   6   1  -7         52.65         68.24         6.30 o                         
  -7   2  -7          2.08          2.12         0.56 o                         
  -6   2  -7         12.48         11.58         0.96 o                         
  -5   2  -7         21.27         19.90         1.01 o                         
  -4   2  -7         15.89         13.26         0.83 o                         
  -3   2  -7          9.51          9.90         1.68 o                         
  -2   2  -7         85.45         83.18         4.56 o                         
  -1   2  -7       1900.04       1908.17        23.45 o                         
   0   2  -7         29.15         18.46         1.39 o                         
   1   2  -7       1573.40       1599.07        28.27 o                         
   2   2  -7         57.59         61.92         4.59 o                         
   3   2  -7        345.80        356.65        11.65 o                         
   4   2  -7         61.00         64.72         6.22 o                         
   5   2  -7         24.43         24.59         3.73 o                         
   6   2  -7          0.23          4.72         2.51 o                         
  -7   3  -7         18.49         18.87         1.45 o                         
  -6   3  -7          6.92          8.29         1.63 o                         
  -5   3  -7         21.76         21.27         1.41 o                         
  -4   3  -7         23.78         20.78         1.25 o                         
  -3   3  -7         47.37         44.24         1.93 o                         
  -2   3  -7        171.61        171.75         6.67 o                         
  -1   3  -7       1917.85       1959.15        22.92 o                         
   0   3  -7        935.18        916.30        13.15 o                         
   1   3  -7       2664.26       2770.02        37.70 o                         
   2   3  -7        750.42        804.12        16.69 o                         
   3   3  -7         21.18         14.54         2.59 o                         
   4   3  -7         17.80         15.75         2.82 o                         
   5   3  -7        153.60        159.67         9.10 o                         
  -7   4  -7         25.74         25.73         1.60 o                         
  -6   4  -7          4.66          3.90         0.91 o                         
  -5   4  -7         55.28         51.19         2.17 o                         
  -4   4  -7          4.86          5.26         0.69 o                         
  -3   4  -7        162.85        159.28         3.80 o                         
  -2   4  -7        139.56        126.37         5.95 o                         
  -1   4  -7         54.70         70.97         4.14 o                         
   0   4  -7        333.79        334.94        10.18 o                         
   1   4  -7         20.18         26.07         2.97 o                         
   2   4  -7        842.09        865.85        14.89 o                         
   3   4  -7         70.10         69.50         5.44 o                         
   4   4  -7         73.98         73.22         5.88 o                         
   5   4  -7         86.81         87.21        10.11 o                         
  -7   5  -7         17.02         18.64         1.30 o                         
  -6   5  -7          5.37          6.18         0.71 o                         
  -5   5  -7         53.31         51.16         1.81 o                         
  -4   5  -7         50.90         51.86         1.92 o                         
  -3   5  -7         74.16         75.98         2.70 o                         
  -2   5  -7         94.97         98.17         2.40 o                         
  -1   5  -7        205.06        207.17         7.53 o                         
   0   5  -7        180.23        172.27         8.36 o                         
   1   5  -7        236.78        242.88         7.62 o                         
   2   5  -7        147.13        155.84         6.60 o                         
   3   5  -7         35.68         33.40         8.15 o                         
   4   5  -7        160.83        165.70        13.16 o                         
   5   5  -7        122.71        124.32        12.06 o                         
  -7   6  -7          0.77          0.00         0.39 o                         
  -6   6  -7          7.78          7.08         0.70 o                         
  -5   6  -7         35.20         39.03         1.32 o                         
  -4   6  -7        145.82        143.18         3.15 o                         
  -3   6  -7        735.81        764.87         8.76 o                         
  -2   6  -7        260.77        265.05         4.14 o                         
  -1   6  -7        104.45        100.64         2.95 o                         
   0   6  -7         15.00         17.78         1.64 o                         
   1   6  -7         15.71         14.00         3.63 o                         
   2   6  -7        343.41        369.46        10.31 o                         
   3   6  -7          9.78         14.22         2.68 o                         
   4   6  -7        424.30        427.73        22.70 o                         
  -6   7  -7          6.11          5.99         0.60 o                         
  -5   7  -7         15.62         14.96         0.82 o                         
  -4   7  -7         20.65         22.42         1.19 o                         
  -3   7  -7         10.18          8.25         1.26 o                         
  -2   7  -7         16.04         15.09         1.12 o                         
  -1   7  -7         26.30         25.41         1.64 o                         
   0   7  -7          5.96          5.34         0.82 o                         
   1   7  -7         96.45         90.61         3.44 o                         
   2   7  -7         18.01         13.64         1.71 o                         
   3   7  -7        134.74        149.88        13.09 o                         
   4   7  -7         49.64         50.97         7.92 o                         
  -6   8  -7          0.33          0.60         0.33 o                         
  -5   8  -7         19.42         20.53         0.80 o                         
  -4   8  -7         50.95         54.36         1.52 o                         
  -3   8  -7         58.52         60.48         1.99 o                         
  -2   8  -7         92.35         90.53         2.88 o                         
  -1   8  -7        142.48        145.90         2.75 o                         
   0   8  -7         60.26         55.89         1.99 o                         
   1   8  -7        153.16        157.20         4.68 o                         
   2   8  -7         57.90         54.42         7.89 o                         
  -5   9  -7          0.12          0.22         0.27 o                         
  -4   9  -7         23.12         24.53         1.09 o                         
  -3   9  -7         15.00         13.42         1.48 o                         
  -2   9  -7         24.38         24.91         1.32 o                         
  -1   9  -7          4.68          2.61         0.75 o                         
   0   9  -7         70.47         68.76         2.63 o                         
   1   9  -7          1.41          1.31         0.58 o                         
   2   9  -7         45.95         47.97         3.70 o                         
   5   9  -7         37.80         37.69         2.75 o                         
  -5  10  -7          5.71          5.56         0.51 o                         
  -4  10  -7         11.29         11.89         0.73 o                         
  -3  10  -7          8.27          8.22         0.78 o                         
  -2  10  -7         14.84         14.96         1.44 o                         
  -1  10  -7         13.55         11.67         1.18 o                         
   0  10  -7         76.47         75.16         2.76 o                         
   1  10  -7         12.91         13.26         1.22 o                         
   2  10  -7          9.24          7.84         1.16 o                         
   3  10  -7         23.40         25.03         2.63 o                         
   4  10  -7         11.54         12.14         1.71 o                         
  -4  11  -7          6.62          6.45         0.46 o                         
  -3  11  -7          4.89          5.17         0.69 o                         
  -2  11  -7          3.98          5.02         0.92 o                         
  -1  11  -7          6.62          6.32         1.12 o                         
   0  11  -7         70.92         72.07         2.58 o                         
   1  11  -7         11.16         10.04         1.29 o                         
   2  11  -7         71.06         73.05         3.00 o                         
   3  11  -7          8.59          8.50         1.10 o                         
   4  11  -7          0.51          1.29         0.54 o                         
   5  11  -7         28.56         26.93         2.12 o                         
  -3  12  -7          1.37          0.95         0.26 o                         
  -2  12  -7         42.30         45.88         1.31 o                         
  -1  12  -7         18.77         17.42         1.22 o                         
   0  12  -7         21.05         20.30         1.55 o                         
   1  12  -7          1.24          1.79         0.68 o                         
   2  12  -7         42.49         50.40         2.28 o                         
   3  12  -7          9.00          9.79         1.01 o                         
   4  12  -7         19.59         20.15         1.78 o                         
   5  12  -7         10.24         10.86         1.11 o                         
  -2  13  -7         12.54         12.76         0.85 o                         
  -1  13  -7          2.04          1.66         0.84 o                         
   0  13  -7         18.27         16.03         1.58 o                         
   1  13  -7         12.44         11.51         1.43 o                         
   2  13  -7         15.79         14.20         1.48 o                         
   3  13  -7         31.37         33.35         2.05 o                         
  -8   0  -6          9.66          9.58         1.33 o                         
  -6   0  -6         87.64         87.66         2.81 o                         
  -4   0  -6         67.49         64.54         2.90 o                         
  -2   0  -6        233.33        210.68         7.91 o                         
   0   0  -6        658.16        630.40        12.14 o                         
   2   0  -6        140.12        126.99         8.26 o                         
   4   0  -6        367.04        442.09        18.68 o                         
   6   0  -6          8.64         11.12         3.61 o                         
  -8   1  -6         23.84         20.60         1.51 o                         
  -7   1  -6         11.01          9.22         0.96 o                         
  -6   1  -6          7.40          6.37         0.76 o                         
  -5   1  -6         43.10         45.09         1.43 o                         
  -4   1  -6        142.86        158.42         2.95 o                         
  -3   1  -6        552.63        531.67        11.80 o                         
  -2   1  -6       1112.99       1137.39        13.68 o                         
  -1   1  -6        890.35        860.35        11.65 o                         
   0   1  -6         20.62         23.71         1.35 o                         
   1   1  -6        202.02        218.67         7.28 o                         
   2   1  -6        480.68        494.13        11.40 o                         
   3   1  -6        437.43        494.14        12.64 o                         
   4   1  -6         76.61         82.20         5.75 o                         
   5   1  -6         67.85         67.64         5.72 o                         
   6   1  -6         19.96         21.69         3.43 o                         
  -8   2  -6         17.07         14.63         1.58 o                         
  -7   2  -6          7.06          7.07         0.86 o                         
  -6   2  -6         17.44         14.99         1.13 o                         
  -5   2  -6        120.19        120.43         2.27 o                         
  -4   2  -6         47.95         51.03         1.39 o                         
  -3   2  -6        176.34        188.94         7.22 o                         
  -2   2  -6        813.58        793.08         8.97 o                         
  -1   2  -6       3063.96       3099.85        21.36 o                         
   0   2  -6        117.35        113.53         3.33 o                         
   1   2  -6       2554.56       2633.95        25.55 o                         
   2   2  -6        291.57        287.31         9.00 o                         
   3   2  -6        110.15        120.54         6.37 o                         
   4   2  -6        136.86        156.24        11.87 o                         
   5   2  -6         29.32         30.31         3.80 o                         
   6   2  -6        481.64        520.52        24.39 o                         
  -8   3  -6          1.98          0.21         0.65 o                         
  -7   3  -6          2.07          1.45         0.55 o                         
  -6   3  -6          2.37          2.55         0.59 o                         
  -5   3  -6        304.93        298.71         5.00 o                         
  -4   3  -6          0.05          0.32         0.42 o                         
  -3   3  -6         92.69         94.84         5.31 o                         
  -2   3  -6        367.45        383.35         9.34 o                         
  -1   3  -6       1333.44       1325.34        12.59 o                         
   0   3  -6        306.97        292.53         5.52 o                         
   1   3  -6         40.98         44.23         2.46 o                         
   2   3  -6         40.85         36.16         3.48 o                         
   3   3  -6        133.22        127.32         6.70 o                         
   4   3  -6        153.59        169.36         8.35 o                         
   5   3  -6        171.94        177.23        13.55 o                         
  -8   4  -6          0.42          0.33         0.54 o                         
  -7   4  -6         42.50         41.55         2.35 o                         
  -6   4  -6         68.01         67.88         2.49 o                         
  -5   4  -6         19.35         18.52         1.35 o                         
  -4   4  -6         33.99         34.66         1.44 o                         
  -3   4  -6        204.91        194.21         3.81 o                         
  -2   4  -6          3.81          3.86         1.11 o                         
  -1   4  -6        462.29        500.32        10.43 o                         
   0   4  -6       3163.74       3528.16        37.74 o                         
   1   4  -6        755.26        792.94        14.86 o                         
   2   4  -6         96.43         97.52         5.68 o                         
   3   4  -6        457.66        422.28        12.50 o                         
   4   4  -6         18.42         18.23         2.77 o                         
  -7   5  -6          5.98          5.36         0.91 o                         
  -6   5  -6          0.10          0.55         0.53 o                         
  -5   5  -6        159.30        171.67         3.21 o                         
  -4   5  -6        161.87        161.31         3.13 o                         
  -3   5  -6         29.64         26.01         1.97 o                         
  -2   5  -6         33.62         33.13         3.14 o                         
  -1   5  -6         43.97         45.43         2.85 o                         
   0   5  -6        796.97        818.98        17.28 o                         
   1   5  -6         31.24         31.27         2.63 o                         
   2   5  -6        287.88        319.43         8.88 o                         
   3   5  -6         27.72         37.69         5.01 o                         
   4   5  -6        144.20        155.09        12.19 o                         
  -7   6  -6          1.81          3.44         0.95 o                         
  -6   6  -6         14.90         14.49         0.84 o                         
  -5   6  -6         22.60         23.29         1.09 o                         
  -4   6  -6        140.19        152.47         3.22 o                         
  -3   6  -6        192.90        189.06         4.25 o                         
  -2   6  -6        173.00        189.44         3.38 o                         
  -1   6  -6        126.37        132.60         5.03 o                         
   0   6  -6          5.91          5.81         1.74 o                         
   1   6  -6          4.09          3.44         1.60 o                         
   2   6  -6         59.36         71.25         4.35 o                         
   3   6  -6        432.85        412.95        13.67 o                         
  -7   7  -6          1.56          0.74         0.40 o                         
  -6   7  -6          8.66          7.44         0.60 o                         
  -5   7  -6          7.90          7.41         0.66 o                         
  -4   7  -6         50.94         52.75         1.59 o                         
  -3   7  -6        123.13        131.24         3.62 o                         
  -2   7  -6         75.77         81.58         2.07 o                         
  -1   7  -6          0.16          0.16         0.49 o                         
   0   7  -6         79.96         77.06         2.51 o                         
   1   7  -6        134.03        139.64         4.04 o                         
   2   7  -6        240.12        222.26        14.71 o                         
   3   7  -6        116.13        104.27        10.59 o                         
   4   7  -6         47.98         42.18         7.20 o                         
  -6   8  -6         20.39         21.12         0.81 o                         
  -5   8  -6         13.33         15.47         0.75 o                         
  -4   8  -6        138.09        144.90         2.50 o                         
  -3   8  -6         85.10         84.49         2.34 o                         
  -2   8  -6        375.87        382.80         4.73 o                         
  -1   8  -6         12.86         11.71         0.80 o                         
   0   8  -6          4.04          4.81         0.68 o                         
   1   8  -6          8.60          8.59         1.77 o                         
   2   8  -6        332.43        344.35        19.12 o                         
   3   8  -6        638.01        600.83        25.88 o                         
  -6   9  -6          8.31          6.62         0.71 o                         
  -5   9  -6          6.59          7.21         0.51 o                         
  -4   9  -6         20.73         21.38         1.07 o                         
  -3   9  -6         63.61         67.81         2.09 o                         
  -2   9  -6         25.41         23.06         1.30 o                         
  -1   9  -6         75.89         77.35         2.86 o                         
   0   9  -6         40.90         41.60         1.90 o                         
   1   9  -6        187.61        186.91         3.80 o                         
   2   9  -6         41.84         39.41         3.34 o                         
  -5  10  -6          1.11          1.07         0.32 o                         
  -4  10  -6          2.07          3.13         0.50 o                         
  -3  10  -6          7.73          7.70         0.86 o                         
  -2  10  -6          1.43          2.19         0.87 o                         
  -1  10  -6          3.55          2.62         0.88 o                         
   0  10  -6         84.24         83.95         2.96 o                         
   1  10  -6         44.68         37.52         2.37 o                         
   2  10  -6        113.42        110.99         3.88 o                         
   3  10  -6         40.60         42.53         3.31 o                         
   4  10  -6          5.35          3.49         1.04 o                         
  -5  11  -6          6.08          5.23         0.55 o                         
  -4  11  -6          6.66          7.04         0.60 o                         
  -3  11  -6          0.49          0.29         0.54 o                         
  -2  11  -6          6.19          4.99         0.88 o                         
  -1  11  -6          2.12          0.19         0.76 o                         
   0  11  -6         17.95         20.25         1.51 o                         
   1  11  -6          1.99          1.69         0.77 o                         
   2  11  -6         17.13         21.97         1.75 o                         
   3  11  -6         34.39         35.50         2.08 o                         
   4  11  -6         68.24         72.04         3.95 o                         
   5  11  -6         29.71         30.03         2.34 o                         
   6  11  -6         29.61         32.97         2.01 o                         
  -4  12  -6          2.08          2.25         0.44 o                         
  -3  12  -6          3.14          3.35         0.40 o                         
  -2  12  -6         20.48         19.87         1.20 o                         
  -1  12  -6         35.74         34.42         2.13 o                         
   0  12  -6         52.39         61.05         2.73 o                         
   1  12  -6         80.70         80.95         3.11 o                         
   2  12  -6          9.63         10.14         1.19 o                         
   3  12  -6         24.01         24.76         1.55 o                         
   4  12  -6         12.78         13.52         1.66 o                         
   5  12  -6          2.45          3.34         0.79 o                         
  -2  13  -6         18.92         17.57         1.08 o                         
  -1  13  -6          4.87          5.05         0.79 o                         
   0  13  -6         51.13         60.33         3.31 o                         
   1  13  -6         11.08         12.27         1.62 o                         
   2  13  -6          3.58          2.81         0.96 o                         
   3  13  -6          1.01          1.17         0.71 o                         
   4  13  -6          4.97          5.19         0.89 o                         
   1  14  -6          0.01         -0.57         0.57 o                         
  -7   0  -5         89.69         98.18         5.12 o                         
  -5   0  -5         49.20         49.59         1.90 o                         
  -3   0  -5       4215.14       4615.93        69.67 o                         
  -1   0  -5        162.74        136.48        10.25 o                         
   1   0  -5        317.68        313.62        10.91 o                         
   3   0  -5       1199.80       1302.12        26.86 o                         
   5   0  -5        342.63        346.66        17.38 o                         
  -8   1  -5         38.53         35.44         1.84 o                         
  -7   1  -5          1.00          2.20         0.85 o                         
  -6   1  -5         16.99         16.88         1.11 o                         
  -5   1  -5        200.91        200.04         2.65 o                         
  -4   1  -5         27.77         33.12         2.27 o                         
  -3   1  -5        185.27        170.48         6.33 o                         
  -2   1  -5        342.24        333.58         6.78 o                         
  -1   1  -5       1870.59       1863.49        21.58 o                         
   0   1  -5        681.72        618.77         7.88 o                         
   1   1  -5       4148.40       4222.08        28.53 o                         
   2   1  -5        170.47        156.63         6.02 o                         
   3   1  -5        154.33        150.54         6.58 o                         
   4   1  -5         87.36         99.08         5.97 o                         
   5   1  -5        469.12        515.23        19.12 o                         
   6   1  -5        206.91        219.32        10.44 o                         
  -8   2  -5          2.42          0.50         0.95 o                         
  -7   2  -5         57.72         55.55         2.61 o                         
  -6   2  -5         12.64         11.66         1.01 o                         
  -5   2  -5         22.06         19.18         0.97 o                         
  -4   2  -5         26.93         32.37         1.69 o                         
  -3   2  -5        285.08        300.94         8.66 o                         
  -2   2  -5        332.83        331.12         5.04 o                         
  -1   2  -5        417.23        417.83         7.22 o                         
   0   2  -5         16.16         16.55         1.27 o                         
   1   2  -5        290.56        318.31         6.32 o                         
   2   2  -5        290.42        275.19         8.13 o                         
   3   2  -5        635.04        767.35        16.18 o                         
   4   2  -5        150.15        178.62         8.03 o                         
   5   2  -5          2.02          2.81         1.74 o                         
  -8   3  -5          8.56          9.14         0.91 o                         
  -7   3  -5         27.39         27.10         1.57 o                         
  -6   3  -5         22.44         23.98         1.39 o                         
  -5   3  -5         55.42         55.81         1.82 o                         
  -4   3  -5         88.39         91.64         2.46 o                         
  -3   3  -5        104.31        107.90         4.38 o                         
  -2   3  -5         94.36         91.94         4.35 o                         
  -1   3  -5        337.01        319.40         5.66 o                         
   0   3  -5          1.53          1.16         0.73 o                         
   1   3  -5        416.29        390.29         6.59 o                         
   2   3  -5        765.95        805.82        33.47 o                         
   3   3  -5         19.23         18.27         2.50 o                         
   4   3  -5        259.90        278.00        10.05 o                         
   5   3  -5        124.91        124.47        10.98 o                         
  -8   4  -5          0.09         -0.49         0.49 o                         
  -7   4  -5          1.09          0.58         0.86 o                         
  -6   4  -5        114.55        128.60         2.98 o                         
  -5   4  -5         25.18         24.60         1.18 o                         
  -4   4  -5        134.80        134.46         2.62 o                         
  -3   4  -5         64.36         65.11         4.21 o                         
  -2   4  -5        450.69        457.85        10.11 o                         
  -1   4  -5        386.42        399.90         7.40 o                         
   0   4  -5        947.69       1052.50        10.22 o                         
   1   4  -5       1354.07       1426.79        14.79 o                         
   2   4  -5        528.13        526.10        13.93 o                         
   3   4  -5         26.00         28.86         3.08 o                         
   4   4  -5        565.50        596.54        22.38 o                         
  -8   5  -5          7.43          6.41         0.71 o                         
  -7   5  -5          7.86          7.28         1.02 o                         
  -6   5  -5         21.44         21.68         1.10 o                         
  -5   5  -5        134.96        138.23         3.76 o                         
  -4   5  -5         35.16         32.76         1.37 o                         
  -3   5  -5         32.98         35.89         1.84 o                         
  -2   5  -5        131.06        129.23         5.73 o                         
  -1   5  -5        303.99        305.89         6.91 o                         
   0   5  -5          9.72          2.00         1.76 o                         
   1   5  -5        527.38        532.49        11.11 o                         
   2   5  -5        529.68        556.75        14.94 o                         
   3   5  -5        109.00        111.66         6.07 o                         
   4   5  -5        113.56        112.19        10.04 o                         
  -7   6  -5          6.36          8.80         1.61 o                         
  -6   6  -5          1.19          1.20         0.37 o                         
  -5   6  -5         45.44         44.68         1.48 o                         
  -4   6  -5        381.44        382.51         4.34 o                         
  -3   6  -5         40.47         40.54         1.93 o                         
  -2   6  -5        143.23        132.89         3.93 o                         
  -1   6  -5        568.99        605.14        11.16 o                         
   0   6  -5        573.71        518.10        10.57 o                         
   1   6  -5        789.56        890.19        42.81 o                         
   2   6  -5        137.04        150.59         5.95 o                         
   3   6  -5         64.29         50.58         6.89 o                         
  -7   7  -5          3.93          4.10         0.80 o                         
  -6   7  -5          0.80          1.00         0.34 o                         
  -5   7  -5          8.74         11.11         0.78 o                         
  -4   7  -5         66.19         66.45         1.76 o                         
  -3   7  -5         80.01         81.40         2.31 o                         
  -2   7  -5        111.51        116.32         2.42 o                         
  -1   7  -5         71.13         76.00         2.60 o                         
   0   7  -5         74.78         66.75         4.38 o                         
   1   7  -5         10.38          4.60         1.51 o                         
   3   7  -5        346.97        336.26        18.41 o                         
   4   7  -5        254.22        246.98        16.88 o                         
  -7   8  -5          2.58          3.02         0.73 o                         
  -6   8  -5         13.06         13.65         0.74 o                         
  -5   8  -5         50.52         50.85         1.25 o                         
  -4   8  -5         28.15         25.02         1.09 o                         
  -3   8  -5        358.91        383.66         5.89 o                         
  -2   8  -5         66.72         72.36         2.54 o                         
  -1   8  -5         60.72         66.58         2.24 o                         
   0   8  -5         13.28         12.94         0.96 o                         
   1   8  -5          0.22          0.09         0.59 o                         
   2   8  -5         46.36         29.70         5.68 o                         
   3   8  -5        737.82        704.85        27.60 o                         
  -6   9  -5          5.56          7.77         0.58 o                         
  -5   9  -5         11.02         11.58         0.60 o                         
  -4   9  -5         19.33         16.10         0.97 o                         
  -3   9  -5          6.15          8.16         1.32 o                         
  -2   9  -5          1.09          1.47         0.50 o                         
  -1   9  -5         52.98         50.25         2.22 o                         
   0   9  -5        267.22        270.61         4.67 o                         
   1   9  -5         34.65         33.66         1.93 o                         
   2   9  -5         39.11         37.23         3.23 o                         
   3   9  -5         72.84         71.68         4.25 o                         
   4   9  -5         18.60         18.63         2.20 o                         
  -5  10  -5          1.03          0.69         0.38 o                         
  -4  10  -5          0.02          0.52         0.46 o                         
  -3  10  -5         46.75         48.26         2.62 o                         
  -2  10  -5        143.39        143.19         4.91 o                         
  -1  10  -5         23.12         20.53         1.59 o                         
   0  10  -5        162.00        171.16         4.21 o                         
   1  10  -5          6.69          4.10         0.98 o                         
   2  10  -5        155.70        148.83         4.50 o                         
   3  10  -5          1.82          0.97         0.93 o                         
  -5  11  -5          4.44          2.76         0.43 o                         
  -4  11  -5         31.79         31.70         1.11 o                         
  -3  11  -5         14.39         18.22         1.06 o                         
  -2  11  -5         43.42         43.38         1.93 o                         
  -1  11  -5         16.02         17.11         2.00 o                         
   0  11  -5         21.41         19.96         1.52 o                         
   1  11  -5         48.35         49.14         2.70 o                         
   2  11  -5          0.23          0.92         0.76 o                         
   3  11  -5          0.70         -0.27         0.68 o                         
   6  11  -5         10.91         14.59         1.45 o                         
  -4  12  -5         17.95         17.27         0.76 o                         
  -3  12  -5          5.99          7.47         0.65 o                         
  -2  12  -5         26.18         31.26         1.49 o                         
  -1  12  -5         29.74         29.21         2.03 o                         
   0  12  -5        113.67        115.57         5.45 o                         
   1  12  -5          6.84          8.47         1.58 o                         
   2  12  -5         24.85         26.36         1.79 o                         
   3  12  -5          6.20          8.38         1.62 o                         
   5  12  -5          3.83          3.46         0.85 o                         
  -3  13  -5         24.90         23.40         0.94 o                         
  -2  13  -5         11.54         12.16         0.99 o                         
  -1  13  -5         30.86         34.15         1.99 o                         
   0  13  -5         47.97         50.49         3.23 o                         
   1  13  -5          0.65         -0.05         0.86 o                         
   2  13  -5          3.12          2.45         1.03 o                         
   3  13  -5          0.17          1.72         0.75 o                         
   4  13  -5          2.01          1.35         0.65 o                         
  -1  14  -5          0.43          0.31         0.54 o                         
   0  14  -5         19.63         19.67         1.18 o                         
   1  14  -5          2.79          3.80         0.88 o                         
   2  14  -5         12.05         14.32         1.44 o                         
  -8   0  -4         30.10         28.91         2.64 o                         
  -6   0  -4         49.58         54.60         2.26 o                         
  -4   0  -4          7.91          8.61         2.40 o                         
  -2   0  -4        464.32        406.68        10.14 o                         
   0   0  -4      12316.21      12860.81        39.82 o                         
   2   0  -4        549.23        585.20        14.92 o                         
   4   0  -4       1653.81       1836.44        33.85 o                         
  -8   1  -4         19.37         18.23         1.54 o                         
  -7   1  -4         22.37         21.34         1.45 o                         
  -6   1  -4         24.78         23.68         1.20 o                         
  -5   1  -4         25.58         29.25         1.33 o                         
  -4   1  -4        156.08        151.84         8.80 o                         
  -3   1  -4        117.07        123.09         4.93 o                         
  -2   1  -4        178.89        153.76         4.20 o                         
  -1   1  -4       3934.49       3936.07        30.18 o                         
   0   1  -4        972.25        910.32        13.45 o                         
   1   1  -4      13047.32      12127.64        62.61 o                         
   2   1  -4        178.83        148.60         5.45 o                         
   3   1  -4         19.15         14.59         2.13 o                         
   4   1  -4        535.07        578.83        13.54 o                         
   5   1  -4         64.99         69.28         5.34 o                         
  -8   2  -4         22.53         22.03         1.05 o                         
  -7   2  -4         59.59         66.37         2.94 o                         
  -6   2  -4          5.20          4.18         0.74 o                         
  -5   2  -4        126.65        119.74         2.06 o                         
  -4   2  -4        252.43        258.35        11.69 o                         
  -3   2  -4        181.76        192.72         5.26 o                         
  -2   2  -4        134.75        131.09         3.36 o                         
  -1   2  -4        358.92        371.02         5.56 o                         
   0   2  -4      16548.89      16321.21       172.68 o                         
   1   2  -4        600.68        599.61         8.10 o                         
   2   2  -4        378.87        370.29        11.09 o                         
   3   2  -4       3516.47       3869.79        31.51 o                         
   4   2  -4         51.24         61.44         4.49 o                         
   5   2  -4         23.95         28.09         4.41 o                         
  -8   3  -4          2.90          2.98         0.48 o                         
  -7   3  -4         38.72         38.72         1.94 o                         
  -6   3  -4          7.97          8.20         0.79 o                         
  -5   3  -4        111.42        110.61         2.19 o                         
  -4   3  -4        214.78        234.15         4.11 o                         
  -3   3  -4        156.06        151.85         5.84 o                         
  -2   3  -4        720.02        752.14        16.40 o                         
  -1   3  -4        191.52        173.76         3.74 o                         
   0   3  -4       1307.65       1229.94        12.95 o                         
   1   3  -4       1215.23       1163.84        35.99 o                         
   2   3  -4         35.44         31.00         2.72 o                         
   3   3  -4        454.89        476.37        11.22 o                         
   4   3  -4        132.70        139.80         6.69 o                         
  -8   4  -4          2.77          2.78         0.52 o                         
  -7   4  -4          2.86          1.26         0.58 o                         
  -6   4  -4        210.19        204.58         4.61 o                         
  -5   4  -4         25.00         25.77         1.39 o                         
  -4   4  -4         16.70         14.51         1.23 o                         
  -3   4  -4        275.72        250.48         7.93 o                         
  -2   4  -4         88.29         97.99         4.49 o                         
  -1   4  -4        392.72        378.00         6.84 o                         
   0   4  -4        606.17        622.01         9.81 o                         
   1   4  -4        205.31        222.90         5.50 o                         
   2   4  -4        608.39        623.38        12.24 o                         
   3   4  -4        807.44        902.65        15.77 o                         
   4   4  -4        174.42        158.54        11.12 o                         
  -8   5  -4          6.13          6.37         0.65 o                         
  -7   5  -4          0.17          0.01         0.56 o                         
  -6   5  -4         14.46         15.23         0.98 o                         
  -5   5  -4         46.21         42.22         1.43 o                         
  -4   5  -4        143.74        142.90         3.00 o                         
  -3   5  -4         40.11         39.72         3.34 o                         
  -2   5  -4        734.88        777.96        13.29 o                         
  -1   5  -4        183.01        176.17         5.01 o                         
   0   5  -4        691.89        656.80        13.43 o                         
   1   5  -4         68.18         77.34         4.06 o                         
   2   5  -4         73.14         60.23         4.06 o                         
   3   5  -4         44.47         57.19         6.25 o                         
  -8   6  -4          4.44          3.56         0.57 o                         
  -7   6  -4          2.05          1.34         0.65 o                         
  -6   6  -4         36.94         34.00         1.20 o                         
  -5   6  -4          4.34          4.34         0.57 o                         
  -4   6  -4         87.54         81.90         1.79 o                         
  -3   6  -4        573.79        582.27         6.89 o                         
  -2   6  -4         21.33         17.96         1.87 o                         
  -1   6  -4        384.81        421.12         8.34 o                         
   0   6  -4        213.41        194.52         6.13 o                         
   1   6  -4         87.85        101.49         4.74 o                         
   2   6  -4        328.37        333.84        16.17 o                         
  -7   7  -4          0.76          0.91         1.06 o                         
  -6   7  -4         14.43         11.70         0.71 o                         
  -5   7  -4          0.71          1.39         0.38 o                         
  -4   7  -4         49.26         51.81         1.52 o                         
  -3   7  -4         50.69         50.76         1.48 o                         
  -2   7  -4        300.65        292.87         4.51 o                         
  -1   7  -4         72.39         70.61         3.76 o                         
   0   7  -4         40.99         35.58         2.89 o                         
   1   7  -4          0.79          5.36         1.63 o                         
   2   7  -4        411.19        384.43        18.22 o                         
   3   7  -4         15.05         14.27         4.04 o                         
   4   7  -4        117.47        103.57        10.74 o                         
  -7   8  -4          1.73          3.21         0.92 o                         
  -6   8  -4         23.26         24.04         1.00 o                         
  -5   8  -4         12.52         14.46         0.88 o                         
  -4   8  -4        101.43        104.21         2.44 o                         
  -3   8  -4        485.73        508.74         6.15 o                         
  -2   8  -4        424.54        408.75         5.90 o                         
  -1   8  -4         44.54         48.81         1.90 o                         
   0   8  -4         42.27         36.51         1.57 o                         
   1   8  -4        138.67        144.06         4.56 o                         
   2   8  -4        135.18        127.05        10.84 o                         
   3   8  -4        146.75        152.27        12.42 o                         
   4   8  -4        283.11        259.91        17.22 o                         
  -6   9  -4          8.26          8.66         0.67 o                         
  -5   9  -4         50.10         49.49         1.21 o                         
  -4   9  -4          0.26          0.79         0.45 o                         
  -3   9  -4         51.88         51.89         2.09 o                         
  -2   9  -4         12.16         12.46         1.20 o                         
  -1   9  -4        121.25        114.90         3.17 o                         
   0   9  -4         16.90         17.71         1.25 o                         
   1   9  -4        109.47         96.20         3.12 o                         
   2   9  -4        170.02        168.25         5.87 o                         
   3   9  -4          9.15          9.33         1.42 o                         
  -6  10  -4          9.08          9.46         0.64 o                         
  -5  10  -4          0.02          0.54         0.35 o                         
  -4  10  -4          4.78          5.31         0.64 o                         
  -3  10  -4          3.13          3.00         0.86 o                         
  -2  10  -4         78.32         73.46         3.64 o                         
  -1  10  -4         32.46         30.36         1.88 o                         
   0  10  -4         23.35         24.21         1.95 o                         
   1  10  -4         87.16         88.44         3.57 o                         
   2  10  -4        126.85        128.85         5.93 o                         
   3  10  -4         25.94         28.30         2.68 o                         
  -5  11  -4          1.45          1.06         0.39 o                         
  -4  11  -4         85.98         93.57         1.92 o                         
  -3  11  -4         15.52         15.02         1.00 o                         
  -2  11  -4         18.88         18.44         1.32 o                         
  -1  11  -4         44.22         43.37         2.73 o                         
   0  11  -4         18.70         16.75         1.42 o                         
   1  11  -4         27.41         31.37         2.22 o                         
   2  11  -4        128.09        137.90         4.27 o                         
   3  11  -4         64.17         71.49         4.43 o                         
   6  11  -4         14.23         14.74         1.51 o                         
  -4  12  -4          6.06          6.77         0.55 o                         
  -3  12  -4          5.20          5.22         0.60 o                         
  -2  12  -4         46.37         51.88         2.81 o                         
  -1  12  -4         29.31         29.05         2.14 o                         
   0  12  -4         63.77         57.72         4.08 o                         
   1  12  -4         42.94         39.65         3.31 o                         
   2  12  -4          1.74          1.87         0.69 o                         
   3  12  -4         86.35         98.29         4.75 o                         
   4  12  -4          1.72          0.87         0.91 o                         
   5  12  -4          3.87          5.15         1.04 o                         
  -3  13  -4          4.78          3.83         0.48 o                         
  -2  13  -4          1.47          0.58         0.48 o                         
  -1  13  -4         41.31         44.96         2.27 o                         
   0  13  -4         25.08         26.52         2.58 o                         
   1  13  -4         21.70         23.19         2.41 o                         
   2  13  -4         17.15         14.21         1.86 o                         
   3  13  -4          3.39          3.78         1.13 o                         
   4  13  -4          3.25          1.86         0.75 o                         
  -2  14  -4          4.07          3.27         0.75 o                         
  -1  14  -4          0.21          0.70         0.59 o                         
   0  14  -4         11.37         10.95         0.96 o                         
   1  14  -4          2.22          2.76         0.85 o                         
   2  14  -4          0.19          0.14         0.60 o                         
   3  14  -4         16.60         18.67         1.48 o                         
  -9   0  -3         28.35         28.06         2.04 o                         
  -7   0  -3         18.13         19.61         1.72 o                         
  -5   0  -3        503.33        505.08         5.97 o                         
  -3   0  -3        763.45        823.77        24.07 o                         
  -1   0  -3      16499.74      16234.24        81.46 o                         
   1   0  -3      14190.85      13420.12        55.66 o                         
   3   0  -3         15.30         23.21         3.36 o                         
   5   0  -3        435.91        452.81        18.20 o                         
  -9   1  -3          2.55          2.58         0.82 o                         
  -8   1  -3         53.72         51.50         2.30 o                         
  -7   1  -3         13.29         14.77         1.32 o                         
  -6   1  -3         12.34         12.54         1.47 o                         
  -5   1  -3         40.94         40.13         1.20 o                         
  -4   1  -3         59.16         56.11         4.32 o                         
  -3   1  -3        487.24        494.44        10.93 o                         
  -2   1  -3         89.26         80.30         2.61 o                         
  -1   1  -3       8999.73       8677.37        35.61 o                         
   0   1  -3        327.00        346.13         4.05 o                         
   1   1  -3       1382.25       1354.74        12.90 o                         
   2   1  -3       1149.56       1063.60        13.11 o                         
   3   1  -3         45.30         36.15         2.92 o                         
   4   1  -3        342.70        383.07        10.48 o                         
   5   1  -3          1.71          2.79         1.33 o                         
  -8   2  -3          5.64          5.10         0.62 o                         
  -7   2  -3         68.06         72.86         2.98 o                         
  -6   2  -3          6.58          7.19         0.89 o                         
  -5   2  -3         63.37         61.73         1.54 o                         
  -4   2  -3         64.97         81.51         9.05 o                         
  -3   2  -3        763.52        858.73        14.00 o                         
  -2   2  -3         37.66         30.65         2.20 o                         
  -1   2  -3       1454.83       1405.78         9.49 o                         
   0   2  -3      28435.57      27403.97        55.26 o                         
   1   2  -3       2434.76       2404.73        17.92 o                         
   2   2  -3         12.49         15.14         1.79 o                         
   3   2  -3       2345.99       2562.70        29.68 o                         
   4   2  -3        243.30        297.36         9.18 o                         
  -8   3  -3          2.13          1.79         0.47 o                         
  -7   3  -3         21.96         22.26         1.54 o                         
  -6   3  -3        104.89        101.66         2.13 o                         
  -5   3  -3        130.76        142.69         2.56 o                         
  -4   3  -3        392.59        430.61        10.62 o                         
  -3   3  -3         76.99         72.49         3.89 o                         
  -2   3  -3        170.56        167.33         5.20 o                         
  -1   3  -3        681.50        654.00         6.11 o                         
   0   3  -3       1510.74       1425.00        16.18 o                         
   1   3  -3       1893.21       1887.21        17.21 o                         
   2   3  -3         64.86         61.28         3.42 o                         
   3   3  -3        130.82        132.82         8.94 o                         
   4   3  -3       1020.88       1093.33        26.25 o                         
  -8   4  -3          7.26          7.91         0.71 o                         
  -7   4  -3         25.27         20.24         1.46 o                         
  -6   4  -3         30.33         29.10         1.19 o                         
  -5   4  -3         63.92         61.26         1.56 o                         
  -4   4  -3        650.93        667.20         9.31 o                         
  -3   4  -3         30.05         34.04         2.93 o                         
  -2   4  -3       1384.10       1403.47        18.28 o                         
  -1   4  -3        207.97        210.38         4.81 o                         
   0   4  -3         59.97         54.42         2.10 o                         
   1   4  -3         48.81         45.55         2.83 o                         
   2   4  -3        152.66        160.85         5.74 o                         
   3   4  -3        412.54        491.56        16.74 o                         
  -8   5  -3          2.06          1.54         0.50 o                         
  -7   5  -3         11.96         12.56         0.92 o                         
  -6   5  -3         63.19         62.93         1.55 o                         
  -5   5  -3         82.60         79.00         1.83 o                         
  -4   5  -3        111.66        118.37         2.17 o                         
  -3   5  -3         48.00         56.12         3.95 o                         
  -2   5  -3         85.84         95.05         4.40 o                         
  -1   5  -3        280.21        270.10         5.91 o                         
   0   5  -3        162.72        157.26         4.78 o                         
   1   5  -3       1181.86       1208.06        17.13 o                         
   2   5  -3         77.82         86.95         5.76 o                         
  -8   6  -3          1.87          2.21         0.61 o                         
  -7   6  -3         61.36         52.96         3.33 o                         
  -6   6  -3         37.19         34.86         1.24 o                         
  -5   6  -3        117.87        122.26         2.04 o                         
  -4   6  -3         11.86          9.96         0.66 o                         
  -3   6  -3         85.68         76.93         3.45 o                         
  -2   6  -3        201.84        216.17         7.46 o                         
  -1   6  -3        229.69        254.95         6.28 o                         
   0   6  -3        159.46        196.77         5.80 o                         
   1   6  -3        561.53        579.15         9.21 o                         
   2   6  -3        404.92        403.55        17.06 o                         
  -7   7  -3          9.15          8.73         1.01 o                         
  -6   7  -3          1.91          1.74         0.41 o                         
  -5   7  -3          6.77          6.44         0.54 o                         
  -4   7  -3        186.55        190.83         3.04 o                         
  -3   7  -3        488.11        486.09         5.05 o                         
  -2   7  -3        544.20        543.59         8.77 o                         
  -1   7  -3         73.11         74.89         4.50 o                         
   0   7  -3        131.39        129.81         4.43 o                         
   1   7  -3        156.28        158.36         7.53 o                         
   2   7  -3         61.63         61.62         4.24 o                         
   3   7  -3        123.90        130.44        11.00 o                         
   4   7  -3         46.23         33.86         6.03 o                         
  -7   8  -3          0.46          0.64         0.46 o                         
  -6   8  -3         11.81         12.02         0.76 o                         
  -5   8  -3         32.16         36.20         1.22 o                         
  -4   8  -3        108.13        111.79         2.51 o                         
  -3   8  -3        590.21        596.92         5.12 o                         
  -2   8  -3         53.06         53.70         2.16 o                         
  -1   8  -3         44.84         41.91         1.72 o                         
   0   8  -3        118.44        113.56         3.04 o                         
   1   8  -3         73.05         77.83         3.28 o                         
   2   8  -3        179.90        162.41        11.86 o                         
   3   8  -3        113.32        120.13        10.83 o                         
  -7   9  -3          0.95          0.49         0.44 o                         
  -6   9  -3          3.80          3.98         0.55 o                         
  -5   9  -3          9.07          8.36         0.63 o                         
  -4   9  -3         60.30         62.20         1.66 o                         
  -3   9  -3         40.73         44.05         2.11 o                         
  -2   9  -3        248.67        258.71         5.84 o                         
  -1   9  -3         36.57         34.47         1.76 o                         
   0   9  -3         49.80         50.93         1.93 o                         
   1   9  -3         79.93         73.53         3.43 o                         
   2   9  -3        225.08        223.66         9.07 o                         
  -6  10  -3         36.48         38.87         1.33 o                         
  -5  10  -3          2.95          2.56         0.48 o                         
  -4  10  -3         14.79         15.26         1.06 o                         
  -3  10  -3         15.99         17.62         1.39 o                         
  -2  10  -3        274.48        283.09         5.12 o                         
  -1  10  -3        133.58        137.91         3.91 o                         
   0  10  -3         17.08         13.06         1.70 o                         
   1  10  -3        135.37        124.80         4.21 o                         
   2  10  -3         73.54         76.99         4.49 o                         
  -5  11  -3         40.20         40.40         1.41 o                         
  -4  11  -3          5.84          5.64         0.72 o                         
  -3  11  -3          6.34          7.55         0.76 o                         
  -2  11  -3         93.46         95.93         2.93 o                         
  -1  11  -3         41.79         38.41         2.60 o                         
   0  11  -3         68.68         67.00         3.23 o                         
   1  11  -3        247.34        249.74         6.01 o                         
   2  11  -3         59.17         59.44         2.84 o                         
   3  11  -3        163.46        166.67         6.65 o                         
   6  11  -3          0.92          1.14         0.70 o                         
  -5  12  -3          1.01          0.92         0.36 o                         
  -4  12  -3          6.77          6.90         0.57 o                         
  -3  12  -3          4.75          4.87         0.58 o                         
  -2  12  -3         21.89         25.14         1.81 o                         
  -1  12  -3         15.62         13.82         1.58 o                         
   0  12  -3         12.76         12.37         2.14 o                         
   1  12  -3         20.01         23.12         2.68 o                         
   2  12  -3         30.39         31.39         3.03 o                         
   3  12  -3         19.43         20.63         2.33 o                         
   4  12  -3          4.85          6.35         1.38 o                         
   5  12  -3          6.35          6.16         1.12 o                         
  -4  13  -3          4.05          3.84         0.69 o                         
  -3  13  -3          2.36          2.69         0.50 o                         
  -2  13  -3          0.18          0.08         0.45 o                         
  -1  13  -3         37.94         38.76         2.23 o                         
   0  13  -3          1.11          1.83         0.83 o                         
   1  13  -3         22.79         25.64         2.59 o                         
   2  13  -3          0.10          0.89         0.99 o                         
   3  13  -3         45.96         54.90         3.23 o                         
   4  13  -3          6.90          6.82         1.15 o                         
  -2  14  -3          4.61          3.13         0.84 o                         
  -1  14  -3          2.22          2.73         0.83 o                         
   0  14  -3         14.96         12.90         1.07 o                         
   1  14  -3         27.84         28.85         2.27 o                         
   2  14  -3          6.05          5.53         1.06 o                         
   3  14  -3          9.60          9.66         1.15 o                         
  -8   0  -2         72.27         81.41         4.87 o                         
  -6   0  -2         37.21         36.94         1.75 o                         
  -4   0  -2       1278.96       1368.29        68.20 o                         
  -2   0  -2       2988.55       2881.01        22.62 o                         
   0   0  -2       1522.39       1624.31        17.51 o                         
   2   0  -2       2723.08       2573.81        26.02 o                         
   4   0  -2        166.68        170.16         9.48 o                         
  -9   1  -2          1.37          1.01         0.79 o                         
  -8   1  -2         14.66         16.26         1.26 o                         
  -7   1  -2        150.97        160.23         5.23 o                         
  -6   1  -2         51.42         52.74         1.84 o                         
  -5   1  -2        506.04        508.95         7.37 o                         
  -4   1  -2         74.04         72.05         4.61 o                         
  -3   1  -2        402.85        393.86         6.76 o                         
  -2   1  -2        969.63        924.73         7.64 o                         
  -1   1  -2       3899.67       3722.88        57.81 o                         
   0   1  -2        527.47        531.74         4.24 o                         
   1   1  -2       1153.36       1136.72        20.88 o                         
   2   1  -2        245.06        224.94         7.88 o                         
   3   1  -2        741.79        725.86        12.45 o                         
   4   1  -2         64.31         67.32         4.17 o                         
  -9   2  -2          1.32         -0.15         0.59 o                         
  -8   2  -2         18.34         17.97         1.08 o                         
  -7   2  -2         23.47         26.46         1.73 o                         
  -6   2  -2        448.82        460.67         4.65 o                         
  -5   2  -2         78.61         78.36         1.53 o                         
  -4   2  -2         50.44         45.19         3.15 o                         
  -3   2  -2       3148.71       3470.61        23.88 o                         
  -2   2  -2        327.28        339.84         6.58 o                         
  -1   2  -2       2905.92       2824.64        18.79 o                         
   0   2  -2       5957.66       5769.09        44.24 o                         
   1   2  -2       2872.73       2676.65        34.54 o                         
   2   2  -2       1802.33       1773.40        24.07 o                         
   3   2  -2          7.51         12.85         1.68 o                         
   4   2  -2         86.66         96.99         5.01 o                         
  -8   3  -2          7.07          7.07         0.74 o                         
  -7   3  -2          5.56          2.74         0.88 o                         
  -6   3  -2         29.69         31.32         1.16 o                         
  -5   3  -2        257.19        274.84         2.66 o                         
  -4   3  -2          1.18          1.57         1.49 o                         
  -3   3  -2        180.06        167.02         5.65 o                         
  -2   3  -2         13.27         11.44         1.19 o                         
  -1   3  -2       1772.30       1777.90        15.79 o                         
   0   3  -2        297.55        244.50         4.12 o                         
   1   3  -2        128.52        127.84         7.17 o                         
   2   3  -2       1125.27       1089.79        16.59 o                         
   3   3  -2         23.73         23.17         2.20 o                         
  -8   4  -2          1.87          2.13         0.50 o                         
  -7   4  -2         24.02         20.98         1.52 o                         
  -6   4  -2          5.86          5.52         0.56 o                         
  -5   4  -2        220.46        231.92         2.71 o                         
  -4   4  -2        274.15        292.69         9.03 o                         
  -3   4  -2        792.81        829.85        13.48 o                         
  -2   4  -2        226.72        234.36         5.31 o                         
  -1   4  -2       1045.11       1012.48         9.92 o                         
   0   4  -2        629.20        642.99         7.04 o                         
   1   4  -2       1309.47       1249.22        13.93 o                         
   2   4  -2        206.13        215.26         5.86 o                         
  -8   5  -2          6.06          6.80         0.99 o                         
  -7   5  -2         10.81          8.42         1.21 o                         
  -6   5  -2         48.61         49.76         1.39 o                         
  -5   5  -2         35.46         34.96         1.00 o                         
  -4   5  -2        196.22        204.28         2.85 o                         
  -3   5  -2        218.19        246.58         9.92 o                         
  -2   5  -2         85.38         83.41         5.04 o                         
  -1   5  -2       1185.71       1192.23        11.89 o                         
   0   5  -2        399.92        400.02         7.11 o                         
   1   5  -2        157.30        173.23         6.36 o                         
  -8   6  -2          9.81         10.31         0.83 o                         
  -7   6  -2         19.01         15.20         1.13 o                         
  -6   6  -2          0.23          0.83         0.38 o                         
  -5   6  -2        113.89        104.91         1.82 o                         
  -4   6  -2         25.17         27.38         1.00 o                         
  -3   6  -2        170.21        186.41         7.62 o                         
  -2   6  -2        420.27        478.95        10.82 o                         
  -1   6  -2        652.53        681.42        10.25 o                         
   0   6  -2       2287.63       2527.03        26.19 o                         
   1   6  -2        713.96        720.29        16.76 o                         
   2   6  -2        188.34        185.23        11.09 o                         
  -8   7  -2          4.62          4.35         0.65 o                         
  -7   7  -2         29.59         25.78         1.30 o                         
  -6   7  -2          7.79          6.32         0.66 o                         
  -5   7  -2         49.85         53.81         1.65 o                         
  -4   7  -2        187.12        184.39         2.94 o                         
  -3   7  -2         45.05         48.68         1.40 o                         
  -2   7  -2         29.84         25.15         2.76 o                         
  -1   7  -2        132.68        130.58         5.75 o                         
   0   7  -2        449.61        419.35         9.54 o                         
   1   7  -2        551.47        522.01        10.11 o                         
   2   7  -2          9.12          5.08         1.91 o                         
   3   7  -2         98.82         98.85         9.19 o                         
  -7   8  -2          4.76          3.96         0.67 o                         
  -6   8  -2         11.66         10.02         0.85 o                         
  -5   8  -2          5.89          6.56         0.65 o                         
  -4   8  -2         87.80         86.36         2.20 o                         
  -3   8  -2         60.43         59.91         1.62 o                         
  -2   8  -2        415.43        407.66         5.80 o                         
  -1   8  -2        107.02        106.11         2.78 o                         
   0   8  -2        614.66        588.09         8.32 o                         
   1   8  -2        132.98        131.78         5.88 o                         
   2   8  -2          0.08         -2.10         2.10 o                         
  -7   9  -2         13.82         13.92         0.95 o                         
  -6   9  -2         25.84         25.87         1.16 o                         
  -5   9  -2         66.41         74.50         1.84 o                         
  -4   9  -2         90.60         91.25         2.05 o                         
  -3   9  -2         20.35         21.78         1.55 o                         
  -2   9  -2         10.84         12.72         1.44 o                         
  -1   9  -2         31.13         30.99         1.62 o                         
   0   9  -2         29.99         27.85         1.43 o                         
   1   9  -2         29.41         25.90         2.32 o                         
  -6  10  -2         33.35         30.74         1.22 o                         
  -5  10  -2         23.06         27.52         1.12 o                         
  -4  10  -2         81.90         87.50         2.12 o                         
  -3  10  -2        110.99        111.13         2.70 o                         
  -2  10  -2          7.62          9.77         1.61 o                         
  -1  10  -2         78.43         76.71         3.17 o                         
   0  10  -2         17.61         17.60         1.53 o                         
   1  10  -2        243.52        239.37         7.01 o                         
  -6  11  -2          2.01          1.83         1.12 o                         
  -5  11  -2         10.81          9.24         0.78 o                         
  -4  11  -2         54.76         57.45         1.72 o                         
  -3  11  -2         61.22         59.45         1.95 o                         
  -2  11  -2         87.48         98.26         4.21 o                         
  -1  11  -2        146.20        159.63         5.17 o                         
   0  11  -2         33.00         35.47         3.41 o                         
   1  11  -2         44.84         48.69         2.68 o                         
   2  11  -2        100.02        100.51         5.39 o                         
   3  11  -2         22.13         24.33         2.71 o                         
   6  11  -2         15.45         15.45         1.53 o                         
  -5  12  -2          2.43          2.82         0.50 o                         
  -4  12  -2          1.92          2.40         0.41 o                         
  -3  12  -2         89.88         99.80         3.32 o                         
  -2  12  -2          1.49          2.26         0.60 o                         
  -1  12  -2         19.15         18.00         1.89 o                         
   0  12  -2         13.93         15.97         2.40 o                         
   1  12  -2         46.02         51.14         3.90 o                         
   2  12  -2         54.29         53.01         3.84 o                         
   3  12  -2         45.46         41.88         3.28 o                         
   4  12  -2          7.27          5.62         1.31 o                         
   5  12  -2         18.09         20.11         1.77 o                         
  -4  13  -2          2.41          2.70         0.35 o                         
  -3  13  -2         12.64         11.13         0.77 o                         
  -2  13  -2         10.96         10.33         1.03 o                         
  -1  13  -2         24.88         26.71         1.88 o                         
   0  13  -2         11.01         10.41         1.28 o                         
   1  13  -2         15.27         15.64         2.10 o                         
   2  13  -2          0.65         -0.14         0.93 o                         
   3  13  -2          3.31          2.44         1.00 o                         
   4  13  -2          4.83          4.95         0.98 o                         
  -2  14  -2          6.90          7.28         1.16 o                         
  -1  14  -2         22.31         23.99         1.98 o                         
   0  14  -2          7.39          7.11         1.39 o                         
   1  14  -2          1.76          3.16         1.13 o                         
   2  14  -2          1.57          2.02         0.86 o                         
   3  14  -2         15.59         15.36         1.42 o                         
  -9   0  -1         14.39         13.85         1.82 o                         
  -7   0  -1        618.30        633.15         9.64 o                         
  -5   0  -1         69.69         60.73         5.36 o                         
  -3   0  -1         73.56         76.61         6.66 o                         
  -1   0  -1       2392.27       2332.50        73.25 o                         
   3   0  -1         19.88         25.05         3.03 o                         
  -9   1  -1          5.33          4.53         0.84 o                         
  -8   1  -1         19.23         17.76         1.36 o                         
  -7   1  -1         29.19         32.01         1.58 o                         
  -6   1  -1         31.10         34.64         1.31 o                         
  -5   1  -1         79.13         84.62         3.82 o                         
  -4   1  -1        651.58        617.46        12.56 o                         
  -3   1  -1        535.45        517.23        17.79 o                         
  -2   1  -1        109.10        105.44         2.79 o                         
  -1   1  -1       1615.24       1615.79        11.09 o                         
   0   1  -1        459.14        429.21         6.08 o                         
   1   1  -1       2370.77       2170.75        36.82 o                         
   2   1  -1       2375.92       2176.32        15.86 o                         
   3   1  -1         12.77         12.91         1.60 o                         
  -9   2  -1          6.87          5.29         0.63 o                         
  -8   2  -1          0.99          0.10         0.47 o                         
  -7   2  -1         19.79         17.95         1.43 o                         
  -6   2  -1        635.75        656.02         5.56 o                         
  -5   2  -1          7.57          6.92         0.64 o                         
  -4   2  -1         20.84         13.96         2.35 o                         
  -3   2  -1       1891.29       2009.14        18.90 o                         
  -2   2  -1         92.48         94.73         3.25 o                         
  -1   2  -1       1685.09       1667.27        17.04 o                         
   0   2  -1       2157.54       2137.80        23.34 o                         
   1   2  -1       4815.59       4502.73        33.97 o                         
   3   2  -1       1585.05       1663.87        16.52 o                         
  -9   3  -1          8.12          7.11         0.77 o                         
  -8   3  -1         13.18         11.53         0.94 o                         
  -7   3  -1         28.82         27.95         1.77 o                         
  -6   3  -1         36.92         34.50         1.13 o                         
  -5   3  -1         29.56         32.72         0.93 o                         
  -4   3  -1         65.26         66.28         4.01 o                         
  -3   3  -1         62.89         59.53         3.35 o                         
  -2   3  -1       1718.36       1692.47        21.61 o                         
  -1   3  -1         22.89         24.13         2.96 o                         
   0   3  -1       1236.68       1083.83        11.09 o                         
   1   3  -1       1701.74       1608.10        12.70 o                         
   2   3  -1        492.07        481.79        13.10 o                         
   3   3  -1        155.44        164.01         5.89 o                         
  -8   4  -1          9.03          9.57         0.95 o                         
  -7   4  -1         19.71         18.40         1.46 o                         
  -6   4  -1         64.47         65.82         1.57 o                         
  -5   4  -1          7.37          8.78         0.46 o                         
  -4   4  -1        197.92        229.71         7.81 o                         
  -3   4  -1        380.22        433.48         9.47 o                         
  -2   4  -1        261.80        239.57         7.18 o                         
  -1   4  -1        198.08        205.43         3.80 o                         
   0   4  -1       5594.69       5404.56        40.83 o                         
   1   4  -1         46.23         40.49         4.04 o                         
   2   4  -1         83.21         73.69         3.22 o                         
  -8   5  -1          0.31          0.12         0.42 o                         
  -7   5  -1         20.22         21.62         2.43 o                         
  -6   5  -1         16.91         15.55         0.81 o                         
  -5   5  -1        124.28        122.32         2.04 o                         
  -4   5  -1          3.16          3.36         0.84 o                         
  -3   5  -1         84.69         72.16         4.22 o                         
  -2   5  -1        304.48        303.51         7.66 o                         
  -1   5  -1        545.10        564.48        11.69 o                         
   0   5  -1        527.45        520.57         6.63 o                         
   1   5  -1        902.13        899.67         9.99 o                         
   2   5  -1        618.05        686.56        12.33 o                         
  -8   6  -1          2.49          2.73         0.54 o                         
  -7   6  -1          1.41          1.78         0.51 o                         
  -6   6  -1          0.62          2.20         0.45 o                         
  -5   6  -1         41.66         39.78         1.07 o                         
  -4   6  -1         52.60         54.11         1.52 o                         
  -3   6  -1        196.00        207.36         8.75 o                         
  -2   6  -1        175.71        176.22         6.42 o                         
  -1   6  -1         71.22         86.42         4.17 o                         
   0   6  -1        533.19        568.25         9.81 o                         
   1   6  -1        839.64        842.28        24.90 o                         
  -8   7  -1          3.37          3.49         0.66 o                         
  -7   7  -1          3.33          3.52         1.43 o                         
  -6   7  -1          9.70         10.67         0.81 o                         
  -5   7  -1        147.24        144.18         2.62 o                         
  -4   7  -1          0.94          0.99         0.40 o                         
  -3   7  -1        158.08        154.53         2.80 o                         
  -2   7  -1         61.85         62.54         4.21 o                         
  -1   7  -1        505.99        485.96        11.74 o                         
   0   7  -1        614.54        606.90        11.17 o                         
   1   7  -1         20.97         24.77         2.19 o                         
   2   7  -1        204.08        204.42        11.52 o                         
   3   7  -1          2.41         -1.99         1.99 o                         
  -7   8  -1          1.30          0.69         0.58 o                         
  -6   8  -1          3.30          4.55         0.67 o                         
  -5   8  -1        121.04        120.62         2.42 o                         
  -4   8  -1        302.90        318.19         3.58 o                         
  -3   8  -1        244.87        242.57         3.82 o                         
  -2   8  -1         42.42         37.46         2.15 o                         
  -1   8  -1        515.38        517.25         7.00 o                         
   0   8  -1        157.52        169.24         6.44 o                         
   1   8  -1        188.50        169.15         6.09 o                         
  -7   9  -1          8.80          8.89         0.77 o                         
  -6   9  -1         69.31         67.16         1.86 o                         
  -5   9  -1         16.59         16.82         1.01 o                         
  -4   9  -1         68.75         71.45         1.81 o                         
  -3   9  -1        104.68        104.35         2.63 o                         
  -2   9  -1        327.99        324.24         6.50 o                         
  -1   9  -1        101.76         95.99         2.82 o                         
   0   9  -1         26.81         28.01         1.58 o                         
   1   9  -1        163.84        169.28         6.37 o                         
  -6  10  -1          9.59         10.29         0.95 o                         
  -5  10  -1         26.30         29.06         1.18 o                         
  -4  10  -1         23.04         23.91         1.15 o                         
  -3  10  -1        101.61        110.59         3.88 o                         
  -2  10  -1        235.43        239.69         6.61 o                         
  -1  10  -1        117.82        119.92         6.04 o                         
   0  10  -1         49.31         46.37         2.82 o                         
   1  10  -1         19.20         18.81         1.70 o                         
  -6  11  -1         13.26         13.20         0.92 o                         
  -5  11  -1          5.08          4.37         0.85 o                         
  -4  11  -1         14.65         14.69         0.94 o                         
  -3  11  -1        148.44        154.73         3.94 o                         
  -2  11  -1         66.98         70.32         2.90 o                         
  -1  11  -1        196.99        199.50         5.79 o                         
   0  11  -1         38.71         39.19         3.65 o                         
   1  11  -1          0.62          1.33         1.27 o                         
   2  11  -1          0.76          0.10         1.02 o                         
   3  11  -1         11.19          9.77         1.90 o                         
   5  11  -1          5.88          6.25         1.21 o                         
   6  11  -1          7.31          6.57         1.00 o                         
  -5  12  -1          0.25          0.24         0.33 o                         
  -4  12  -1          1.58          1.59         0.47 o                         
  -3  12  -1        121.51        129.87         4.44 o                         
  -2  12  -1         69.95         69.85         2.36 o                         
  -1  12  -1         39.16         42.12         2.58 o                         
   0  12  -1         39.67         42.07         3.62 o                         
   1  12  -1         22.15         20.52         2.54 o                         
   2  12  -1         15.43         11.31         2.00 o                         
   3  12  -1          1.55          0.82         0.92 o                         
   4  12  -1          0.66         -0.93         0.94 o                         
   5  12  -1         12.00         12.76         1.38 o                         
  -4  13  -1          4.49          2.84         0.46 o                         
  -3  13  -1         22.48         21.97         1.50 o                         
  -2  13  -1         14.65         14.77         1.17 o                         
  -1  13  -1         21.11         23.60         1.80 o                         
   0  13  -1         38.37         37.29         2.15 o                         
   1  13  -1         78.18         84.61         4.60 o                         
   2  13  -1         28.95         26.03         2.50 o                         
   3  13  -1         17.62         17.94         1.90 o                         
   4  13  -1          4.47          2.66         0.80 o                         
  -3  14  -1          4.33          3.25         0.64 o                         
  -2  14  -1          0.16         -0.74         0.74 o                         
  -1  14  -1          0.42         -0.59         0.61 o                         
   0  14  -1         21.92         23.87         2.25 o                         
   1  14  -1          3.65          1.51         0.86 o                         
   2  14  -1         23.87         27.07         2.08 o                         
  -8   0   0         61.65         65.54         3.07 o                         
  -6   0   0         77.79         88.23         8.84 o                         
  -4   0   0         33.28         24.13         2.87 o                         
  -2   0   0       1195.14       1125.31        18.07 o                         
   2   0   0       1306.72       1148.56        15.01 o                         
  -9   1   0          6.56          5.70         1.08 o                         
  -8   1   0          9.41          8.88         0.90 o                         
  -7   1   0         61.19         65.03         2.25 o                         
  -6   1   0         54.92         53.23         1.78 o                         
  -5   1   0          6.82          3.34         1.07 o                         
  -4   1   0        333.02        353.59         8.88 o                         
  -3   1   0        436.66        411.95         8.08 o                         
  -2   1   0       1264.35       1214.04        11.24 o                         
  -1   1   0        614.52        611.37         5.50 o                         
   0   1   0          4.87          5.83         0.36 o                         
   1   1   0        685.07        631.76         6.33 o                         
   2   1   0       1322.98       1227.57        17.10 o                         
  -9   2   0          2.11          2.72         0.87 o                         
  -8   2   0          2.87          2.65         0.63 o                         
  -7   2   0         48.92         47.58         2.08 o                         
  -6   2   0        130.12        132.05         2.61 o                         
  -5   2   0        110.56        104.52         5.68 o                         
  -4   2   0         66.89         56.56         4.70 o                         
  -3   2   0          3.67          6.07         1.09 o                         
  -2   2   0        906.70        846.69        11.70 o                         
  -1   2   0        251.13        232.68         5.22 o                         
   0   2   0         91.97         91.16         2.61 o                         
   1   2   0        293.30        275.07         3.34 o                         
  -9   3   0          2.69          2.53         0.48 o                         
  -8   3   0          7.29          8.90         0.90 o                         
  -7   3   0         13.64         14.67         1.34 o                         
  -6   3   0         32.01         34.06         1.32 o                         
  -5   3   0         63.78         62.29         1.44 o                         
  -4   3   0        846.49        891.36        19.08 o                         
  -3   3   0         66.74         72.90         3.57 o                         
  -2   3   0        792.67        783.65        14.54 o                         
  -1   3   0       2693.32       2500.65        18.05 o                         
   0   3   0        291.21        264.93         3.74 o                         
   1   3   0       2528.11       2422.46        15.69 o                         
  -9   4   0          3.58          3.32         0.85 o                         
  -8   4   0          1.05          0.55         0.51 o                         
  -7   4   0         14.89         15.90         1.38 o                         
  -6   4   0         27.09         26.78         1.12 o                         
  -5   4   0         31.85         37.04         0.98 o                         
  -4   4   0         56.87         64.86         4.10 o                         
  -3   4   0       3810.19       4287.50        44.50 o                         
  -2   4   0        191.38        220.60         6.84 o                         
   0   4   0        103.76         97.11         3.60 o                         
   1   4   0         66.06         64.62         1.74 o                         
   2   4   0        201.22        232.00         5.30 o                         
  -8   5   0         11.55          9.51         0.81 o                         
  -7   5   0          1.64          1.16         0.96 o                         
  -6   5   0        108.62        109.94         2.23 o                         
  -5   5   0         23.84         21.65         0.74 o                         
  -4   5   0        279.71        285.58         9.09 o                         
  -3   5   0        246.76        249.43         7.62 o                         
  -2   5   0        827.19        855.17        16.68 o                         
  -1   5   0        327.01        307.92         5.93 o                         
   0   5   0        207.73        202.85         5.91 o                         
   1   5   0        379.61        363.37         5.98 o                         
  -8   6   0         12.03         13.34         1.29 o                         
  -7   6   0          6.61          5.62         0.71 o                         
  -6   6   0        171.99        161.93         2.68 o                         
  -5   6   0         84.44         86.81         1.67 o                         
  -4   6   0        270.72        265.97         2.76 o                         
  -3   6   0        127.75        111.22         5.58 o                         
  -2   6   0        233.69        235.62         7.37 o                         
  -1   6   0        195.24        211.35         7.79 o                         
   0   6   0         46.32         44.07         2.74 o                         
   1   6   0        224.15        233.59         5.35 o                         
   2   6   0        220.88        211.35        10.51 o                         
   3   6   0        139.62        121.19         8.68 o                         
  -8   7   0          3.74          3.75         0.81 o                         
  -7   7   0         12.46         10.85         1.19 o                         
  -6   7   0         45.20         45.86         1.76 o                         
  -5   7   0         17.12         17.11         0.90 o                         
  -4   7   0         22.97         23.22         0.98 o                         
  -3   7   0         21.70         21.45         1.58 o                         
  -2   7   0        561.81        534.34        14.86 o                         
  -1   7   0        426.01        428.94        12.28 o                         
   0   7   0         35.54         29.65         2.45 o                         
   1   7   0        370.55        369.84         7.42 o                         
   2   7   0        568.06        565.75        17.75 o                         
  -8   8   0          2.99          2.73         0.74 o                         
  -7   8   0          0.97          1.49         0.61 o                         
  -6   8   0        100.48         98.81         2.46 o                         
  -5   8   0         33.54         34.53         1.43 o                         
  -4   8   0         25.30         23.94         1.07 o                         
  -3   8   0        235.59        253.57         3.12 o                         
  -2   8   0         49.13         42.18         2.27 o                         
  -1   8   0         59.30         62.74         5.15 o                         
   0   8   0         19.37          9.35         1.60 o                         
   1   8   0         52.89         46.55         6.77 o                         
  -7   9   0          8.78          9.65         0.74 o                         
  -6   9   0          6.73          9.99         0.80 o                         
  -5   9   0         44.01         41.97         1.50 o                         
  -4   9   0        110.39        120.45         2.30 o                         
  -3   9   0        271.00        281.18         5.60 o                         
  -2   9   0        171.77        166.55         3.52 o                         
  -1   9   0         21.44         20.54         1.77 o                         
   0   9   0          4.60          6.03         0.84 o                         
   1   9   0         16.33         18.16         2.17 o                         
  -6  10   0         28.64         27.57         1.09 o                         
  -5  10   0        109.61        121.11         2.56 o                         
  -4  10   0         51.80         55.72         1.86 o                         
  -3  10   0        251.11        263.35         4.19 o                         
  -2  10   0          3.06          3.37         0.89 o                         
  -1  10   0          5.41          3.07         0.84 o                         
   0  10   0         31.79         29.97         2.72 o                         
   1  10   0          7.93          7.11         1.65 o                         
   2  10   0          1.95          1.49         1.25 o                         
  -6  11   0          3.58          3.86         0.44 o                         
  -5  11   0          2.03          0.94         0.54 o                         
  -4  11   0         31.54         31.43         1.32 o                         
  -3  11   0         10.99         12.24         1.36 o                         
  -2  11   0         63.28         65.68         2.19 o                         
  -1  11   0        259.51        245.08         6.47 o                         
   0  11   0         18.60         21.20         2.70 o                         
   1  11   0        256.48        251.14         8.55 o                         
   2  11   0         67.08         63.19         4.31 o                         
   3  11   0          9.89         10.36         1.83 o                         
   4  11   0         32.21         28.25         2.62 o                         
   5  11   0          2.39          2.23         0.93 o                         
  -5  12   0          2.26          2.03         0.40 o                         
  -4  12   0          4.78          4.48         0.62 o                         
  -3  12   0         17.64         17.87         1.12 o                         
  -2  12   0         34.55         33.92         1.69 o                         
  -1  12   0         14.97         14.01         1.57 o                         
   0  12   0          5.80          5.13         1.03 o                         
   1  12   0         19.36         19.55         2.55 o                         
   2  12   0         28.93         26.51         2.81 o                         
   3  12   0         21.27         21.08         2.29 o                         
   4  12   0          3.38          3.69         1.01 o                         
  -4  13   0          0.96          0.71         0.49 o                         
  -3  13   0          5.32          4.80         0.59 o                         
  -2  13   0          1.96          4.94         1.32 o                         
  -1  13   0          8.42          6.48         1.89 o                         
   0  13   0          1.42          1.24         1.27 o                         
   1  13   0          8.66          5.51         1.38 o                         
   2  13   0          2.53          3.58         0.97 o                         
   3  13   0          5.17          3.88         1.03 o                         
  -3  14   0          8.42          6.30         0.84 o                         
  -2  14   0         19.85         18.24         1.45 o                         
   0  14   0         16.22         13.86         1.77 o                         
   1  14   0          2.37          2.02         0.90 o                         
   2  14   0         18.08         20.05         1.69 o                         
  -9   0   1          8.44          8.94         1.04 o                         
  -7   0   1        191.10        195.78         5.52 o                         
  -5   0   1        259.46        249.94        13.54 o                         
  -3   0   1         19.93         18.87         2.01 o                         
  -1   0   1        762.86        753.12         5.58 o                         
  -9   1   1          5.33          5.55         0.75 o                         
  -8   1   1         16.31         15.21         1.13 o                         
  -7   1   1        104.13        113.74         2.82 o                         
  -6   1   1        226.27        240.19         4.55 o                         
  -5   1   1        221.10        214.25         7.47 o                         
  -4   1   1        120.21        100.76         5.24 o                         
  -3   1   1         15.74         14.21         1.78 o                         
  -2   1   1       2342.39       2252.61        13.38 o                         
  -1   1   1       2189.79       2093.02        16.53 o                         
  -9   2   1          9.25          8.35         0.84 o                         
  -8   2   1         14.53         14.28         0.95 o                         
  -7   2   1        134.54        141.56         2.93 o                         
  -6   2   1        269.66        282.13         4.22 o                         
  -5   2   1        199.63        218.70         7.83 o                         
  -4   2   1       3057.07       3409.44        33.84 o                         
  -3   2   1       1572.27       1657.25        20.08 o                         
  -2   2   1       2057.97       1942.89        15.36 o                         
  -1   2   1       4714.72       4477.07        29.86 o                         
   0   2   1       2203.73       2189.54        15.42 o                         
  -9   3   1          0.32         -0.81         0.81 o                         
  -8   3   1          9.59         10.93         0.97 o                         
  -7   3   1         47.86         49.79         2.30 o                         
  -6   3   1        214.06        205.54         2.92 o                         
  -5   3   1        166.17        157.15         2.77 o                         
  -4   3   1        164.41        171.40         8.19 o                         
  -3   3   1        130.41        142.33         4.88 o                         
  -2   3   1        552.22        553.70         9.99 o                         
   0   3   1       1207.65       1078.92         9.31 o                         
   1   3   1         10.90         11.18         1.66 o                         
  -9   4   1          2.33          1.39         0.74 o                         
  -8   4   1         88.77         94.08         3.10 o                         
  -7   4   1         23.75         23.72         1.62 o                         
  -6   4   1         34.10         33.54         1.35 o                         
  -5   4   1         18.73         21.52         0.82 o                         
  -4   4   1          0.55         -0.75         1.18 o                         
  -3   4   1        287.55        310.75         7.77 o                         
  -2   4   1         89.48         79.92         3.51 o                         
  -1   4   1         52.48         51.47         3.47 o                         
   0   4   1       5621.44       5307.52        77.25 o                         
   1   4   1        188.14        192.46         3.80 o                         
  -9   5   1          0.29         -0.07         0.55 o                         
  -8   5   1          0.57          0.38         0.52 o                         
  -7   5   1          8.52          7.39         0.96 o                         
  -6   5   1         44.68         41.89         1.40 o                         
  -5   5   1         65.55         64.31         1.61 o                         
  -4   5   1         13.20         21.43         3.33 o                         
  -3   5   1        355.03        345.82         8.83 o                         
  -2   5   1        589.44        630.57        10.78 o                         
  -1   5   1        791.36        878.52        22.79 o                         
   0   5   1        572.70        555.85         9.17 o                         
   1   5   1        526.84        540.21         7.19 o                         
   2   5   1        282.10        278.03        10.30 o                         
  -8   6   1          5.09          6.32         0.96 o                         
  -7   6   1         15.15         10.68         1.05 o                         
  -6   6   1         53.19         50.43         1.53 o                         
  -5   6   1         20.45         22.06         0.99 o                         
  -4   6   1         44.54         48.07         1.23 o                         
  -3   6   1        383.67        417.23        10.57 o                         
  -2   6   1        384.07        408.88         9.56 o                         
  -1   6   1        739.04        811.87        19.16 o                         
   0   6   1        517.61        540.48        10.21 o                         
   1   6   1         60.66         75.69         3.01 o                         
  -8   7   1          9.81          9.01         1.57 o                         
  -7   7   1         24.48         25.46         1.74 o                         
  -6   7   1         21.98         22.33         1.12 o                         
  -5   7   1          8.46          8.77         0.72 o                         
  -4   7   1         64.74         66.25         1.61 o                         
  -3   7   1          1.42          1.45         0.47 o                         
  -2   7   1        190.18        189.30         8.82 o                         
  -1   7   1         39.23         37.92         3.74 o                         
   0   7   1        644.80        653.34        10.36 o                         
   1   7   1        451.97        423.05         9.60 o                         
  -8   8   1          6.74          5.46         0.66 o                         
  -7   8   1         10.69         10.38         0.89 o                         
  -6   8   1         30.12         31.86         1.43 o                         
  -5   8   1        194.04        207.21         3.33 o                         
  -4   8   1          7.83          8.31         0.69 o                         
  -3   8   1         31.37         29.38         1.66 o                         
  -2   8   1         21.94         22.13         1.66 o                         
  -1   8   1        200.94        184.67         8.79 o                         
   0   8   1        146.11        156.81         6.04 o                         
  -7   9   1         10.71         11.06         0.79 o                         
  -6   9   1         40.72         41.27         1.49 o                         
  -5   9   1        174.67        177.60         3.25 o                         
  -4   9   1        254.02        259.07         3.61 o                         
  -3   9   1        194.32        200.87         3.27 o                         
  -2   9   1        868.24        865.29         8.80 o                         
  -1   9   1        174.25        168.71         4.13 o                         
   0   9   1         27.57         26.45         2.09 o                         
   1   9   1         99.23         86.97         4.14 o                         
  -7  10   1          2.10          2.15         0.58 o                         
  -6  10   1          9.10          9.76         0.64 o                         
  -5  10   1          5.71          4.35         0.79 o                         
  -4  10   1         38.29         36.83         1.52 o                         
  -3  10   1        430.73        440.59         8.21 o                         
  -2  10   1        169.51        177.72         3.44 o                         
  -1  10   1         19.67         20.43         1.83 o                         
   0  10   1         54.50         50.58         3.48 o                         
   1  10   1        127.05        123.84        19.64 o                         
   2  10   1        225.27        217.03         7.63 o                         
  -6  11   1          7.92          8.47         0.64 o                         
  -5  11   1          7.16          7.37         0.93 o                         
  -4  11   1          2.55          2.20         0.62 o                         
  -3  11   1         11.95         11.35         1.02 o                         
  -2  11   1          1.19          1.21         0.96 o                         
  -1  11   1          1.89          2.00         0.86 o                         
   0  11   1         36.46         33.56         3.33 o                         
   2  11   1         73.63         74.85         4.58 o                         
   3  11   1        153.25        149.86         6.08 o                         
   4  11   1         12.73         14.06         1.85 o                         
  -5  12   1         12.46         13.27         0.71 o                         
  -4  12   1          0.44         -0.33         0.40 o                         
  -3  12   1          0.45          0.19         0.55 o                         
  -2  12   1         18.29         16.34         1.70 o                         
  -1  12   1         18.59         17.38         1.65 o                         
   0  12   1         41.76         36.30         3.41 o                         
   1  12   1         42.02         44.47         3.68 o                         
   2  12   1         70.12         66.80         4.13 o                         
   3  12   1        122.82        129.97         5.24 o                         
   4  12   1          1.52          2.08         0.89 o                         
  -4  13   1          4.08          3.86         0.47 o                         
  -3  13   1         18.55         18.93         1.60 o                         
  -2  13   1         28.63         31.35         2.74 o                         
  -1  13   1         73.73         78.97         3.01 o                         
   0  13   1         38.76         32.64         3.01 o                         
   1  13   1         20.94         20.70         2.32 o                         
   2  13   1         14.71         13.91         1.77 o                         
   3  13   1         23.54         27.46         2.05 o                         
  -3  14   1          5.44          5.66         0.60 o                         
  -2  14   1         25.72         27.43         1.70 o                         
   0  14   1         19.19         17.12         1.85 o                         
   1  14   1          0.52          0.06         0.64 o                         
   2  14   1          0.04         -0.65         0.65 o                         
  -8   0   2         20.93         20.44         1.93 o                         
  -6   0   2       2502.97       2625.84        33.49 o                         
  -4   0   2        183.97        190.82         6.76 o                         
  -2   0   2       2764.52       2628.73        14.75 o                         
  -9   1   2          0.57          0.19         0.41 o                         
  -8   1   2          7.94          7.38         1.12 o                         
  -7   1   2        137.53        133.94         3.46 o                         
  -6   1   2        142.90        146.32         3.14 o                         
  -5   1   2        243.50        264.55         9.34 o                         
  -4   1   2         46.10         48.51         3.96 o                         
  -3   1   2        814.75        771.50        13.08 o                         
  -2   1   2        282.38        265.32         3.42 o                         
  -9   2   2          3.82          2.33         0.58 o                         
  -8   2   2          1.57          1.70         0.52 o                         
  -7   2   2         10.98         10.67         0.89 o                         
  -6   2   2          2.90          2.08         0.78 o                         
  -5   2   2         81.28         82.46         4.61 o                         
  -4   2   2         66.28         72.99         4.85 o                         
  -3   2   2          4.76          9.23         1.58 o                         
  -2   2   2       1904.81       1819.73        22.16 o                         
  -1   2   2       2546.65       2591.51        23.51 o                         
   0   2   2       6017.60       5888.75        33.89 o                         
  -9   3   2          4.49          4.82         0.66 o                         
  -8   3   2         21.09         22.94         1.31 o                         
  -7   3   2         27.54         29.71         1.64 o                         
  -6   3   2         95.76         90.18         2.30 o                         
  -5   3   2        138.75        130.58         2.26 o                         
  -4   3   2        273.92        285.72        10.17 o                         
  -3   3   2         19.47         23.17         2.62 o                         
  -2   3   2       1151.99       1139.27        11.70 o                         
   0   3   2        310.40        268.86         8.43 o                         
   1   3   2       1759.80       1678.17        29.60 o                         
  -9   4   2         17.22         19.16         1.26 o                         
  -8   4   2          2.58          2.33         0.58 o                         
  -7   4   2         30.38         32.44         1.85 o                         
  -6   4   2         16.78         19.37         1.21 o                         
  -5   4   2        169.17        162.02         2.61 o                         
  -4   4   2         89.64         99.15        10.79 o                         
  -3   4   2       2291.12       2586.93        32.81 o                         
  -2   4   2        202.33        210.82         5.67 o                         
  -1   4   2       1254.69       1210.13        19.53 o                         
   0   4   2        615.93        643.59        10.62 o                         
   5   4   2        213.99        221.49         7.72 o                         
  -9   5   2          2.04          1.99         0.73 o                         
  -8   5   2          2.37          2.53         0.72 o                         
  -7   5   2         13.34         15.26         1.26 o                         
  -6   5   2          5.36          4.05         0.84 o                         
  -5   5   2         17.04         14.51         0.85 o                         
  -4   5   2        153.31        139.65         8.07 o                         
  -3   5   2        109.60        106.96         6.34 o                         
  -2   5   2        694.22        692.99        11.30 o                         
   0   5   2        385.26        386.17         8.36 o                         
   1   5   2       1131.92       1123.93        28.16 o                         
   4   5   2        214.21        225.25         7.66 o                         
  -8   6   2          3.82          3.96         0.81 o                         
  -7   6   2          2.12          1.51         0.62 o                         
  -6   6   2         19.53         20.00         1.08 o                         
  -5   6   2         39.89         41.73         1.61 o                         
  -4   6   2        123.24        125.20         2.32 o                         
  -3   6   2        129.49        135.74         7.83 o                         
  -2   6   2        212.23        214.81         8.65 o                         
   0   6   2       2351.32       2544.61        53.50 o                         
   1   6   2        674.67        705.02        18.27 o                         
  -8   7   2         17.01         16.97         1.26 o                         
  -7   7   2          2.76          1.70         0.61 o                         
  -6   7   2         48.05         51.77         1.84 o                         
  -5   7   2        159.18        161.68         3.17 o                         
  -4   7   2        172.84        177.51         2.68 o                         
  -3   7   2        107.97        105.14         2.14 o                         
  -2   7   2         12.24          8.04         2.03 o                         
  -1   7   2        553.39        536.19        13.74 o                         
   0   7   2        478.40        442.01        10.77 o                         
  -8   8   2         21.20         21.68         1.75 o                         
  -7   8   2          5.10          3.55         0.63 o                         
  -6   8   2         46.09         35.50         1.49 o                         
  -5   8   2        126.54        147.30         3.04 o                         
  -4   8   2          0.08          0.58         0.46 o                         
  -3   8   2         92.60         88.04         1.89 o                         
  -2   8   2          0.34          0.85         1.00 o                         
  -1   8   2        130.92        134.42         7.74 o                         
   0   8   2        609.76        563.79        19.59 o                         
  -7   9   2          0.26          0.09         0.34 o                         
  -6   9   2          7.01          7.04         0.65 o                         
  -5   9   2         30.90         30.78         1.83 o                         
  -4   9   2          0.58          0.62         0.45 o                         
  -3   9   2        435.10        443.52         5.25 o                         
  -2   9   2        142.53        132.09         3.45 o                         
  -1   9   2         35.84         32.55         1.82 o                         
   0   9   2         29.08         22.01         1.98 o                         
   1   9   2         29.91         26.53         2.63 o                         
  -7  10   2          0.58          0.65         0.43 o                         
  -6  10   2          2.02          1.83         0.41 o                         
  -5  10   2         13.51         10.86         0.93 o                         
  -4  10   2         16.86         17.13         1.06 o                         
  -3  10   2        305.48        309.71         4.90 o                         
  -2  10   2        159.83        169.40         5.03 o                         
  -1  10   2        234.73        237.00         5.24 o                         
   0  10   2         14.36         16.01         2.20 o                         
   1  10   2         88.81         78.23         4.18 o                         
   2  10   2          4.93          4.04         1.31 o                         
   3  10   2        117.59        114.92         5.30 o                         
   4  10   2         83.36         80.57         4.15 o                         
  -6  11   2         17.45         18.57         0.91 o                         
  -5  11   2         70.80         77.17         2.15 o                         
  -4  11   2         31.76         29.94         1.68 o                         
  -3  11   2         19.53         18.08         1.21 o                         
  -2  11   2        102.04        103.08         4.08 o                         
  -1  11   2         45.71         47.45         4.73 o                         
   0  11   2         36.25         33.02         3.20 o                         
   1  11   2        135.04        143.13         6.36 o                         
   2  11   2         83.03         88.18         4.77 o                         
   3  11   2         66.78         66.87         3.94 o                         
  -5  12   2         18.96         20.73         1.02 o                         
  -4  12   2          6.26          4.25         0.56 o                         
  -3  12   2         48.40         43.99         1.69 o                         
  -2  12   2         50.69         47.45         3.68 o                         
  -1  12   2         40.91         44.65         2.48 o                         
   0  12   2         17.89         16.81         2.33 o                         
   1  12   2         25.84         20.81         2.49 o                         
   2  12   2          2.05          1.81         1.02 o                         
  -4  13   2          4.49          4.20         0.50 o                         
  -3  13   2          2.89          2.42         0.57 o                         
  -2  13   2          0.02          0.27         0.68 o                         
   0  13   2          8.92         10.25         1.81 o                         
   1  13   2         24.92         28.34         2.52 o                         
   2  13   2         10.77          9.23         1.44 o                         
  -3  14   2         15.71         14.75         1.29 o                         
  -2  14   2          2.50          3.14         0.50 o                         
  -9   0   3          2.49          2.18         0.74 o                         
  -7   0   3         86.40         87.11         3.77 o                         
  -3   0   3         26.52         29.04         1.55 o                         
  -1   0   3      14358.57      13309.55        49.69 o                         
  -9   1   3          0.06         -0.44         0.44 o                         
  -8   1   3         11.95         10.90         1.06 o                         
  -7   1   3        143.52        151.13         3.05 o                         
  -6   1   3          1.38          0.37         0.49 o                         
  -5   1   3          2.34         -1.45         1.45 o                         
  -4   1   3        301.38        335.16         7.05 o                         
  -3   1   3         48.25         39.81         1.50 o                         
  -2   1   3       1156.14       1066.21        13.64 o                         
  -1   1   3       1465.26       1318.89        16.70 o                         
  -9   2   3         10.33          7.61         1.04 o                         
  -8   2   3         11.48         12.33         0.92 o                         
  -7   2   3        297.93        301.42         7.44 o                         
  -6   2   3        139.09        146.32         3.20 o                         
  -5   2   3          9.50          9.13         2.59 o                         
  -4   2   3        205.77        242.72         6.32 o                         
  -3   2   3       2422.79       2508.89        30.26 o                         
  -9   3   3          7.40          6.32         0.57 o                         
  -8   3   3          2.72          2.27         0.53 o                         
  -7   3   3         49.29         49.00         1.77 o                         
  -6   3   3         10.73         11.59         1.37 o                         
  -5   3   3        126.56        133.24         3.07 o                         
  -4   3   3       1003.57       1052.15        23.31 o                         
  -3   3   3        153.75        148.08         6.13 o                         
   0   3   3       1494.20       1491.61        21.79 o                         
   5   3   3        132.92        134.12         5.95 o                         
  -9   4   3          0.89          0.46         0.49 o                         
  -8   4   3         13.29         13.96         1.01 o                         
  -7   4   3         21.40         20.93         1.16 o                         
  -6   4   3         94.69         91.60         2.47 o                         
  -5   4   3         35.99         38.41         1.11 o                         
  -4   4   3         48.96         64.12         5.03 o                         
  -3   4   3        395.13        462.95        11.85 o                         
   1   4   3        222.52        232.76         9.90 o                         
   5   4   3         55.78         46.83         3.76 o                         
  -9   5   3          8.17          9.10         1.23 o                         
  -8   5   3         10.62         10.53         1.21 o                         
  -7   5   3         11.17         10.91         0.98 o                         
  -6   5   3         26.08         26.47         1.25 o                         
  -5   5   3         26.99         24.04         1.09 o                         
  -4   5   3         93.31         87.54         6.39 o                         
  -3   5   3        388.94        421.59        12.46 o                         
  -2   5   3         73.19         68.27         7.26 o                         
   0   5   3        174.33        167.70         8.98 o                         
   1   5   3        244.40        235.82        10.92 o                         
   4   5   3        114.80        119.87         5.77 o                         
   5   5   3         88.17         89.15         5.35 o                         
  -8   6   3          1.52          1.31         0.61 o                         
  -7   6   3          9.77          7.16         0.89 o                         
  -6   6   3         63.67         57.06         1.64 o                         
  -5   6   3         65.98         59.53         1.92 o                         
  -4   6   3        223.63        211.14         3.35 o                         
  -3   6   3        445.74        441.49        21.66 o                         
  -2   6   3        466.49        485.64        21.07 o                         
   0   6   3        151.65        180.46        10.12 o                         
   1   6   3        266.79        283.42        12.60 o                         
   3   6   3         86.00         85.03         4.72 o                         
   4   6   3         14.59         12.52         2.17 o                         
  -8   7   3          2.24          1.79         0.75 o                         
  -7   7   3         31.42         31.41         1.59 o                         
  -6   7   3         27.62         23.61         1.15 o                         
  -5   7   3          6.38          7.25         0.78 o                         
  -4   7   3         42.79         40.14         1.51 o                         
  -3   7   3        119.16        121.53         2.16 o                         
  -2   7   3         52.45         49.92         4.78 o                         
  -1   7   3        143.20        154.99        10.37 o                         
   0   7   3        105.99        101.58         8.05 o                         
   1   7   3         88.01         88.82         7.56 o                         
   2   7   3        505.57        487.90        11.19 o                         
   3   7   3        467.89        465.25        11.70 o                         
  -8   8   3          4.89          4.58         0.93 o                         
  -7   8   3         15.74         15.72         0.93 o                         
  -6   8   3         26.69         22.35         1.08 o                         
  -5   8   3        321.46        336.81         5.31 o                         
  -4   8   3        151.17        159.67         2.71 o                         
  -3   8   3        110.47        120.99         2.20 o                         
  -2   8   3        202.90        190.13         5.65 o                         
  -1   8   3         64.84         67.00         5.69 o                         
   0   8   3        136.27        137.26        10.11 o                         
  -7   9   3          0.34         -0.09         0.32 o                         
  -6   9   3         19.59         19.53         0.96 o                         
  -5   9   3         28.91         29.19         1.58 o                         
  -4   9   3        128.89        139.69         3.01 o                         
  -3   9   3          3.99          5.20         0.71 o                         
  -2   9   3        208.26        214.92         3.90 o                         
  -1   9   3         76.55         66.83         2.65 o                         
   0   9   3         47.43         43.21         3.74 o                         
   1   9   3         40.74         38.04         3.04 o                         
   2   9   3        253.58        241.99         7.42 o                         
  -7  10   3          3.71          3.71         0.75 o                         
  -6  10   3         10.39          8.02         0.65 o                         
  -5  10   3         77.30         84.40         2.17 o                         
  -4  10   3         54.59         57.11         2.46 o                         
  -3  10   3        179.78        182.74         3.69 o                         
  -2  10   3         85.86         89.99         3.75 o                         
  -1  10   3        122.19        115.68         3.63 o                         
   0  10   3         12.33          8.48         1.57 o                         
   1  10   3        136.19        138.15         5.96 o                         
   2  10   3        260.69        265.39         8.05 o                         
  -6  11   3          0.70          1.00         0.35 o                         
  -5  11   3          2.44          1.88         0.46 o                         
  -4  11   3          3.09          2.14         0.64 o                         
  -3  11   3        157.59        163.76         3.47 o                         
  -2  11   3         54.95         57.09         2.62 o                         
  -1  11   3        244.76        255.33         8.70 o                         
   0  11   3         68.54         60.68         4.15 o                         
  -5  12   3          5.87          4.86         0.57 o                         
  -4  12   3          4.66          6.17         0.71 o                         
  -3  12   3         22.56         23.67         1.53 o                         
  -2  12   3         29.17         29.74         2.88 o                         
  -1  12   3         19.70         20.53         2.52 o                         
   0  12   3         15.54         13.08         2.09 o                         
   1  12   3         14.82         13.16         1.97 o                         
  -4  13   3          7.35          6.91         0.73 o                         
  -3  13   3         46.61         49.77         1.96 o                         
  -2  13   3          0.06          0.62         0.47 o                         
  -1  13   3         28.31         31.55         2.24 o                         
   0  13   3          0.94          1.30         0.96 o                         
  -3  14   3         10.92          9.37         0.99 o                         
  -2  14   3          6.84          7.11         0.66 o                         
  -8   0   4         12.77         12.71         1.58 o                         
  -6   0   4        177.21        190.25         4.09 o                         
  -2   0   4        580.27        574.60        12.04 o                         
  -9   1   4          8.29          6.76         0.82 o                         
  -8   1   4         13.81         12.04         0.93 o                         
  -7   1   4         18.17         19.99         1.44 o                         
  -6   1   4         85.32         88.89         2.27 o                         
  -4   1   4        557.92        590.22        18.21 o                         
  -3   1   4          8.93          6.64         0.76 o                         
  -2   1   4        197.30        156.74         6.84 o                         
  -1   1   4      12974.78      11860.09        58.20 o                         
  -9   2   4          3.34          3.56         0.51 o                         
  -8   2   4         22.32         22.07         1.76 o                         
  -7   2   4         59.79         60.60         1.80 o                         
  -6   2   4         90.43         90.66         2.30 o                         
  -5   2   4         24.80         27.91         2.83 o                         
  -4   2   4         56.38         60.21         3.20 o                         
  -3   2   4       3547.30       3899.31        27.21 o                         
   0   2   4      16604.56      16262.14        75.33 o                         
  -9   3   4          3.37          2.36         1.95 o                         
  -8   3   4          5.15          5.72         0.67 o                         
  -7   3   4        105.05        114.96         2.85 o                         
  -6   3   4        154.88        156.89         2.50 o                         
  -5   3   4         51.95         51.81         1.47 o                         
  -4   3   4        146.77        145.74         5.45 o                         
  -3   3   4        431.79        442.90         9.36 o                         
  -1   3   4       1136.35       1093.19        20.86 o                         
   0   3   4       1208.37       1242.16        22.24 o                         
   5   3   4        125.86        127.98         5.99 o                         
  -9   4   4          5.42          5.35         1.86 o                         
  -8   4   4         16.84         15.32         1.07 o                         
  -7   4   4         27.91         30.81         1.63 o                         
  -6   4   4         33.57         32.36         1.60 o                         
  -5   4   4        194.13        198.20         2.53 o                         
  -4   4   4        173.92        170.81         8.03 o                         
  -3   4   4        797.52        897.97        25.72 o                         
  -2   4   4        628.71        654.23        18.21 o                         
  -1   4   4        186.27        195.20         9.76 o                         
   0   4   4        574.70        612.07        17.11 o                         
   4   4   4         14.59         12.51         1.99 o                         
   5   4   4         14.37         13.90         2.22 o                         
  -9   5   4          0.49          1.26         0.63 o                         
  -8   5   4          1.45          0.95         0.78 o                         
  -7   5   4          5.04          8.02         0.88 o                         
  -6   5   4        142.76        143.61         4.21 o                         
  -5   5   4         52.25         51.26         1.56 o                         
  -4   5   4        168.18        176.77         2.58 o                         
  -3   5   4         34.46         44.47         4.21 o                         
  -2   5   4         81.50         63.19         6.29 o                         
  -1   5   4         59.46         73.65         6.60 o                         
   0   5   4        665.16        653.56        19.14 o                         
   4   5   4        137.50        138.51         6.44 o                         
   5   5   4         49.56         48.11         4.03 o                         
  -8   6   4         18.10         16.39         1.78 o                         
  -7   6   4         18.37         18.54         1.33 o                         
  -6   6   4         91.61         82.55         2.34 o                         
  -5   6   4         10.04          9.53         0.93 o                         
  -4   6   4          2.47          1.79         0.43 o                         
  -3   6   4        366.46        374.82        24.36 o                         
  -2   6   4        283.02        291.63        16.49 o                         
  -1   6   4        112.43        124.03         9.16 o                         
   3   6   4        559.31        584.10        12.72 o                         
   4   6   4         96.88         92.94         5.52 o                         
  -8   7   4          0.14         -0.49         0.49 o                         
  -7   7   4         24.67         24.28         1.18 o                         
  -6   7   4         15.78         18.90         1.20 o                         
  -5   7   4        191.23        178.74         3.96 o                         
  -4   7   4        106.10        109.68         3.11 o                         
  -3   7   4         21.78         22.42         0.94 o                         
  -2   7   4        427.59        401.74        22.95 o                         
  -1   7   4          3.04          1.33         1.26 o                         
   0   7   4         35.67         28.75         4.69 o                         
   2   7   4        322.84        310.87         9.24 o                         
   3   7   4         45.07         43.70         3.80 o                         
   4   7   4         33.84         34.53         3.65 o                         
  -8   8   4          3.49          2.31         0.73 o                         
  -7   8   4          9.89          7.89         0.65 o                         
  -6   8   4         84.44         89.18         2.06 o                         
  -5   8   4         45.78         50.69         1.86 o                         
  -4   8   4        239.22        234.37         4.29 o                         
  -3   8   4        140.42        137.79         3.05 o                         
  -2   8   4        155.27        153.98         3.96 o                         
  -1   8   4        139.28        146.21         5.12 o                         
   0   8   4         38.01         40.23         5.90 o                         
  -7   9   4         41.44         38.13         1.74 o                         
  -6   9   4          0.49         -0.06         0.40 o                         
  -5   9   4        118.65        120.17         2.74 o                         
  -4   9   4         35.89         36.41         1.73 o                         
  -3   9   4         10.69         10.21         1.17 o                         
  -2   9   4        171.55        182.31         4.79 o                         
  -1   9   4        104.54         90.84         4.04 o                         
   0   9   4         14.75         13.22         1.75 o                         
  -7  10   4          1.22          1.94         0.58 o                         
  -6  10   4         12.44         12.33         0.78 o                         
  -5  10   4         16.57         19.38         0.98 o                         
  -4  10   4          8.64          9.86         1.41 o                         
  -3  10   4         23.39         23.93         1.43 o                         
  -2  10   4        134.98        138.81         3.49 o                         
   0  10   4         30.46         32.50         2.93 o                         
  -6  11   4         14.14         12.90         0.76 o                         
  -5  11   4         28.57         28.41         1.56 o                         
  -4  11   4         63.89         62.40         2.04 o                         
  -3  11   4         69.57         73.64         5.33 o                         
  -2  11   4        133.65        132.68         5.09 o                         
  -1  11   4         30.09         33.48         2.04 o                         
   0  11   4         18.97         19.53         2.33 o                         
  -5  12   4          5.93          8.05         0.65 o                         
  -4  12   4          1.85          0.24         0.46 o                         
  -3  12   4         84.45         89.81         2.81 o                         
  -2  12   4          2.84          3.56         1.04 o                         
  -1  12   4         44.01         44.63         2.95 o                         
  -4  13   4          3.05          3.27         0.39 o                         
  -3  13   4          3.53          3.26         0.60 o                         
  -2  13   4         16.86         13.20         1.15 o                         
  -2  14   4          0.64         -0.43         0.50 o                         
  -9   0   5          5.44          5.12         0.91 o                         
  -7   0   5        471.04        488.61         9.01 o                         
  -5   0   5        362.44        354.10         9.42 o                         
  -3   0   5       1048.10       1121.06        19.34 o                         
  -9   1   5          1.16          0.80         0.42 o                         
  -8   1   5         13.70         13.77         1.00 o                         
  -7   1   5          5.62          5.49         0.77 o                         
  -6   1   5        205.77        200.86         3.41 o                         
  -5   1   5        486.16        499.45         6.48 o                         
  -4   1   5        102.82         95.37         6.60 o                         
  -3   1   5        198.04        197.21         5.92 o                         
  -2   1   5        180.91        153.60         7.63 o                         
  -9   2   5          7.18          6.87         0.77 o                         
  -8   2   5          9.48          8.83         0.70 o                         
  -7   2   5          7.53          8.96         0.77 o                         
  -6   2   5        666.82        672.63         8.61 o                         
  -5   2   5          3.48          2.32         0.50 o                         
  -4   2   5        149.00        172.39         6.24 o                         
  -3   2   5        592.60        663.45        21.60 o                         
  -2   2   5        280.87        261.28        10.47 o                         
   5   2   5         22.62         20.61         2.49 o                         
  -9   3   5          4.80          6.37         0.93 o                         
  -8   3   5          1.93          1.08         0.57 o                         
  -7   3   5          4.40          4.25         0.68 o                         
  -6   3   5         10.14          9.52         0.78 o                         
  -5   3   5        142.25        149.67         2.10 o                         
  -4   3   5        239.26        257.77        13.78 o                         
  -3   3   5         14.68         11.61         2.02 o                         
  -2   3   5        830.45        814.17        20.11 o                         
  -1   3   5        410.72        373.43        13.41 o                         
   4   3   5         79.97         79.11         4.65 o                         
   5   3   5         55.30         46.01         3.76 o                         
  -9   4   5          3.44          3.53         0.62 o                         
  -8   4   5         22.26         19.12         2.25 o                         
  -7   4   5         23.75         23.51         1.24 o                         
  -6   4   5        236.73        235.99         2.88 o                         
  -5   4   5         71.41         75.05         1.53 o                         
  -4   4   5        624.63        600.62        20.41 o                         
  -3   4   5         26.84         30.56         3.39 o                         
  -2   4   5        548.60        569.43        18.09 o                         
  -1   4   5       1318.30       1469.61        28.55 o                         
   4   4   5        117.41        116.10         5.87 o                         
   5   4   5         23.42         23.45         2.88 o                         
   6   4   5        117.83        136.90         6.28 o                         
  -9   5   5         15.48         15.00         1.47 o                         
  -8   5   5         15.08         16.52         1.43 o                         
  -7   5   5         10.72         11.71         1.11 o                         
  -6   5   5         26.97         26.37         1.08 o                         
  -5   5   5         35.20         34.79         1.08 o                         
  -4   5   5        100.09        102.55         3.16 o                         
  -3   5   5         97.27         92.97         6.19 o                         
  -2   5   5        541.72        580.68        19.61 o                         
  -1   5   5        517.90        517.35        18.38 o                         
   0   5   5          6.74          1.60         1.98 o                         
   3   5   5         22.79         23.77         2.58 o                         
   4   5   5         45.52         40.85         3.67 o                         
   5   5   5        140.68        145.47         7.00 o                         
  -8   6   5         14.16         13.31         1.23 o                         
  -7   6   5          0.22         -0.24         0.55 o                         
  -6   6   5          2.97          2.88         0.52 o                         
  -5   6   5          8.21          8.64         0.79 o                         
  -4   6   5         20.00         21.04         1.29 o                         
  -3   6   5         68.35         53.48         5.15 o                         
  -1   6   5        862.34        928.99        26.38 o                         
   0   6   5        580.19        577.91        20.91 o                         
   2   6   5        115.39        114.59         5.47 o                         
   3   6   5         45.82         44.30         3.72 o                         
   4   6   5        399.65        427.95        12.01 o                         
   5   6   5         50.95         49.27         4.21 o                         
  -8   7   5          0.39         -0.23         1.08 o                         
  -7   7   5          0.51         -0.04         0.48 o                         
  -6   7   5         18.68         18.99         1.03 o                         
  -5   7   5         66.97         69.67         1.94 o                         
  -4   7   5        233.36        233.35         3.60 o                         
  -3   7   5        362.72        351.16         4.58 o                         
  -2   7   5        334.80        337.46         7.64 o                         
  -1   7   5          8.55          9.19         3.06 o                         
   0   7   5         71.83         63.73         7.43 o                         
   1   7   5         75.92         78.75         4.53 o                         
   2   7   5        129.54        138.70         6.37 o                         
   3   7   5         86.57         87.04         5.43 o                         
   4   7   5         64.92         69.90         5.06 o                         
  -8   8   5          2.32          2.65         0.74 o                         
  -7   8   5          1.61          1.85         0.49 o                         
  -6   8   5         13.08         12.24         0.93 o                         
  -5   8   5         14.20         11.29         0.84 o                         
  -4   8   5         70.36         71.66         2.16 o                         
  -3   8   5        739.01        724.51         8.12 o                         
  -2   8   5         43.83         38.85         1.94 o                         
  -1   8   5          1.94          1.85         1.70 o                         
   0   8   5         16.26         12.85         3.73 o                         
   2   8   5         61.15         65.15         4.66 o                         
  -7   9   5          5.28          4.89         0.72 o                         
  -6   9   5         38.55         40.64         1.48 o                         
  -5   9   5         12.11         13.85         1.04 o                         
  -4   9   5         20.76         20.45         1.19 o                         
  -3   9   5         77.59         75.19         3.35 o                         
  -2   9   5         27.31         25.57         1.63 o                         
  -1   9   5         36.52         37.34         4.79 o                         
   0   9   5        281.44        275.14        16.60 o                         
  -7  10   5         11.16         10.65         1.08 o                         
  -6  10   5         26.61         23.60         0.91 o                         
  -5  10   5         49.90         58.14         1.79 o                         
  -4  10   5         54.22         59.39         2.25 o                         
  -3  10   5          0.49          0.84         0.82 o                         
  -2  10   5        153.50        148.15         4.06 o                         
  -1  10   5          6.83          4.98         1.21 o                         
  -6  11   5         12.76         13.92         0.60 o                         
  -5  11   5          1.54          2.17         0.54 o                         
  -4  11   5         50.68         57.19         2.04 o                         
  -3  11   5          0.05          0.23         0.49 o                         
  -2  11   5          0.63          2.09         0.94 o                         
  -1  11   5         44.42         44.87         2.15 o                         
  -5  12   5          4.47          4.86         0.40 o                         
  -4  12   5          0.50         -0.28         0.39 o                         
  -3  12   5          6.52          6.07         0.70 o                         
  -2  12   5         30.29         30.28         1.71 o                         
  -1  12   5          8.60          9.56         1.50 o                         
  -4  13   5          1.95          2.06         0.32 o                         
  -3  13   5          0.12          0.80         0.32 o                         
  -2  13   5          3.48          4.39         0.58 o                         
  -1  13   5          0.16         -0.36         0.65 o                         
  -2  14   5         11.85         12.30         1.19 o                         
  -8   0   6         49.16         51.03         2.31 o                         
  -6   0   6         10.03          9.55         1.04 o                         
  -9   1   6          0.70          1.24         0.50 o                         
  -8   1   6         26.85         26.50         1.30 o                         
  -7   1   6         85.66         90.79         2.65 o                         
  -6   1   6         24.44         24.39         1.27 o                         
  -5   1   6         68.62         62.13         2.03 o                         
  -4   1   6         82.75         73.07         6.22 o                         
  -3   1   6        455.88        518.13        15.82 o                         
   5   1   6         45.63         48.99         3.75 o                         
  -9   2   6         13.21         13.89         1.01 o                         
  -8   2   6         16.28         15.79         0.89 o                         
  -7   2   6          1.72          1.94         0.72 o                         
  -6   2   6        485.67        498.65         6.21 o                         
  -5   2   6         26.56         26.33         1.02 o                         
  -4   2   6        143.28        154.49         9.62 o                         
  -3   2   6        108.03        111.22         5.39 o                         
  -2   2   6        294.84        298.61        12.36 o                         
   4   2   6         43.31         41.82         2.37 o                         
   5   2   6        123.26        118.96         5.94 o                         
  -9   3   6         11.23         11.72         1.12 o                         
  -8   3   6         26.38         26.47         1.55 o                         
  -7   3   6         22.57         19.12         1.19 o                         
  -6   3   6        159.06        152.99         2.80 o                         
  -5   3   6        178.30        181.26         2.42 o                         
  -4   3   6        128.47        132.82         9.50 o                         
  -3   3   6        130.27        128.88         8.29 o                         
  -2   3   6         54.98         51.15         5.68 o                         
  -1   3   6         50.24         61.25         5.99 o                         
   4   3   6          0.33          0.68         0.90 o                         
   5   3   6        305.47        291.59         9.50 o                         
   6   3   6          1.82          0.57         0.85 o                         
  -9   4   6          5.20          5.66         0.76 o                         
  -8   4   6          0.42          1.50         0.75 o                         
  -7   4   6          2.25          1.14         0.45 o                         
  -6   4   6         90.79         84.74         1.77 o                         
  -5   4   6         51.81         51.16         1.30 o                         
  -4   4   6         22.64         22.65         0.94 o                         
  -3   4   6        459.53        425.14        27.74 o                         
  -2   4   6         94.67         97.60         8.04 o                         
   3   4   6        199.38        193.38         7.35 o                         
   4   4   6         31.93         34.30         3.39 o                         
   5   4   6         16.94         15.24         2.33 o                         
   6   4   6         64.79         59.71         4.13 o                         
  -8   5   6         17.65         17.73         1.45 o                         
  -7   5   6          0.03          0.51         0.61 o                         
  -6   5   6         31.02         30.76         1.14 o                         
  -5   5   6         76.98         75.32         1.92 o                         
  -4   5   6        127.22        131.41         2.75 o                         
  -3   5   6         35.70         41.14         4.37 o                         
  -2   5   6        267.38        290.27        14.80 o                         
  -1   5   6         34.60         40.14         5.73 o                         
   3   5   6         35.99         32.46         3.21 o                         
   4   5   6        169.39        164.40         7.53 o                         
   5   5   6        150.08        156.44         7.31 o                         
  -8   6   6          5.45          6.20         0.86 o                         
  -7   6   6         13.18         13.21         1.11 o                         
  -6   6   6         14.31         12.31         0.85 o                         
  -5   6   6        268.47        276.07         3.68 o                         
  -4   6   6         97.86         92.72         2.03 o                         
  -3   6   6        408.57        402.95         5.78 o                         
  -2   6   6         61.65         81.03         8.41 o                         
  -1   6   6          9.23          7.78         2.83 o                         
   2   6   6        175.20        189.84         7.43 o                         
   3   6   6        195.65        198.45         8.10 o                         
   4   6   6        122.83        140.08         7.14 o                         
   5   6   6         21.03         23.31         3.01 o                         
  -8   7   6         10.23          9.94         1.41 o                         
  -7   7   6          3.66          1.73         0.85 o                         
  -6   7   6         15.91         14.97         0.84 o                         
  -5   7   6         41.60         42.59         1.76 o                         
  -4   7   6         62.72         64.66         1.77 o                         
  -3   7   6        106.54         95.90         2.21 o                         
  -2   7   6        214.60        202.19         4.34 o                         
  -1   7   6        130.25        144.95         6.53 o                         
   1   7   6          0.64          1.71         0.92 o                         
   2   7   6         66.98         68.77         4.70 o                         
   3   7   6        115.11        112.63         6.32 o                         
   4   7   6         50.64         53.79         4.58 o                         
  -7   8   6         11.70          9.53         1.04 o                         
  -6   8   6         39.34         36.45         1.32 o                         
  -5   8   6         32.93         36.86         1.63 o                         
  -4   8   6        206.99        222.52         3.87 o                         
  -3   8   6        630.12        617.57         7.19 o                         
  -2   8   6        381.32        384.04         5.96 o                         
  -1   8   6          7.97          7.77         1.31 o                         
   1   8   6         16.42         16.00         2.33 o                         
   2   8   6        384.21        382.40        11.36 o                         
   3   8   6         91.72        100.38         6.05 o                         
  -7   9   6          4.88          4.71         0.67 o                         
  -6   9   6          1.33          2.58         0.45 o                         
  -5   9   6         21.18         20.31         1.18 o                         
  -4   9   6         60.69         70.29         2.17 o                         
  -3   9   6         19.55         20.76         1.42 o                         
  -2   9   6         41.25         37.37         2.10 o                         
  -1   9   6        183.88        189.84         4.35 o                         
  -6  10   6          2.52          1.29         0.26 o                         
  -5  10   6          9.58          9.58         0.78 o                         
  -4  10   6          6.98          6.67         0.88 o                         
  -3  10   6         43.94         44.17         1.94 o                         
  -2  10   6        108.69        105.56         2.83 o                         
  -1  10   6         35.09         28.83         1.78 o                         
   0  10   6         86.93         85.22         4.32 o                         
  -6  11   6         28.89         30.07         1.06 o                         
  -5  11   6         26.38         23.28         1.02 o                         
  -4  11   6         76.89         87.18         3.93 o                         
  -3  11   6         32.79         34.91         1.59 o                         
  -2  11   6         14.82         16.51         1.51 o                         
  -1  11   6          1.24          0.73         0.56 o                         
  -5  12   6          3.49          2.95         0.29 o                         
  -4  12   6         10.38          9.93         0.65 o                         
  -3  12   6         21.62         20.72         0.97 o                         
  -2  12   6          9.87         10.12         0.73 o                         
   0  12   6         46.54         50.22         3.02 o                         
  -4  13   6          5.11          4.18         0.33 o                         
  -3  13   6          0.96          0.63         0.28 o                         
  -2  13   6          4.18          2.55         0.54 o                         
  -1  13   6         10.84         10.65         1.33 o                         
   0  13   6         56.31         59.56         2.89 o                         
  -1  14   6          0.13          0.98         0.52 o                         
  -9   0   7         15.47         14.91         1.24 o                         
  -7   0   7         35.39         36.16         2.59 o                         
  -5   0   7        303.21        295.12         5.77 o                         
   5   0   7         65.65         59.40         4.11 o                         
  -9   1   7          2.33          1.46         0.43 o                         
  -8   1   7          7.69          9.16         0.85 o                         
  -7   1   7         51.13         53.08         1.72 o                         
  -6   1   7         42.70         43.25         1.66 o                         
  -5   1   7         77.12         75.20         2.01 o                         
   5   1   7          7.39          5.29         1.43 o                         
  -9   2   7          3.03          4.72         0.79 o                         
  -8   2   7         14.90         14.13         1.03 o                         
  -7   2   7         81.38         82.55         2.36 o                         
  -6   2   7          1.70          1.72         0.50 o                         
  -5   2   7         35.01         34.25         1.30 o                         
  -3   2   7        346.81        364.45        15.38 o                         
   4   2   7          9.20          7.57         2.29 o                         
   5   2   7         18.94         17.62         2.43 o                         
  -9   3   7         10.75         10.78         1.03 o                         
  -8   3   7         21.06         19.62         1.14 o                         
  -7   3   7          2.53          1.94         0.64 o                         
  -6   3   7         69.29         65.59         1.90 o                         
  -5   3   7        142.64        131.65         2.14 o                         
  -4   3   7         26.83         28.26         1.06 o                         
  -3   3   7         29.36         21.40         4.00 o                         
   3   3   7         44.39         41.35         1.96 o                         
   4   3   7         21.33         21.89         1.89 o                         
   5   3   7         17.67         16.19         2.51 o                         
   6   3   7          4.34          2.24         0.92 o                         
  -9   4   7          1.68          1.18         0.44 o                         
  -8   4   7         24.13         24.40         1.70 o                         
  -7   4   7         55.95         48.78         1.88 o                         
  -6   4   7          5.07          7.07         0.70 o                         
  -5   4   7         81.17         74.75         1.56 o                         
  -4   4   7         69.69         70.37         1.68 o                         
  -3   4   7         64.21         70.13         8.24 o                         
  -2   4   7        877.62        927.20        26.74 o                         
  -1   4   7         18.76         26.05         4.72 o                         
   3   4   7        159.48        151.81         3.83 o                         
   4   4   7          6.52          6.84         1.14 o                         
   5   4   7         56.81         56.13         4.39 o                         
   6   4   7          4.42          4.66         1.36 o                         
  -8   5   7          2.61          3.45         0.73 o                         
  -7   5   7         44.53         46.20         1.99 o                         
  -6   5   7          1.87          0.89         0.37 o                         
  -5   5   7        135.95        131.32         2.19 o                         
  -4   5   7        172.97        176.02         3.79 o                         
  -3   5   7         43.86         44.33         1.50 o                         
  -2   5   7        147.12        156.99        11.71 o                         
  -1   5   7        266.60        285.91        15.94 o                         
   2   5   7         98.88         98.74         5.35 o                         
   3   5   7         65.35         67.48         3.24 o                         
   4   5   7         51.07         55.26         4.56 o                         
   5   5   7         58.16         61.97         4.64 o                         
  -8   6   7         13.02         12.61         1.12 o                         
  -7   6   7         57.22         56.18         2.09 o                         
  -6   6   7         13.46         11.12         0.68 o                         
  -5   6   7        147.54        149.83         3.23 o                         
  -4   6   7        391.15        380.03         4.70 o                         
  -3   6   7         11.55         11.25         0.83 o                         
  -2   6   7        370.77        381.00         6.76 o                         
  -1   6   7         17.27         17.62         2.21 o                         
   1   6   7         82.51         79.15         4.67 o                         
   2   6   7        267.74        250.66         8.85 o                         
   3   6   7        774.47        813.39        15.91 o                         
   4   6   7        150.51        160.17         7.67 o                         
   5   6   7         29.59         31.71         3.43 o                         
  -8   7   7          5.64          8.00         1.19 o                         
  -7   7   7         13.95         13.90         1.27 o                         
  -6   7   7         20.71         21.64         0.97 o                         
  -5   7   7         11.60         11.50         0.99 o                         
  -4   7   7         62.29         61.39         2.01 o                         
  -3   7   7        142.70        147.64         2.88 o                         
  -2   7   7         12.90         11.75         0.85 o                         
  -1   7   7         77.96         79.12         2.28 o                         
   0   7   7          7.39          6.38         0.79 o                         
   1   7   7         22.52         23.08         1.83 o                         
   2   7   7         13.72         14.89         2.59 o                         
   3   7   7         13.59          9.68         2.20 o                         
   4   7   7         18.18         19.33         3.00 o                         
  -7   8   7         10.58         10.02         1.42 o                         
  -6   8   7         10.73          9.08         0.65 o                         
  -5   8   7         38.21         36.60         1.59 o                         
  -4   8   7          7.99          8.00         0.86 o                         
  -3   8   7        219.52        217.57         3.71 o                         
  -2   8   7         60.53         61.10         2.09 o                         
  -1   8   7        141.75        154.33         3.93 o                         
   0   8   7         55.25         52.25         2.07 o                         
   1   8   7        153.08        152.22         6.89 o                         
   2   8   7         89.04         81.03         5.32 o                         
   3   8   7         55.81         63.70         4.84 o                         
  -7   9   7          6.99          7.44         0.94 o                         
  -6   9   7         20.22         20.92         0.75 o                         
  -5   9   7         36.68         38.20         1.38 o                         
  -4   9   7          3.78          4.25         0.65 o                         
  -3   9   7         33.46         34.06         1.85 o                         
  -2   9   7         43.18         40.34         1.82 o                         
  -1   9   7          2.07          2.82         0.67 o                         
   0   9   7         69.62         68.10         2.84 o                         
  -6  10   7         34.61         37.38         1.03 o                         
  -5  10   7          9.67         10.25         0.64 o                         
  -4  10   7          9.97         10.10         0.98 o                         
  -3  10   7         22.98         25.36         1.46 o                         
  -2  10   7          8.03          7.03         0.81 o                         
  -1  10   7         14.88         13.04         1.05 o                         
   0  10   7         80.39         83.74         4.21 o                         
   1  10   7         15.82         14.89         1.97 o                         
  -6  11   7          4.16          3.37         0.71 o                         
  -5  11   7         28.90         28.15         0.80 o                         
  -4  11   7          1.14          1.66         0.47 o                         
  -3  11   7          9.49         10.21         0.70 o                         
  -2  11   7         76.43         76.95         2.01 o                         
  -1  11   7         13.12         11.83         1.23 o                         
   0  11   7         74.27         72.75         3.93 o                         
  -5  12   7         12.72         12.28         0.83 o                         
  -4  12   7         19.65         19.37         0.69 o                         
  -3  12   7          8.06          8.45         0.64 o                         
  -2  12   7         44.96         48.29         1.65 o                         
  -1  12   7          1.46          1.23         0.50 o                         
   0  12   7         23.69         22.85         2.10 o                         
   1  12   7         17.19         13.14         1.48 o                         
  -3  13   7         30.92         31.72         0.96 o                         
  -2  13   7         14.53         13.50         0.68 o                         
  -1  13   7         11.63         11.28         0.93 o                         
   0  13   7         17.68         14.87         1.03 o                         
  -8   0   8         24.87         25.42         2.05 o                         
  -6   0   8         27.02         22.83         1.55 o                         
  -4   0   8         12.22         14.86         2.14 o                         
  -9   1   8         20.95         19.53         1.07 o                         
  -8   1   8         28.48         30.56         1.55 o                         
  -7   1   8         11.46         11.21         1.09 o                         
  -6   1   8         30.01         28.20         1.53 o                         
  -5   1   8        232.69        230.18         3.79 o                         
  -4   1   8        169.03        177.12        12.17 o                         
   3   1   8         42.77         38.65         2.40 o                         
   5   1   8         15.20         17.13         1.70 o                         
  -9   2   8          2.18          2.50         0.59 o                         
  -8   2   8         16.39         17.54         1.00 o                         
  -7   2   8         78.68         82.25         2.58 o                         
  -6   2   8         12.40         11.39         0.95 o                         
  -5   2   8        252.30        237.37         3.73 o                         
  -4   2   8        153.17        159.31         2.65 o                         
   3   2   8        276.05        279.63         6.81 o                         
   4   2   8         59.48         55.61         5.04 o                         
   5   2   8          4.96          3.91         1.37 o                         
  -9   3   8          1.57          1.29         0.46 o                         
  -8   3   8          5.68          4.69         0.72 o                         
  -7   3   8          0.35          0.02         0.52 o                         
  -6   3   8         63.46         63.24         2.03 o                         
  -5   3   8         54.49         51.18         1.45 o                         
  -4   3   8        120.73        121.80         1.71 o                         
  -3   3   8         19.51         18.57         3.95 o                         
   2   3   8         64.67         63.72         4.11 o                         
   3   3   8        160.18        151.17         5.09 o                         
   4   3   8         16.62         14.25         1.64 o                         
   5   3   8         40.32         35.50         3.51 o                         
   6   3   8         10.62         12.63         1.89 o                         
  -8   4   8          3.39          4.32         0.88 o                         
  -7   4   8          6.10          5.50         0.70 o                         
  -6   4   8        183.35        173.52         5.50 o                         
  -5   4   8        126.87        119.84         1.93 o                         
  -4   4   8          7.87          7.37         0.52 o                         
  -3   4   8        235.28        228.53         2.71 o                         
   2   4   8         49.48         50.07         2.59 o                         
   3   4   8         89.35         87.46         3.55 o                         
   4   4   8         48.56         48.22         2.94 o                         
   5   4   8         45.48         47.54         4.04 o                         
   6   4   8          9.84          8.26         1.56 o                         
  -8   5   8          8.25          7.88         1.01 o                         
  -7   5   8          1.47          2.00         0.59 o                         
  -6   5   8         23.33         24.17         1.30 o                         
  -5   5   8        138.10        135.42         2.16 o                         
  -4   5   8        167.86        155.32         2.58 o                         
  -3   5   8        144.52        141.50         2.30 o                         
  -2   5   8         81.09         83.44         1.62 o                         
  -1   5   8         65.02         65.92         4.31 o                         
   0   5   8         27.98         28.81         2.98 o                         
   1   5   8        113.75        121.34         2.71 o                         
   2   5   8        217.04        215.83         5.48 o                         
   3   5   8         64.55         62.44         2.68 o                         
   4   5   8         66.97         73.97         3.60 o                         
   5   5   8         23.63         23.18         2.88 o                         
  -8   6   8          7.91          8.14         1.28 o                         
  -7   6   8         21.53         18.75         1.50 o                         
  -6   6   8         29.04         27.91         1.21 o                         
  -5   6   8         28.11         32.87         1.16 o                         
  -4   6   8        180.61        177.09         3.00 o                         
  -3   6   8        274.83        267.71         3.54 o                         
  -2   6   8          0.88          1.47         0.41 o                         
  -1   6   8         55.24         57.39         1.50 o                         
   0   6   8         75.52         71.25         1.91 o                         
   1   6   8         24.40         22.07         1.42 o                         
   2   6   8         84.05         85.55         3.59 o                         
   3   6   8        399.85        428.61        14.75 o                         
   4   6   8          9.39         10.83         1.49 o                         
   5   6   8         13.61         14.01         2.42 o                         
  -8   7   8          6.56          6.49         0.88 o                         
  -7   7   8         17.48         20.86         1.47 o                         
  -6   7   8          7.37          6.60         0.62 o                         
  -5   7   8         12.92         13.47         0.85 o                         
  -4   7   8         25.80         23.87         1.34 o                         
  -3   7   8         55.75         48.66         1.71 o                         
  -2   7   8         62.75         63.19         1.91 o                         
  -1   7   8        105.81        108.06         2.25 o                         
   0   7   8         43.34         47.97         1.77 o                         
   1   7   8         53.79         52.72         2.23 o                         
   2   7   8        111.29        110.94         4.12 o                         
   3   7   8         22.84         22.04         1.97 o                         
   4   7   8         53.07         64.72         4.96 o                         
  -7   8   8          1.17          0.32         0.44 o                         
  -6   8   8          2.35          2.02         0.42 o                         
  -5   8   8          4.79          4.41         0.55 o                         
  -4   8   8         80.39         85.08         2.15 o                         
  -3   8   8         34.07         33.67         1.53 o                         
  -2   8   8        234.79        227.15         4.29 o                         
  -1   8   8        108.42        109.46         2.58 o                         
   0   8   8         98.03         91.14         2.44 o                         
   1   8   8        130.70        136.57         4.47 o                         
   2   8   8         52.52         52.35         4.37 o                         
   3   8   8         12.38         14.98         2.55 o                         
  -7   9   8         17.35         14.74         1.30 o                         
  -6   9   8          3.83          4.78         0.46 o                         
  -5   9   8         31.62         32.94         0.98 o                         
  -4   9   8         11.82         11.82         0.76 o                         
  -3   9   8         46.72         48.36         1.78 o                         
  -2   9   8         40.02         39.90         1.43 o                         
  -1   9   8         17.84         15.24         1.18 o                         
   0   9   8         27.65         25.02         1.47 o                         
   1   9   8         34.68         33.88         2.91 o                         
   3   9   8         45.74         45.56         3.42 o                         
  -6  10   8         23.48         21.87         0.96 o                         
  -5  10   8          1.69          2.25         0.31 o                         
  -4  10   8          1.22          1.72         0.44 o                         
  -3  10   8          0.42          0.21         0.38 o                         
  -2  10   8          4.39          3.55         0.56 o                         
  -1  10   8         40.65         36.15         2.10 o                         
   1  10   8         53.38         50.68         2.43 o                         
   2  10   8          6.02          4.27         1.15 o                         
   3  10   8          2.52          1.76         0.86 o                         
  -5  11   8          5.53          5.00         0.39 o                         
  -4  11   8          8.53          8.85         0.57 o                         
  -3  11   8          3.79          3.17         0.43 o                         
  -2  11   8          7.42          6.84         0.77 o                         
  -1  11   8          0.93          0.66         0.44 o                         
   0  11   8         13.79         10.78         1.12 o                         
   1  11   8         18.63         17.24         1.95 o                         
  -4  12   8         12.10         10.98         0.55 o                         
  -3  12   8          2.25          1.87         0.35 o                         
  -2  12   8         24.00         25.57         1.06 o                         
  -1  12   8         23.52         21.78         1.11 o                         
   0  12   8         22.85         19.28         1.61 o                         
   2  12   8         11.54          9.30         1.29 o                         
  -3  13   8          2.53          2.22         0.44 o                         
  -2  13   8          2.94          3.18         0.44 o                         
  -1  13   8         16.48         15.45         1.03 o                         
   0  13   8          0.96          1.18         0.53 o                         
  -9   0   9         44.62         37.43         2.37 o                         
  -7   0   9         58.50         66.56         3.51 o                         
  -5   0   9         24.83         22.99         1.50 o                         
   5   0   9         53.02         51.06         4.02 o                         
  -9   1   9          2.31          1.99         0.79 o                         
  -8   1   9         16.58         15.49         1.13 o                         
  -7   1   9         12.41         12.61         1.00 o                         
  -6   1   9         18.54         15.91         1.08 o                         
  -5   1   9         77.24         73.82         1.74 o                         
  -4   1   9        163.82        162.47         2.28 o                         
   2   1   9        495.84        515.73         7.09 o                         
   3   1   9         54.89         47.82         4.02 o                         
   4   1   9         28.92         28.06         3.25 o                         
   5   1   9         10.50          9.25         1.28 o                         
  -9   2   9          0.69          1.11         0.46 o                         
  -8   2   9          9.59         10.41         0.86 o                         
  -7   2   9         42.09         37.97         1.79 o                         
  -6   2   9         10.30          8.46         0.83 o                         
  -5   2   9        103.18         99.23         2.25 o                         
  -4   2   9         17.79         16.57         0.73 o                         
  -3   2   9         41.03         41.29         1.29 o                         
   1   2   9         58.72         62.18         3.97 o                         
   2   2   9        103.87         98.05         3.79 o                         
   3   2   9        164.80        159.52         5.08 o                         
   4   2   9        148.03        145.60         7.13 o                         
   5   2   9         15.91         13.24         2.17 o                         
  -8   3   9          7.18          7.69         0.81 o                         
  -7   3   9         60.54         61.74         1.68 o                         
  -6   3   9         34.90         37.14         1.59 o                         
  -5   3   9        212.26        207.49         2.93 o                         
  -4   3   9         11.83          9.51         0.58 o                         
  -3   3   9         31.59         33.15         0.91 o                         
   1   3   9        230.49        216.49         4.22 o                         
   2   3   9        358.60        337.91         5.63 o                         
   3   3   9          2.91          2.36         0.77 o                         
   4   3   9          5.16          4.08         1.14 o                         
   5   3   9         13.38         12.68         2.13 o                         
   6   3   9         10.19          8.34         1.46 o                         
  -8   4   9          8.74          7.97         0.76 o                         
  -7   4   9          4.85          3.38         0.56 o                         
  -6   4   9        166.39        175.68         3.59 o                         
  -5   4   9         64.34         64.45         1.74 o                         
  -4   4   9         63.93         58.40         1.26 o                         
  -3   4   9        109.44        101.69         1.62 o                         
  -2   4   9        407.21        386.57         3.40 o                         
  -1   4   9        604.33        625.77         4.99 o                         
   0   4   9         30.37         30.93         1.13 o                         
   1   4   9        394.31        392.17         4.50 o                         
   2   4   9        120.22        119.06         3.46 o                         
   3   4   9         52.11         50.67         2.45 o                         
   4   4   9         68.83         74.75         3.66 o                         
   5   4   9         31.73         30.62         3.23 o                         
   6   4   9          0.68          2.06         0.96 o                         
  -8   5   9          1.75          1.41         0.40 o                         
  -7   5   9          7.96          8.37         0.89 o                         
  -6   5   9          2.63          2.64         0.74 o                         
  -5   5   9        136.45        135.26         2.47 o                         
  -4   5   9         77.63         71.53         1.39 o                         
  -3   5   9         25.96         22.73         0.89 o                         
  -2   5   9        290.46        290.55         3.01 o                         
  -1   5   9         75.15         79.24         1.58 o                         
   0   5   9         42.91         43.92         1.29 o                         
   1   5   9         13.12         13.44         0.99 o                         
   2   5   9         35.02         34.02         1.93 o                         
   3   5   9         48.80         52.27         2.54 o                         
   4   5   9         16.07         21.72         2.09 o                         
   5   5   9         31.33         32.83         3.26 o                         
  -8   6   9          4.36          3.13         0.57 o                         
  -7   6   9          5.29          3.53         0.80 o                         
  -6   6   9         23.14         21.60         1.16 o                         
  -5   6   9         33.73         31.41         1.13 o                         
  -4   6   9        368.96        374.23         3.81 o                         
  -3   6   9        718.07        713.17         5.22 o                         
  -2   6   9        107.80        103.69         1.98 o                         
  -1   6   9         48.02         48.90         1.37 o                         
   0   6   9         25.17         26.10         1.22 o                         
   1   6   9        125.50        132.15         3.07 o                         
   2   6   9         55.83         56.51         2.49 o                         
   3   6   9        143.04        157.79         4.27 o                         
   4   6   9         86.54         89.17        10.49 o                         
   5   6   9          4.50          7.69         1.76 o                         
  -7   7   9          8.52          8.03         1.07 o                         
  -6   7   9          6.41          7.11         0.68 o                         
  -5   7   9          7.19          6.10         0.55 o                         
  -4   7   9         69.03         73.50         1.86 o                         
  -3   7   9         23.69         22.41         1.06 o                         
  -2   7   9        122.05        118.77         2.26 o                         
  -1   7   9        124.53        133.21         2.63 o                         
   0   7   9          4.46          4.53         0.55 o                         
   1   7   9          1.07          1.05         0.53 o                         
   2   7   9         10.42          9.85         1.36 o                         
   3   7   9          9.91          9.77         1.11 o                         
   4   7   9         75.24         74.01         5.60 o                         
  -7   8   9          2.41          2.92         0.73 o                         
  -6   8   9         14.04         13.28         0.84 o                         
  -5   8   9         69.16         69.18         1.54 o                         
  -4   8   9        110.86        109.26         2.04 o                         
  -3   8   9         32.85         34.34         1.25 o                         
  -2   8   9         65.65         67.07         1.88 o                         
  -1   8   9         37.90         43.21         1.71 o                         
   0   8   9          3.94          3.51         0.62 o                         
   1   8   9         27.05         29.70         1.74 o                         
   2   8   9         37.03         38.50         2.52 o                         
   3   8   9         13.73         13.79         1.60 o                         
  -6   9   9         20.90         20.45         0.90 o                         
  -5   9   9          4.02          3.63         0.41 o                         
  -4   9   9         34.78         39.69         1.20 o                         
  -3   9   9         11.11         10.97         0.82 o                         
  -2   9   9         13.97         13.00         0.85 o                         
  -1   9   9          6.17          3.95         0.74 o                         
   0   9   9          6.55          6.23         0.70 o                         
   1   9   9          5.10          3.85         0.86 o                         
   2   9   9         11.41         10.60         1.76 o                         
   3   9   9          7.11          5.05         1.29 o                         
  -6  10   9         25.25         22.20         1.15 o                         
  -5  10   9          1.73          1.67         0.35 o                         
  -4  10   9         13.35         15.24         0.77 o                         
  -3  10   9         13.16         13.35         0.82 o                         
  -2  10   9          8.45          7.34         0.74 o                         
  -1  10   9          8.90          7.57         0.76 o                         
   0  10   9         25.59         21.27         1.35 o                         
   1  10   9         57.56         49.41         2.29 o                         
   2  10   9         17.16         16.57         1.91 o                         
   3  10   9          7.47          4.51         1.01 o                         
  -5  11   9          3.22          2.80         0.36 o                         
  -4  11   9          4.19          3.91         0.38 o                         
  -3  11   9         14.99         14.66         0.69 o                         
  -2  11   9         21.07         21.64         1.09 o                         
  -1  11   9         22.43         21.92         1.04 o                         
   0  11   9          5.22          5.11         0.65 o                         
   1  11   9         16.01         16.31         1.74 o                         
   2  11   9          8.55          7.67         1.40 o                         
  -4  12   9          7.26          7.83         0.78 o                         
  -3  12   9          3.57          2.99         0.36 o                         
  -2  12   9         29.89         27.99         1.04 o                         
  -1  12   9          5.37          5.30         0.61 o                         
   0  12   9          8.37          5.97         1.24 o                         
  -8   0  10          3.90          3.56         0.92 o                         
  -6   0  10        102.26         99.13         3.91 o                         
  -4   0  10         54.16         55.13         2.01 o                         
  -2   0  10        674.33        679.98        13.25 o                         
   0   0  10        145.61        143.81         6.19 o                         
   2   0  10         96.20         89.69         4.86 o                         
  -8   1  10         15.63         15.29         1.36 o                         
  -7   1  10          0.97          1.40         0.52 o                         
  -6   1  10          3.31          2.55         0.46 o                         
  -5   1  10         23.72         23.91         1.01 o                         
  -4   1  10         73.99         67.92         2.48 o                         
  -3   1  10        130.12        125.04         1.89 o                         
  -2   1  10        308.10        303.83         3.25 o                         
  -1   1  10         95.79         88.05         2.35 o                         
   0   1  10         19.62         22.45         1.26 o                         
   1   1  10         33.37         33.68         1.41 o                         
   2   1  10        136.12        139.43         4.77 o                         
   3   1  10         17.74         14.89         2.29 o                         
   4   1  10         29.36         24.72         3.10 o                         
   5   1  10         51.07         51.54         2.76 o                         
  -8   2  10         40.32         43.03         1.47 o                         
  -7   2  10         15.39         11.47         0.95 o                         
  -6   2  10         25.76         21.19         1.24 o                         
  -5   2  10         66.55         63.44         1.68 o                         
  -4   2  10         63.76         63.20         1.39 o                         
  -3   2  10        361.60        360.71         3.54 o                         
  -2   2  10         29.79         31.06         1.02 o                         
  -1   2  10         75.77         74.01         1.77 o                         
   0   2  10         41.76         46.81         1.78 o                         
   1   2  10         18.98         17.96         1.16 o                         
   2   2  10         34.22         37.65         2.51 o                         
   3   2  10          2.40          1.75         1.06 o                         
   4   2  10         28.75         30.39         3.41 o                         
   5   2  10          4.07          2.42         0.81 o                         
   6   2  10          0.85          0.14         0.71 o                         
  -8   3  10         11.82         11.68         0.90 o                         
  -7   3  10         26.97         27.52         1.24 o                         
  -6   3  10         12.05          9.72         0.91 o                         
  -5   3  10         74.30         74.93         1.94 o                         
  -4   3  10         46.25         43.92         1.26 o                         
  -3   3  10         21.72         20.54         0.83 o                         
  -2   3  10        226.57        223.02         2.70 o                         
  -1   3  10        222.13        212.84         2.61 o                         
   0   3  10         49.29         49.87         1.85 o                         
   1   3  10        161.71        151.17         3.83 o                         
   2   3  10        371.62        368.40         7.79 o                         
   3   3  10          2.23          2.41         0.81 o                         
   4   3  10          2.35          2.60         1.64 o                         
   5   3  10          5.54          4.79         1.46 o                         
   6   3  10          2.47          1.60         0.73 o                         
  -8   4  10          0.41          0.03         0.42 o                         
  -7   4  10         38.88         39.33         2.73 o                         
  -6   4  10         65.15         65.16         2.19 o                         
  -5   4  10          1.21          1.07         0.40 o                         
  -4   4  10        113.33        120.91         1.96 o                         
  -3   4  10         97.41         92.16         1.80 o                         
  -2   4  10         50.86         52.94         1.36 o                         
  -1   4  10        202.80        205.87         2.83 o                         
   0   4  10          1.55          0.79         0.47 o                         
   1   4  10        142.35        133.58         3.17 o                         
   2   4  10        200.22        205.88         4.86 o                         
   3   4  10        190.01        202.39         4.93 o                         
   4   4  10         60.53         64.13         3.38 o                         
   5   4  10          7.52          8.86         1.80 o                         
  -8   5  10         11.17         10.91         2.50 o                         
  -7   5  10         12.33          8.61         1.08 o                         
  -6   5  10         56.22         54.78         2.40 o                         
  -5   5  10         51.06         53.45         1.71 o                         
  -4   5  10         38.45         38.52         1.19 o                         
  -3   5  10          9.17          9.48         0.60 o                         
  -2   5  10        110.74        108.70         1.96 o                         
  -1   5  10        128.84        132.15         2.32 o                         
   0   5  10        140.29        144.63         2.66 o                         
   1   5  10        191.34        194.42         3.77 o                         
   2   5  10        147.07        160.03         3.68 o                         
   3   5  10          4.56          4.02         0.89 o                         
   4   5  10          4.69          4.69         1.60 o                         
   5   5  10         77.43         79.26         4.65 o                         
  -7   6  10         12.02         12.84         0.82 o                         
  -6   6  10         24.94         24.07         1.18 o                         
  -5   6  10         14.55         11.23         0.76 o                         
  -4   6  10         93.41         96.28         1.74 o                         
  -3   6  10        481.09        464.87         3.82 o                         
  -2   6  10         68.00         65.59         1.54 o                         
  -1   6  10         66.94         67.35         1.57 o                         
   0   6  10         24.91         23.90         1.11 o                         
   1   6  10          4.31          3.91         0.65 o                         
   2   6  10         67.11         68.85         2.76 o                         
   3   6  10         19.07         18.26         1.51 o                         
   4   6  10        138.94        161.81         7.23 o                         
   5   6  10          0.54         -0.12         0.86 o                         
  -7   7  10          8.68          8.28         0.69 o                         
  -6   7  10         23.88         24.23         1.12 o                         
  -5   7  10         22.16         23.03         1.00 o                         
  -4   7  10         15.48         15.19         0.78 o                         
  -3   7  10         13.03         12.88         0.78 o                         
  -2   7  10        109.02        112.28         2.11 o                         
  -1   7  10          6.31          6.40         0.73 o                         
   0   7  10         32.36         35.22         1.34 o                         
   1   7  10         24.70         25.38         1.41 o                         
   2   7  10         54.75         56.85         2.46 o                         
   3   7  10          4.91          4.55         0.87 o                         
   4   7  10         32.59         33.36         5.23 o                         
  -7   8  10         10.55         12.86         1.29 o                         
  -6   8  10         12.79         14.54         0.81 o                         
  -5   8  10          3.55          3.01         0.42 o                         
  -4   8  10          9.54          8.38         0.58 o                         
  -3   8  10         12.07         11.75         0.74 o                         
  -2   8  10         89.12         92.45         2.04 o                         
  -1   8  10         42.35         43.00         1.60 o                         
   0   8  10         51.86         50.81         1.68 o                         
   1   8  10         33.92         31.97         1.80 o                         
   2   8  10         38.25         33.12         2.25 o                         
   3   8  10          3.08          3.78         0.81 o                         
  -6   9  10          4.93          3.89         0.49 o                         
  -5   9  10         15.15         14.02         0.69 o                         
  -4   9  10         27.43         28.23         0.97 o                         
  -3   9  10         47.29         49.88         1.35 o                         
  -2   9  10          0.15          0.30         0.42 o                         
  -1   9  10          7.85          7.97         0.73 o                         
   0   9  10         17.69         16.98         1.30 o                         
   1   9  10          6.73          6.66         1.02 o                         
   2   9  10          5.75          6.18         1.32 o                         
   3   9  10          1.48          1.05         0.92 o                         
  -5  10  10          7.44          8.51         0.52 o                         
  -4  10  10         26.85         29.38         0.97 o                         
  -3  10  10          1.01          0.56         0.34 o                         
  -2  10  10         22.49         22.96         1.07 o                         
  -1  10  10         53.37         50.42         1.51 o                         
   0  10  10          1.25          1.12         0.46 o                         
   1  10  10          5.25          5.36         1.17 o                         
   2  10  10          9.47          9.90         1.03 o                         
  -4  11  10          3.01          2.89         0.34 o                         
  -3  11  10          3.37          3.25         0.43 o                         
  -2  11  10          7.03          6.97         0.62 o                         
  -1  11  10         24.13         22.60         1.22 o                         
   0  11  10          5.22          4.78         0.76 o                         
   1  11  10          9.03          8.94         1.05 o                         
  -3  12  10         10.60         11.48         0.69 o                         
  -2  12  10         11.46         13.10         0.79 o                         
  -1  12  10          2.89          2.89         0.44 o                         
   0  12  10          3.54          2.14         0.73 o                         
   1  12  10          2.45          0.98         0.57 o                         
  -7   0  11         42.19         43.16         2.59 o                         
  -5   0  11         91.92         87.12         2.97 o                         
  -3   0  11        107.26        117.75         5.30 o                         
  -1   0  11        129.76        128.63         4.09 o                         
   1   0  11        396.97        401.14         8.09 o                         
   5   0  11         28.35         29.23         2.85 o                         
  -8   1  11         29.22         33.16         1.91 o                         
  -7   1  11          1.52          1.38         0.60 o                         
  -6   1  11         24.82         21.77         1.02 o                         
  -5   1  11         22.11         21.07         1.01 o                         
  -4   1  11        147.77        143.24         3.06 o                         
  -3   1  11         36.41         37.42         1.48 o                         
  -2   1  11         75.77         77.78         1.89 o                         
  -1   1  11         17.57         16.75         0.83 o                         
   0   1  11          3.28          4.77         1.00 o                         
   1   1  11         21.65         18.93         1.46 o                         
   2   1  11          7.55          7.07         1.40 o                         
   4   1  11         12.99         11.36         2.16 o                         
   5   1  11         10.08          9.28         1.21 o                         
  -8   2  11          2.28          1.31         0.65 o                         
  -7   2  11          2.49          1.92         0.48 o                         
  -6   2  11         16.98         16.10         1.04 o                         
  -5   2  11         38.42         38.43         1.54 o                         
  -4   2  11         56.56         55.85         1.70 o                         
  -3   2  11        116.75        120.97         2.71 o                         
  -2   2  11         94.40         94.38         2.13 o                         
  -1   2  11        269.34        270.26         3.30 o                         
   0   2  11         12.58         12.34         0.87 o                         
   1   2  11         74.46         68.06         2.70 o                         
   2   2  11         30.64         29.77         2.40 o                         
   3   2  11         11.72         15.21         2.33 o                         
   4   2  11         13.77         13.45         2.33 o                         
   5   2  11          0.78          1.60         0.68 o                         
  -8   3  11          6.72          6.47         0.77 o                         
  -7   3  11          1.80          1.70         0.49 o                         
  -6   3  11         24.29         22.96         1.32 o                         
  -5   3  11        102.62        106.11         2.58 o                         
  -4   3  11         33.62         33.15         1.07 o                         
  -3   3  11        210.06        202.93         2.91 o                         
  -2   3  11        153.26        145.28         2.94 o                         
  -1   3  11          7.15          5.60         0.61 o                         
   0   3  11         14.23         12.02         1.06 o                         
   1   3  11        209.13        196.10         4.63 o                         
   2   3  11         82.95         81.81         3.15 o                         
   3   3  11         18.89         18.96         1.57 o                         
   4   3  11         33.61         35.31         3.62 o                         
   5   3  11          0.78         -1.04         1.06 o                         
  -8   4  11          3.66          3.92         1.41 o                         
  -7   4  11         22.72         21.66         1.30 o                         
  -6   4  11          2.03          2.12         0.65 o                         
  -5   4  11         51.44         48.13         1.55 o                         
  -4   4  11         32.83         31.00         1.09 o                         
  -3   4  11         17.12         14.12         0.78 o                         
  -2   4  11        109.22        104.55         2.12 o                         
  -1   4  11         29.12         29.44         1.26 o                         
   0   4  11         75.56         72.90         2.13 o                         
   1   4  11         38.12         36.10         1.59 o                         
   2   4  11         63.49         65.69         2.87 o                         
   3   4  11        321.51        342.05         6.37 o                         
   4   4  11         23.41         26.13         3.11 o                         
   5   4  11          0.96          1.38         1.10 o                         
  -7   5  11          6.23          5.86         0.69 o                         
  -6   5  11          0.47         -0.16         0.55 o                         
  -5   5  11         32.30         33.72         1.13 o                         
  -4   5  11         46.43         51.15         1.37 o                         
  -3   5  11        201.91        196.51         2.70 o                         
  -2   5  11        150.01        153.21         2.40 o                         
  -1   5  11        184.42        188.56         2.67 o                         
   0   5  11         29.78         29.48         1.41 o                         
   1   5  11        112.72        115.76         3.08 o                         
   2   5  11         75.77         85.95         3.26 o                         
   3   5  11         10.09         11.08         1.27 o                         
   4   5  11         40.54         49.30         4.06 o                         
   5   5  11          3.54          4.35         1.29 o                         
  -7   6  11          5.17          5.59         0.69 o                         
  -6   6  11         19.76         20.93         1.07 o                         
  -5   6  11         44.91         40.69         1.30 o                         
  -4   6  11         98.66        104.73         1.91 o                         
  -3   6  11        111.24        112.29         2.04 o                         
  -2   6  11         77.61         77.95         1.72 o                         
  -1   6  11         38.70         39.72         1.25 o                         
   0   6  11        137.07        139.70         3.29 o                         
   1   6  11          4.22          3.24         0.67 o                         
   2   6  11         22.15         21.01         1.67 o                         
   3   6  11         18.70         18.24         1.49 o                         
   4   6  11         11.17         10.52         1.95 o                         
  -7   7  11          3.78          4.67         0.71 o                         
  -6   7  11          2.83          3.44         0.59 o                         
  -5   7  11         20.90         20.43         0.91 o                         
  -4   7  11          7.34          7.75         0.60 o                         
  -3   7  11          0.51         -0.15         0.38 o                         
  -2   7  11         56.36         59.18         1.57 o                         
  -1   7  11         17.72         18.72         1.14 o                         
   0   7  11         27.15         27.45         1.48 o                         
   1   7  11         48.10         51.42         2.01 o                         
   2   7  11         27.12         26.76         2.73 o                         
   3   7  11         15.04         15.26         1.39 o                         
   4   7  11         23.91         25.65         2.65 o                         
  -6   8  11          8.35         11.05         1.02 o                         
  -5   8  11         20.03         20.69         0.85 o                         
  -4   8  11          4.15          3.54         0.45 o                         
  -3   8  11          2.20          1.71         0.39 o                         
  -2   8  11          0.77          0.27         0.47 o                         
  -1   8  11         18.86         20.67         1.13 o                         
   0   8  11        161.83        158.72         3.83 o                         
   1   8  11         23.25         23.72         1.32 o                         
   2   8  11          8.64          7.98         0.97 o                         
   3   8  11         15.86         16.22         1.32 o                         
  -6   9  11          3.56          3.04         0.73 o                         
  -5   9  11          0.69          0.28         0.25 o                         
  -4   9  11          2.85          2.52         0.41 o                         
  -3   9  11          7.13          7.17         0.68 o                         
  -2   9  11          5.12          5.85         0.66 o                         
  -1   9  11         19.47         18.19         1.34 o                         
   0   9  11         22.73         20.60         1.33 o                         
   1   9  11          5.07          6.26         1.00 o                         
   2   9  11          7.28          8.50         1.05 o                         
   3   9  11          5.41          3.89         0.95 o                         
  -5  10  11         20.35         23.77         1.72 o                         
  -4  10  11         21.96         23.92         0.89 o                         
  -3  10  11          9.61          8.84         0.64 o                         
  -2  10  11          3.45          4.12         0.50 o                         
  -1  10  11         17.94         19.27         1.21 o                         
   0  10  11          1.37          0.85         0.53 o                         
   1  10  11         22.86         20.79         1.39 o                         
   2  10  11          8.69          6.91         1.14 o                         
  -4  11  11          3.68          4.23         0.79 o                         
  -3  11  11         10.44         10.31         0.80 o                         
  -2  11  11          9.43          7.43         0.70 o                         
  -1  11  11          4.02          3.57         0.53 o                         
   0  11  11          1.06          0.54         1.28 o                         
   1  11  11          7.86          5.12         1.33 o                         
  -8   0  12         13.75         15.56         1.75 o                         
  -6   0  12         15.27         14.20         1.23 o                         
  -4   0  12         14.63         16.20         1.39 o                         
  -2   0  12         64.81         63.57         3.10 o                         
   0   0  12         40.66         41.66         2.13 o                         
   4   0  12         63.00         65.01         4.51 o                         
  -8   1  12          2.12          1.18         0.74 o                         
  -7   1  12         14.97         13.12         1.09 o                         
  -6   1  12         16.07         12.43         0.91 o                         
  -5   1  12         22.49         25.14         1.18 o                         
  -4   1  12         40.03         38.55         1.45 o                         
  -3   1  12         66.58         64.72         1.82 o                         
  -2   1  12         34.79         34.19         1.64 o                         
  -1   1  12        118.74        121.86         2.70 o                         
   0   1  12          5.95          5.85         0.83 o                         
   1   1  12         12.75         12.06         1.25 o                         
   2   1  12         88.25         88.92         5.69 o                         
   4   1  12          7.63          8.35         1.29 o                         
   5   1  12          9.25          9.81         1.11 o                         
  -8   2  12          4.27          5.20         1.06 o                         
  -7   2  12          4.27          5.03         0.63 o                         
  -6   2  12          6.31          5.01         0.64 o                         
  -5   2  12         12.94         11.98         0.93 o                         
  -4   2  12         34.74         34.45         1.36 o                         
  -3   2  12          2.19          1.15         0.72 o                         
  -2   2  12         39.94         39.61         1.59 o                         
  -1   2  12        116.84        119.86         3.05 o                         
   0   2  12          9.69          9.06         0.90 o                         
   1   2  12        129.43        126.00         3.77 o                         
   2   2  12         48.81         52.85         3.14 o                         
   3   2  12         28.66         30.47         3.50 o                         
   4   2  12         12.13         11.54         2.06 o                         
   5   2  12          5.21          4.45         0.81 o                         
  -8   3  12          9.32          7.71         1.15 o                         
  -7   3  12          2.82          3.60         0.61 o                         
  -6   3  12          9.24          7.43         0.93 o                         
  -5   3  12         26.50         27.65         1.47 o                         
  -4   3  12          5.69          6.43         0.98 o                         
  -3   3  12         15.99         15.44         0.94 o                         
  -2   3  12         63.86         64.00         1.70 o                         
  -1   3  12         53.29         54.01         1.71 o                         
   0   3  12          6.61          6.88         0.89 o                         
   1   3  12         37.77         35.92         2.11 o                         
   2   3  12        132.53        139.13         4.10 o                         
   3   3  12         14.91         14.53         2.65 o                         
   4   3  12         22.05         26.60         2.93 o                         
   5   3  12          6.15          6.68         1.27 o                         
  -7   4  12         15.57         15.28         1.00 o                         
  -6   4  12         15.36         14.43         1.17 o                         
  -5   4  12        103.42        116.59         3.26 o                         
  -4   4  12        109.14        118.81         2.23 o                         
  -3   4  12        239.26        252.62         4.18 o                         
  -2   4  12        287.81        291.24         3.93 o                         
  -1   4  12         22.60         24.55         1.30 o                         
   0   4  12          0.86          1.08         0.50 o                         
   1   4  12         50.82         56.19         2.61 o                         
   2   4  12         75.45         77.79         3.55 o                         
   3   4  12         35.33         37.31         2.62 o                         
   4   4  12          1.90          4.14         1.50 o                         
   5   4  12          2.40          1.78         0.89 o                         
  -7   5  12          7.00          8.26         1.01 o                         
  -6   5  12          8.65         10.51         0.94 o                         
  -5   5  12         11.03         11.98         0.98 o                         
  -4   5  12         38.22         38.46         1.37 o                         
  -3   5  12        105.76        112.13         2.41 o                         
  -2   5  12         22.07         25.11         1.11 o                         
  -1   5  12         95.76        101.93         2.55 o                         
   0   5  12          9.18          9.62         0.90 o                         
   1   5  12         24.65         22.31         1.49 o                         
   2   5  12        175.15        198.70         6.20 o                         
   3   5  12         10.27          9.82         1.47 o                         
   4   5  12         24.11         24.22         2.73 o                         
   5   5  12          3.05          3.49         0.94 o                         
  -7   6  12          0.86          0.15         0.34 o                         
  -6   6  12          9.64          8.30         1.04 o                         
  -5   6  12         49.55         49.97         1.66 o                         
  -4   6  12        123.85        130.70         2.22 o                         
  -3   6  12          6.41          5.13         0.55 o                         
  -2   6  12        131.76        134.83         2.42 o                         
  -1   6  12         14.57         14.49         1.20 o                         
   0   6  12          1.49          2.06         0.73 o                         
   1   6  12          1.06          1.36         0.60 o                         
   2   6  12         12.52         12.46         1.30 o                         
   3   6  12          4.99          4.71         1.10 o                         
   4   6  12          8.88          7.75         1.60 o                         
  -6   7  12         23.68         26.82         1.52 o                         
  -5   7  12         30.24         28.96         1.22 o                         
  -4   7  12         34.32         34.46         1.19 o                         
  -3   7  12         31.35         33.77         1.26 o                         
  -2   7  12         68.43         73.96         1.84 o                         
  -1   7  12         11.31         12.58         1.24 o                         
   0   7  12          7.21          8.03         1.31 o                         
   1   7  12         10.29          9.44         0.94 o                         
   2   7  12         11.61         11.53         1.13 o                         
   3   7  12          2.22          1.23         0.86 o                         
  -6   8  12          8.22          9.50         0.82 o                         
  -5   8  12          5.43          5.67         0.55 o                         
  -4   8  12         19.11         20.06         0.95 o                         
  -3   8  12          0.55          0.62         0.36 o                         
  -2   8  12          4.15          3.87         0.53 o                         
  -1   8  12         23.52         22.68         1.50 o                         
   0   8  12         36.08         34.84         2.19 o                         
   1   8  12         14.62         14.82         1.89 o                         
   2   8  12          6.63          7.36         1.04 o                         
   3   8  12          0.93          0.94         0.59 o                         
  -5   9  12          7.48          7.20         1.09 o                         
  -4   9  12          1.71          1.60         0.35 o                         
  -3   9  12          6.12          5.14         0.54 o                         
  -2   9  12          5.48          5.53         0.77 o                         
  -1   9  12         18.63         21.00         1.32 o                         
   0   9  12         25.29         25.07         1.42 o                         
   1   9  12          4.81          4.28         0.90 o                         
   2   9  12          2.23          2.17         0.55 o                         
  -4  10  12          0.03         -0.06         0.25 o                         
  -3  10  12          0.33          0.16         0.43 o                         
  -2  10  12         19.75         20.83         1.16 o                         
  -1  10  12         13.20         13.44         1.19 o                         
   0  10  12          5.68          4.53         1.21 o                         
   1  10  12          0.97          0.56         0.47 o                         
  -2  11  12          1.39          0.64         0.37 o                         
  -1  11  12          1.23          0.76         0.33 o                         
   0  11  12          3.75          2.69         1.32 o                         
  -7   0  13          9.74          7.02         1.49 o                         
  -5   0  13        127.69        127.65         4.25 o                         
  -3   0  13         30.31         28.49         2.24 o                         
  -1   0  13         90.57         99.99         3.24 o                         
   5   0  13          6.12          6.25         1.16 o                         
  -7   1  13          1.75          1.00         0.41 o                         
  -6   1  13          7.53          7.35         0.70 o                         
  -5   1  13         21.07         21.54         1.06 o                         
  -4   1  13         22.22         22.54         1.22 o                         
  -3   1  13          7.74          8.45         1.14 o                         
  -2   1  13        110.24        114.78         3.45 o                         
  -1   1  13         35.21         34.61         1.69 o                         
   0   1  13          3.39          3.14         0.68 o                         
   1   1  13         56.55         57.81         3.26 o                         
   3   1  13          2.77          3.92         1.55 o                         
   4   1  13          1.87          1.48         1.41 o                         
   5   1  13          1.45          0.23         0.58 o                         
  -7   2  13         15.95         16.08         0.99 o                         
  -6   2  13          1.66          1.43         0.49 o                         
  -5   2  13         12.65         10.97         1.36 o                         
  -4   2  13         11.80         13.32         1.09 o                         
  -3   2  13         28.62         31.24         1.93 o                         
  -2   2  13        103.82        104.29         2.88 o                         
  -1   2  13         12.05         11.41         1.04 o                         
   0   2  13          5.23          5.05         0.92 o                         
   1   2  13          2.96          2.81         0.82 o                         
   2   2  13         38.62         41.93         2.77 o                         
   3   2  13         18.15         15.14         2.43 o                         
   4   2  13          1.39         -0.14         0.69 o                         
   5   2  13          5.39          6.11         1.13 o                         
  -7   3  13          7.01          6.64         0.68 o                         
  -6   3  13          0.60         -0.21         0.48 o                         
  -5   3  13         17.14         17.41         1.16 o                         
  -4   3  13          9.64         12.36         1.28 o                         
  -3   3  13          1.73          2.94         0.81 o                         
  -2   3  13         81.13         83.82         2.32 o                         
  -1   3  13          0.00          0.36         0.51 o                         
   0   3  13          1.70          2.55         0.67 o                         
   1   3  13          2.41          1.42         1.10 o                         
   2   3  13         16.89         18.07         1.57 o                         
   3   3  13          8.03          8.76         1.97 o                         
   5   3  13          3.27          4.43         0.94 o                         
  -7   4  13          2.86          2.45         0.46 o                         
  -6   4  13          5.23          5.55         0.84 o                         
  -5   4  13          7.47          9.27         1.08 o                         
  -4   4  13         34.78         38.12         2.05 o                         
  -3   4  13        302.86        325.08         4.53 o                         
  -2   4  13         43.57         49.62         1.52 o                         
  -1   4  13         10.67         10.25         0.91 o                         
   0   4  13          0.21          0.12         0.58 o                         
   1   4  13          1.23          0.63         0.90 o                         
   2   4  13         27.97         33.81         2.01 o                         
   3   4  13         27.19         26.46         2.93 o                         
   4   4  13         53.95         59.22         2.43 o                         
  -7   5  13         18.38         20.27         1.64 o                         
  -6   5  13          6.49          6.52         0.93 o                         
  -5   5  13        144.57        161.78         3.59 o                         
  -4   5  13         48.68         51.48         1.91 o                         
  -3   5  13         10.86         11.02         0.83 o                         
  -2   5  13        214.67        227.92         3.13 o                         
  -1   5  13          3.58          4.24         0.72 o                         
   0   5  13          9.82          9.99         1.00 o                         
   1   5  13         40.95         43.02         2.26 o                         
   2   5  13          2.15          1.15         0.79 o                         
   3   5  13         16.81         18.96         2.46 o                         
   4   5  13         58.16         64.30         3.58 o                         
  -6   6  13         33.45         38.37         1.80 o                         
  -5   6  13          7.96          9.49         1.15 o                         
  -4   6  13         23.71         21.85         0.99 o                         
  -3   6  13          1.68          1.91         0.44 o                         
  -2   6  13         38.23         40.19         1.57 o                         
  -1   6  13         12.04         13.49         1.39 o                         
   0   6  13          3.71          4.02         0.73 o                         
   1   6  13          7.97          8.35         1.08 o                         
   2   6  13          9.76         10.50         1.10 o                         
   3   6  13         19.54         18.28         1.52 o                         
  -6   7  13          3.21          3.79         0.59 o                         
  -5   7  13         27.16         29.14         1.68 o                         
  -4   7  13          8.05          8.41         0.66 o                         
  -3   7  13          5.26          6.71         0.67 o                         
  -2   7  13         18.37         16.18         1.08 o                         
  -1   7  13          1.60          2.85         0.94 o                         
   0   7  13          4.61          5.22         0.92 o                         
   1   7  13         14.66         14.41         1.21 o                         
   2   7  13          2.13          1.78         0.81 o                         
  -5   8  13          3.23          4.64         1.09 o                         
  -4   8  13          7.19          5.84         0.56 o                         
  -3   8  13          0.04          0.92         0.37 o                         
  -2   8  13          6.88          6.14         0.81 o                         
  -1   8  13          1.31          1.97         0.64 o                         
   0   8  13         42.03         41.73         1.89 o                         
   1   8  13         14.82         16.47         1.46 o                         
   2   8  13          1.28          2.42         0.64 o                         
  -4   9  13          5.54          5.30         0.90 o                         
  -3   9  13          4.70          3.79         0.40 o                         
  -2   9  13         19.56         21.35         1.48 o                         
  -1   9  13          1.34          1.97         0.56 o                         
   0   9  13          3.83          4.10         0.78 o                         
   1   9  13         16.99         16.27         1.25 o                         
   2   9  13          1.72          1.77         0.60 o                         
  -3  10  13          0.19         -0.35         0.35 o                         
  -2  10  13         15.60         13.19         0.83 o                         
  -1  10  13          7.66          6.72         0.63 o                         
   0  10  13          0.90          0.79         0.40 o                         
  -6   0  14         25.68         21.92         2.31 o                         
  -4   0  14         59.50         66.06         4.73 o                         
  -2   0  14        139.22        153.21         7.08 o                         
   0   0  14          5.57          5.37         1.52 o                         
   4   0  14         10.54         11.13         1.66 o                         
  -6   1  14          0.24          0.59         0.54 o                         
  -5   1  14         10.55          8.81         0.84 o                         
  -4   1  14         17.17         21.13         1.56 o                         
  -3   1  14         14.87         18.10         1.86 o                         
  -2   1  14         19.08         19.17         1.49 o                         
  -1   1  14         15.06         16.13         1.19 o                         
   0   1  14          3.71          5.23         0.78 o                         
   3   1  14          0.31         -1.21         1.21 o                         
   4   1  14          2.25          1.70         0.92 o                         
  -6   2  14          6.58          6.77         0.65 o                         
  -5   2  14          9.53          9.61         0.90 o                         
  -4   2  14          1.91          2.14         0.73 o                         
  -3   2  14          3.51          3.00         1.21 o                         
  -2   2  14        108.27        115.87         4.28 o                         
  -1   2  14          0.90          0.83         0.53 o                         
   0   2  14          4.88          4.99         0.93 o                         
   1   2  14         14.19         15.86         2.55 o                         
   2   2  14         22.00         22.72         2.87 o                         
   3   2  14         20.87         19.80         2.41 o                         
   4   2  14         12.46         13.12         1.19 o                         
  -6   3  14         11.49         10.86         0.88 o                         
  -5   3  14          5.42          6.16         0.87 o                         
  -4   3  14         53.99         60.35         2.48 o                         
  -3   3  14         32.37         34.35         2.00 o                         
  -2   3  14        100.03        102.53         2.77 o                         
  -1   3  14          8.29          6.97         0.83 o                         
   0   3  14          8.77          8.34         0.92 o                         
   1   3  14          5.41          6.65         0.99 o                         
   2   3  14         76.60         85.99         5.12 o                         
   3   3  14          7.16          8.26         1.73 o                         
   4   3  14          9.32          9.84         0.99 o                         
  -6   4  14          5.07          3.92         0.76 o                         
  -5   4  14         16.08         16.08         1.20 o                         
  -4   4  14         11.15         12.11         1.19 o                         
  -3   4  14         26.23         28.57         1.65 o                         
  -2   4  14          1.04          1.42         0.52 o                         
  -1   4  14         23.26         23.95         1.41 o                         
   0   4  14         11.57         11.51         1.04 o                         
   1   4  14          9.79         10.87         1.18 o                         
   2   4  14         42.90         46.01         2.66 o                         
   3   4  14          3.53          2.71         1.18 o                         
   4   4  14         14.86         13.56         1.51 o                         
  -6   5  14          0.99          0.55         0.59 o                         
  -5   5  14          0.47          0.74         0.49 o                         
  -4   5  14         37.47         40.44         1.90 o                         
  -3   5  14          4.98          5.11         0.69 o                         
  -2   5  14         31.10         36.16         1.62 o                         
  -1   5  14          1.65          0.63         0.70 o                         
   0   5  14          7.47          7.92         1.02 o                         
   1   5  14         53.35         55.84         2.37 o                         
   2   5  14         59.84         62.48         2.89 o                         
   3   5  14          4.35          4.56         1.28 o                         
  -6   6  14          0.95          0.83         0.40 o                         
  -5   6  14          1.24          0.65         0.53 o                         
  -4   6  14         25.37         29.06         1.78 o                         
  -3   6  14         11.35         10.06         1.14 o                         
  -2   6  14         31.96         30.55         1.40 o                         
  -1   6  14         51.14         55.83         2.79 o                         
   0   6  14         32.53         35.66         2.34 o                         
   1   6  14         56.76         66.54         2.40 o                         
   2   6  14          9.53          8.11         1.10 o                         
   3   6  14         17.95         17.62         1.78 o                         
  -5   7  14          1.95          1.01         0.62 o                         
  -4   7  14         19.36         21.02         1.97 o                         
  -3   7  14         16.14         14.94         1.04 o                         
  -2   7  14          6.80          4.36         0.69 o                         
  -1   7  14         20.17         18.50         1.58 o                         
   0   7  14          0.50          0.70         0.88 o                         
   1   7  14         11.39         10.95         0.94 o                         
   2   7  14          6.58          7.19         1.33 o                         
  -4   8  14         38.91         40.69         2.27 o                         
  -3   8  14          7.29          7.60         0.80 o                         
  -2   8  14          4.35          4.24         0.64 o                         
  -1   8  14         23.45         24.56         1.73 o                         
   0   8  14          2.28          2.51         0.70 o                         
   1   8  14          3.67          3.83         1.35 o                         
   2   8  14          2.65          2.33         0.73 o                         
  -3   9  14          3.30          2.73         0.69 o                         
  -2   9  14          0.60          0.21         0.52 o                         
  -1   9  14          5.35          4.95         0.72 o                         
   0   9  14          0.80          0.16         0.40 o                         
   1   9  14          9.49          7.91         1.09 o                         
  -5   0  15          1.49          1.29         1.04 o                         
  -3   0  15          3.82          4.78         1.72 o                         
  -1   0  15         93.94         93.47         5.33 o                         
   3   0  15          3.45          4.78         1.12 o                         
  -6   1  15         17.96         15.62         1.22 o                         
  -5   1  15         16.89         17.90         1.73 o                         
  -4   1  15          6.10          6.73         1.36 o                         
  -3   1  15          6.92          5.38         1.13 o                         
  -2   1  15         10.21          8.61         1.82 o                         
  -1   1  15          2.47          3.45         0.96 o                         
   0   1  15          9.21          9.60         1.88 o                         
   2   1  15         33.64         34.16         3.11 o                         
   3   1  15          1.08          1.58         0.67 o                         
  -6   2  15          4.42          5.31         0.74 o                         
  -5   2  15          0.38          1.06         0.71 o                         
  -4   2  15          0.68          0.50         0.82 o                         
  -3   2  15         15.22         15.61         1.67 o                         
  -2   2  15         20.89         22.72         1.53 o                         
  -1   2  15          1.78          1.04         0.51 o                         
   0   2  15          1.65          2.37         1.10 o                         
   1   2  15         26.70         28.45         2.91 o                         
   2   2  15          0.26          0.60         1.01 o                         
   3   2  15          7.07          6.49         0.94 o                         
  -6   3  15          1.18          1.42         0.72 o                         
  -5   3  15         12.81         10.87         1.18 o                         
  -4   3  15         24.40         28.81         2.05 o                         
  -3   3  15         53.30         60.14         3.00 o                         
  -2   3  15         22.26         23.02         1.53 o                         
  -1   3  15         11.20         11.14         0.97 o                         
   0   3  15          4.33          4.20         0.68 o                         
   1   3  15         20.71         20.02         2.43 o                         
   3   3  15          0.34          0.76         0.53 o                         
  -6   4  15          0.06         -0.45         0.61 o                         
  -5   4  15          1.47          1.29         0.63 o                         
  -4   4  15         53.35         59.31         2.72 o                         
  -3   4  15         48.29         52.24         4.12 o                         
  -2   4  15         64.70         69.79         2.11 o                         
  -1   4  15          6.06          3.97         0.79 o                         
   0   4  15          1.70          1.17         0.79 o                         
   1   4  15          0.59          0.93         0.65 o                         
   2   4  15          5.32          4.45         1.16 o                         
   3   4  15          5.03          4.20         0.67 o                         
  -5   5  15          6.62          6.74         1.20 o                         
  -4   5  15          1.82          2.33         0.73 o                         
  -3   5  15          3.82          3.43         0.67 o                         
  -2   5  15         74.70         75.18         2.09 o                         
  -1   5  15         40.33         41.80         2.40 o                         
   0   5  15          0.79         -0.02         0.72 o                         
   1   5  15         15.11         13.58         1.11 o                         
   2   5  15          6.49          7.04         1.30 o                         
  -5   6  15          9.90          8.40         1.14 o                         
  -4   6  15         41.22         38.17         2.51 o                         
  -3   6  15         23.83         20.18         2.10 o                         
  -2   6  15          9.63          9.45         1.03 o                         
  -1   6  15          8.47          8.40         1.09 o                         
   0   6  15         20.28         22.07         1.65 o                         
   1   6  15          6.22          7.05         0.75 o                         
  -4   7  15         24.31         26.20         1.81 o                         
  -3   7  15         23.40         19.52         1.32 o                         
  -2   7  15          5.03          5.12         0.74 o                         
  -1   7  15         35.12         38.14         1.91 o                         
   0   7  15          3.96          5.10         1.01 o                         
   1   7  15         20.83         19.52         1.86 o                         
  -2   8  15          0.33          0.77         0.57 o                         
  -1   8  15          9.18          8.26         0.85 o                         
   0   8  15          2.04          1.62         0.50 o                         
  -4   0  16         17.44         17.87         2.22 o                         
  -2   0  16         18.17         16.24         2.29 o                         
   2   0  16         36.44         38.43         2.84 o                         
  -6   1  16          2.18          2.54         0.75 o                         
  -5   1  16          4.87          5.74         0.88 o                         
  -4   1  16          4.66          4.83         0.96 o                         
  -3   1  16          3.34          4.92         1.05 o                         
  -2   1  16          7.74          8.10         1.21 o                         
  -1   1  16         12.10         10.77         1.29 o                         
   0   1  16          1.55          1.21         0.66 o                         
   1   1  16          0.09          0.51         0.84 o                         
   2   1  16         22.53         19.47         2.13 o                         
   3   1  16          0.62          0.68         0.44 o                         
  -5   2  16         11.51         11.68         1.14 o                         
  -4   2  16          6.18          6.68         1.08 o                         
  -3   2  16         33.08         34.52         2.20 o                         
  -2   2  16         41.65         44.58         2.46 o                         
  -1   2  16         15.74         14.80         1.45 o                         
   0   2  16          1.37          0.58         0.73 o                         
   1   2  16          5.58          6.20         1.35 o                         
   2   2  16         17.88         19.75         2.00 o                         
  -5   3  16         15.09         15.25         1.20 o                         
  -4   3  16         13.99         15.25         1.38 o                         
  -3   3  16          6.56          6.64         1.09 o                         
  -2   3  16         16.36         19.04         1.61 o                         
  -1   3  16         25.55         26.73         2.67 o                         
   0   3  16          0.45          1.31         0.87 o                         
   1   3  16          3.04          3.82         1.13 o                         
   2   3  16         10.01          8.32         1.28 o                         
  -5   4  16          1.66          2.87         0.84 o                         
  -4   4  16         10.46         10.50         1.12 o                         
  -3   4  16         11.17         10.97         1.20 o                         
  -2   4  16         44.17         45.70         1.79 o                         
  -1   4  16          3.80          3.30         1.05 o                         
   1   4  16          4.24          6.40         1.26 o                         
   2   4  16          7.38          6.71         1.08 o                         
  -5   5  16          8.11          7.98         1.03 o                         
  -4   5  16         20.76         23.13         1.91 o                         
  -3   5  16         17.74         15.91         1.69 o                         
  -2   5  16         10.23          8.41         1.32 o                         
  -1   5  16          8.57          6.18         0.83 o                         
  -3   6  16         14.01         13.72         1.30 o                         
  -2   6  16          8.80          5.87         1.01 o                         
  -1   6  16          3.21          2.72         0.59 o                         
  -1   7  16          1.55          0.85         0.56 o                         
  -5   0  17         14.84         15.46         1.54 o                         
  -3   0  17          6.52          7.52         1.41 o                         
  -1   0  17          0.78          0.13         0.64 o                         
   1   0  17          7.65          6.72         1.19 o                         
  -5   1  17          1.71          1.90         0.51 o                         
  -4   1  17          5.74          6.03         0.87 o                         
  -3   1  17          0.99          1.21         0.59 o                         
  -2   1  17         32.94         34.00         1.94 o                         
  -1   1  17          2.85          2.43         0.89 o                         
   0   1  17          3.23          3.36         0.93 o                         
   1   1  17         27.03         26.58         1.49 o                         
  -5   2  17         16.11         16.40         1.47 o                         
  -4   2  17          1.57          1.33         0.56 o                         
  -3   2  17         10.63         11.47         1.16 o                         
  -2   2  17         30.15         29.83         1.77 o                         
   0   2  17          0.93          1.33         0.62 o                         
   1   2  17          2.08          1.17         0.41 o                         
  -4   3  17         20.27         20.56         1.78 o                         
  -3   3  17          0.19          0.18         0.50 o                         
  -2   3  17         43.76         44.38         3.40 o                         
  -4   4  17          6.60          6.69         0.97 o                         
  -3   4  17          0.47         -0.20         0.54 o                         
  -2   0  18         29.49         30.48         2.06 o                         
  -3   1  18          5.17          3.61         0.60 o                         
  -2   1  18          9.89          7.56         1.15 o                         
  -3   2  18          1.78          1.76         0.73 o                         
                                                                                
